# Supplementary material for: Integrative Single‐Cell Analysis Reveals Iron Overload‐Induced Senescence and Metabolic Reprogramming in Ovarian Endometriosis‐Associated Infertility
Source: Adv Sci (Weinh). 2025 Jul 22;12(29):e17528. doi: 10.1002/advs.202417528 (PMC12362736; doi:10.1002/advs.202417528)
Supplement: Supplementary file 3 — Supporting Tables [file ADVS-12-e17528-s002.xlsx]

## Sheet: S4
Supplementary table 4 Differential expressed gene of Smart-seq2 single-cell sequencing Oocytes from OE and CON (datasets from PRJNA514416)
avg_log2FC > 0 for upregulated genes in OE group;avg_log2FC < 0 for downregulated genes in OE group
gene	p_val	avg_log2FC
CDCA8	1.05566e-06	-0.538884
FADS3	1.26646e-06	0.170389
HIRIP3	1.26646e-06	-0.276215
C1orf122	1.51744e-06	0.102492
PFN1	1.51744e-06	0.613364
RAB5C	1.51744e-06	0.030435
TP53I13	1.72979e-06	0.0345351
NDUFB8	1.81589e-06	0.184582
DDX11	2.17033e-06	-0.19294
TMUB1	2.17033e-06	0.0276327
ZFHX3-AS1	2.17033e-06	-0.187254
ZNF449	2.17033e-06	-0.266625
HMGN2P5	2.59069e-06	-0.0740256
LARP4	2.59069e-06	-0.407564
TAGLN2	2.59069e-06	0.457674
BARX2	3.08862e-06	-0.138164
MYZAP	3.08862e-06	0.138499
SURF4	3.08862e-06	0.161331
XRN1	3.08862e-06	-0.549055
GFUS	3.67764e-06	0.136168
TSEN34	3.67764e-06	0.123421
ARPC4	4.37352e-06	0.0405875
CHD2	4.37352e-06	-0.401827
DAP3	4.37352e-06	-0.255297
EIF4EBP1	4.37352e-06	0.174523
ENSG00000284636	4.37352e-06	0.0890089
GINM1	4.37352e-06	0.130819
NUTF2	4.37352e-06	0.253592
SCAND1	4.37352e-06	0.251097
CD81	5.19459e-06	0.144154
ISOC2	5.19459e-06	0.0589646
MORC4	5.19459e-06	0.144322
NUMB	5.19459e-06	-0.258309
PXK	5.19459e-06	-0.965843
SRM	5.19459e-06	0.311682
TRABD	6.15112e-06	0.0624071
ARF5	6.16211e-06	0.374077
CENPO	6.16211e-06	-0.301643
DHCR7	6.16211e-06	0.241691
LMNB1	6.16211e-06	-0.0774628
NUP214	6.16211e-06	-0.376295
OGFOD1	6.16211e-06	-0.474834
RABAC1	6.16211e-06	0.159546
RBM38	6.16211e-06	0.228056
TIAM1	6.16211e-06	-0.363416
EFCAB6	7.30072e-06	-0.41704
HES6	7.30072e-06	0.556615
NRIP3	7.30072e-06	0.204781
POLA1	7.30072e-06	-0.316343
SELENOW	7.30072e-06	0.348704
ZDHHC12	8.62399e-06	0.0331934
CHID1	8.63893e-06	0.120262
COPB2	8.63893e-06	-0.637245
MAP1LC3A	8.63893e-06	0.0898944
MTDH	8.63893e-06	0.305385
PIK3C2A	8.63893e-06	-0.336726
PPIAP31	8.63893e-06	0.0224346
PRDX5	8.63893e-06	0.337133
PRR13	8.63893e-06	0.147356
STXBP3	8.63893e-06	-0.394989
TMED7	8.63893e-06	0.0642899
GAS6	1.01923e-05	0.0352684
AK4	1.02097e-05	0.182754
ENSG00000281920	1.02097e-05	0.0696923
GTF2H1	1.02097e-05	-0.29982
IGFBP2	1.02097e-05	0.307778
JTB	1.02097e-05	0.125172
LYRM4	1.02097e-05	0.118282
PGP	1.02097e-05	0.0760967
RPS19BP1	1.02097e-05	0.102723
ST14	1.02097e-05	0.160072
TCERG1	1.02097e-05	0.262907
TMEM223	1.02097e-05	0.0591788
ZNF649	1.02097e-05	-0.226181
ARHGAP1	1.20511e-05	0.062513
ATP5F1D	1.20511e-05	0.200341
CLPP	1.20511e-05	0.103513
CSTF2	1.20511e-05	-0.435244
DEGS1	1.20511e-05	0.243858
EXO1	1.20511e-05	-0.311961
FAM120B	1.20511e-05	-0.241081
MECR	1.20511e-05	0.0929108
MRPL34	1.20511e-05	0.270168
NME4	1.20511e-05	0.125798
NUDCD1	1.20511e-05	-0.47261
PRADC1	1.20511e-05	0.163938
PRPF18	1.20511e-05	-0.212587
SLC25A1	1.20511e-05	0.182931
SNRPB	1.20511e-05	0.400181
SNX3	1.20511e-05	0.497105
TNFRSF12A	1.20511e-05	0.320635
RHOB	1.26994e-05	0.0721371
DNPEP	1.3744e-05	0.0342599
INHA	1.41133e-05	0.451582
SLC35E1	1.41834e-05	0.0340883
ACIN1	1.42068e-05	-0.261439
ARMC10	1.42068e-05	0.110762
BTBD8	1.42068e-05	-0.146215
CHAMP1	1.42068e-05	-0.338806
CYB5R3	1.42068e-05	0.122973
DTL	1.42068e-05	-0.41114
FAM114A2	1.42068e-05	-0.398628
GPBP1	1.42068e-05	-0.519147
ITM2B	1.42068e-05	0.355289
KIF2C	1.42068e-05	-0.376664
LRWD1	1.42068e-05	0.0433848
MCAM	1.42068e-05	0.150867
MYO1H	1.42068e-05	-0.201651
NEDD1	1.42068e-05	-0.582662
NXT1	1.42068e-05	0.118647
PNMA1	1.42068e-05	0.0641251
PPP1R14B	1.42068e-05	0.178132
RBIS	1.42068e-05	0.0652613
RNF220	1.42068e-05	0.0324672
RPL18	1.42068e-05	0.254347
SHISA5	1.42068e-05	0.108236
SQLE	1.42068e-05	0.288248
TMBIM6	1.42068e-05	-0.275583
TMEM115	1.42068e-05	0.0352302
TSTD2	1.42068e-05	-0.26121
UBE2M	1.42068e-05	0.0332347
WEE2	1.42068e-05	-0.48934
INHBB	1.48891e-05	0.0472252
CCN2	1.49998e-05	0.175576
CFL1	1.67274e-05	0.552369
COMMD5	1.67274e-05	0.0951149
ENSG00000276668	1.67274e-05	0.0337301
FASTK	1.67274e-05	0.0535907
JOSD2	1.67274e-05	0.0542005
LRRC47	1.67274e-05	0.0896724
MAP7D1	1.67274e-05	0.0586995
MFSD14CP	1.67274e-05	0.0663298
MPC2	1.67274e-05	0.31318
NIPA1	1.67274e-05	0.16308
PARN	1.67274e-05	-0.223833
PNN	1.67274e-05	-0.267669
PTDSS2	1.67274e-05	0.034956
RABGAP1	1.67274e-05	-0.463996
RRAS2	1.67274e-05	0.314808
TMED9	1.67274e-05	0.118377
TRAFD1	1.67274e-05	-0.375203
TSKU	1.67274e-05	0.0479629
TTC4	1.67274e-05	-0.060573
ZNF830	1.67274e-05	-0.294484
SLC25A29	1.93582e-05	0.0174508
PGLS	1.95452e-05	0.0870265
TSSC4	1.96393e-05	0.04617
ARPC2	1.96707e-05	0.386214
CLTB	1.96707e-05	0.182864
CYC1	1.96707e-05	0.199794
HELZ	1.96707e-05	-0.649932
JUP	1.96707e-05	0.0434818
MFAP2	1.96707e-05	0.142523
NCAPH	1.96707e-05	-0.42705
NENF	1.96707e-05	0.25456
OR8G5	1.96707e-05	0.157773
PRKCI	1.96707e-05	0.145735
TMED2	1.96707e-05	0.491943
TMEM9	1.96707e-05	0.23387
TOX4	1.96707e-05	-0.215591
YIF1A	1.96707e-05	0.124718
NMB	2.19121e-05	0.0208081
RRAD	2.28907e-05	0.270223
AIFM1	2.31032e-05	-0.20113
AP3D1	2.31032e-05	0.114483
AURKAIP1	2.31032e-05	0.205088
BCL2L12	2.31032e-05	0.149139
C1orf43	2.31032e-05	0.287029
C5orf34	2.31032e-05	-0.590517
COX11	2.31032e-05	0.051926
CTTNBP2NL	2.31032e-05	-0.399707
ELANE	2.31032e-05	0.164914
ENSG00000287178	2.31032e-05	-0.131602
ERCC6	2.31032e-05	-0.367171
FAU	2.31032e-05	0.253372
GPS1	2.31032e-05	0.107787
LMNA	2.31032e-05	0.129588
MEA1	2.31032e-05	0.176767
MED23	2.31032e-05	-0.274191
MRPL52	2.31032e-05	0.0847471
MSL2	2.31032e-05	-0.680888
RECK	2.31032e-05	0.0545633
RNASEH2C	2.31032e-05	0.186857
SCAF8	2.31032e-05	-0.383553
TMEM9B	2.31032e-05	0.228758
APOBEC3F	2.359e-05	0.0095407
FILIP1L	2.69335e-05	0.157018
SYNGR2	2.7059e-05	0.0640019
AVEN	2.71009e-05	-0.283716
BRK1	2.71009e-05	0.287277
C12orf4	2.71009e-05	-0.366626
ENSG00000254367	2.71009e-05	-0.144023
EZR	2.71009e-05	-0.568353
GSK3A	2.71009e-05	0.0200834
HOOK1	2.71009e-05	0.242137
LIMD1-AS1	2.71009e-05	-0.126479
MRPS21	2.71009e-05	0.268143
MTCH1	2.71009e-05	0.187821
NOP53	2.71009e-05	0.145319
PPP2R1A	2.71009e-05	0.17287
PRDX4	2.71009e-05	0.404381
RPL13	2.71009e-05	0.317822
SLC39A3	2.71009e-05	0.0409585
TIMM17B	2.71009e-05	0.175587
TOR1A	2.71009e-05	0.0990757
UBE2S	2.71009e-05	0.439811
ZNF337	2.71009e-05	-0.102272
ECHDC3	3.02064e-05	0.0540967
TP53RK	3.02761e-05	0.0436276
APOE	3.12705e-05	0.546078
NT5C3B	3.12705e-05	0.0617
MPST	3.15581e-05	0.0747493
ABRAXAS2	3.17509e-05	-0.273484
ASMTL	3.17509e-05	0.0631453
ATG3	3.17509e-05	0.230339
DDOST	3.17509e-05	0.136873
EBPL	3.17509e-05	0.269372
ENSG00000242593	3.17509e-05	0.134697
FAM216A	3.17509e-05	0.0703007
GPC1	3.17509e-05	0.0747074
NDFIP1	3.17509e-05	0.231349
OTUB1	3.17509e-05	0.421641
PABPN1	3.17509e-05	0.0165028
PACS1	3.17509e-05	0.0634833
PHF20L1	3.17509e-05	0.16517
RECQL5	3.17509e-05	-0.253869
RNF34	3.17509e-05	-0.364777
SAP30BP	3.17509e-05	-0.264205
SIN3A	3.17509e-05	-0.577961
SLC19A1	3.17509e-05	0.0228213
SUPT20HL2	3.17509e-05	-0.247885
YWHAH	3.17509e-05	0.340595
FDXR	3.41383e-05	0.0755195
SYNGR1	3.52454e-05	0.0520726
SLC38A10	3.53987e-05	0.0365272
RGS4	3.65997e-05	0.409972
ADI1	3.71527e-05	0.200961
ATP6V0B	3.71527e-05	0.604251
CKAP4	3.71527e-05	0.0516835
CNPPD1	3.71527e-05	0.0215735
DRAP1	3.71527e-05	0.212741
ESYT2	3.71527e-05	0.188491
FAM172BP	3.71527e-05	-0.459875
HSPBP1	3.71527e-05	0.0438313
KXD1	3.71527e-05	0.0481805
LRMDA	3.71527e-05	-0.0626417
LSM1	3.71527e-05	0.117587
LSM4	3.71527e-05	0.183969
MCM10	3.71527e-05	-0.438531
METTL15	3.71527e-05	-0.112049
NFYC	3.71527e-05	0.109699
PRELID1	3.71527e-05	0.129821
RABGEF1	3.71527e-05	-0.0433216
RDX	3.71527e-05	0.571975
SLC2A8	3.71527e-05	0.0770514
STRBP	3.71527e-05	-0.422376
TM9SF4	3.71527e-05	-0.125746
TOMM22	3.71527e-05	0.0818033
ZDHHC24	3.71527e-05	0.0421079
SLC1A4	3.99528e-05	0.0714533
RCN1	4.12266e-05	0.13587
SRC	4.27239e-05	0.00639509
YRDC	4.31645e-05	0.0443751
ADAM17	4.34197e-05	-0.188206
ALAS1	4.34197e-05	-0.376136
ATP2C1	4.34197e-05	0.221857
BTD	4.34197e-05	0.0444588
CALCOCO2	4.34197e-05	-0.320865
CCN1	4.34197e-05	0.335991
CCNQ	4.34197e-05	0.0698688
CDC34	4.34197e-05	0.153337
CLIC1	4.34197e-05	0.48573
CNOT4	4.34197e-05	-0.274294
CTNNB1	4.34197e-05	-0.209241
DCAF17	4.34197e-05	-0.116812
DCTPP1	4.34197e-05	0.194081
DHX38	4.34197e-05	-0.0930191
DNAJA1	4.34197e-05	0.476199
DUSP19	4.34197e-05	-0.326892
E2F4	4.34197e-05	0.0483742
FANCM	4.34197e-05	-0.324054
FLNA	4.34197e-05	0.162805
FN1	4.34197e-05	0.785074
H2AZ1	4.34197e-05	0.541404
IGBP1	4.34197e-05	-0.247693
KLF6	4.34197e-05	0.488687
LINC02614	4.34197e-05	0.0197758
MGA	4.34197e-05	-0.521448
MRPL57	4.34197e-05	0.165127
MYDGF	4.34197e-05	0.359318
NDUFB10	4.34197e-05	0.243375
PAPOLG	4.34197e-05	-0.404526
PCMT1	4.34197e-05	0.335157
PIN1	4.34197e-05	0.088357
RAC2	4.34197e-05	0.0577853
RPS2	4.34197e-05	0.364481
SCARB2	4.34197e-05	0.216943
SH3GL1	4.34197e-05	0.0382472
SMAD1	4.34197e-05	-0.20641
STARD3	4.34197e-05	0.0434605
SYT14	4.34197e-05	-0.250019
TBCB	4.34197e-05	0.297435
TOPORS	4.34197e-05	-0.300839
TSPYL5	4.34197e-05	0.159284
UTP11	4.34197e-05	-0.285894
ZC3H7A	4.34197e-05	-0.351722
ENSG00000232989	4.41239e-05	-0.00255308
SSBP4	4.45668e-05	0.025386
FKBP8	4.66992e-05	0.0216352
TGFB1I1	4.66992e-05	0.0531244
CCDC8	4.84311e-05	0.0149714
SCD5	4.99904e-05	0.0472764
LIMD2	5.0388e-05	0.0126133
KMT5C	5.06076e-05	-0.00987775
BCKDK	5.06809e-05	0.0890862
CAPN2	5.06809e-05	0.187381
CCNB3	5.06809e-05	-0.613887
EIF2S3	5.06809e-05	0.112055
ENSG00000257835	5.06809e-05	0.0181119
ENSG00000279722	5.06809e-05	0.0718561
ENSG00000287387	5.06809e-05	-0.0320405
FAF2	5.06809e-05	-0.174482
FRG1GP	5.06809e-05	-0.280511
MAD2L2	5.06809e-05	0.0953274
MCRIP1	5.06809e-05	0.103955
MLF2	5.06809e-05	0.204459
MYADM	5.06809e-05	0.101203
PAFAH1B3	5.06809e-05	0.111023
PDZD11	5.06809e-05	0.255864
PPME1	5.06809e-05	-0.241896
RBM3	5.06809e-05	0.192101
S100PBP	5.06809e-05	-0.251139
SPAG7	5.06809e-05	0.22808
TMEM205	5.06809e-05	0.123225
TTC1	5.06809e-05	-0.420136
TXNL4A	5.06809e-05	0.209008
UCHL3	5.06809e-05	0.225584
VPS13D	5.06809e-05	-0.200535
VTI1B	5.06809e-05	0.0625905
ZNF143	5.06809e-05	-0.341618
ZNF200	5.06809e-05	-0.308597
TSPAN4	5.74196e-05	0.0273995
RAB32	5.79659e-05	0.0780211
CTU1	5.82468e-05	0.0199741
ENSG00000269958	5.84534e-05	0.00940879
ALYREF	5.89992e-05	0.0286512
BTG3	5.89992e-05	0.040563
ILK	5.89992e-05	0.0215719
LY6E	5.89992e-05	0.0993184
SLC25A23	5.89992e-05	0.0227115
ACCSL	5.90832e-05	-0.615479
ACTR2	5.90832e-05	-0.289032
ARRDC1-AS1	5.90832e-05	0.0188555
ATP6V1F	5.90832e-05	0.370663
CCT7	5.90832e-05	0.178013
CDC7	5.90832e-05	-0.322202
CEP192	5.90832e-05	-0.348483
CTDNEP1	5.90832e-05	0.035833
DDA1	5.90832e-05	0.0511157
DDX23	5.90832e-05	-0.093527
DNAI1	5.90832e-05	-0.0351206
EEF1DP1	5.90832e-05	0.00384021
ENSG00000278498	5.90832e-05	-0.0516149
ENSG00000290032	5.90832e-05	0.0916933
ENSG00000290812	5.90832e-05	-0.137644
FANCI	5.90832e-05	-0.430519
GADD45GIP1	5.90832e-05	0.325537
GPX1	5.90832e-05	0.250787
HERC2	5.90832e-05	0.16327
HNRNPH1	5.90832e-05	0.177281
ILF3-DT	5.90832e-05	0.0184647
IRF6	5.90832e-05	0.199673
LEF1	5.90832e-05	-0.400472
MAGED2	5.90832e-05	0.750471
MCC	5.90832e-05	0.117403
MED29	5.90832e-05	0.0642072
MGST1	5.90832e-05	0.342397
MIIP	5.90832e-05	0.143506
MRPS2	5.90832e-05	0.061275
MZT2B	5.90832e-05	0.0662793
PMM1	5.90832e-05	0.119976
POLD2	5.90832e-05	0.105032
PSMG3	5.90832e-05	0.109444
PTOV1	5.90832e-05	0.214775
RAB5IF	5.90832e-05	0.140286
RPL7L1	5.90832e-05	0.129278
RRM2	5.90832e-05	0.351731
RYK	5.90832e-05	0.0664736
SDHA	5.90832e-05	0.0263701
SLC25A33	5.90832e-05	0.160224
SMDT1	5.90832e-05	0.0759215
SRPK1	5.90832e-05	-0.392549
STK25	5.90832e-05	0.102136
TSPAN3	5.90832e-05	0.316857
UBA1	5.90832e-05	0.161712
UQCRFS1	5.90832e-05	0.332062
C11orf68	6.57772e-05	0.0190245
SERTAD1	6.82613e-05	0.0610776
ENSG00000250573	6.84092e-05	-0.0336344
UQCC6	6.84092e-05	0.0248861
MFSD12	6.86972e-05	0.0379651
UBE2J1	6.86972e-05	0.0457391
ABCC3	6.87934e-05	0.103093
ABHD17A	6.87934e-05	0.0379593
ACAD11	6.87934e-05	-0.0827961
ANAPC15	6.87934e-05	0.09391
BCAT2	6.87934e-05	0.0699165
BCLAF1P2	6.87934e-05	-0.040385
C1orf52	6.87934e-05	0.0610681
CASC18	6.87934e-05	0.440323
CAVIN3	6.87934e-05	0.056363
CCDC124	6.87934e-05	0.114254
CLIC4	6.87934e-05	0.25412
DUSP14	6.87934e-05	0.192405
ENSG00000196656	6.87934e-05	0.0279076
ENSG00000248571	6.87934e-05	-0.50902
ENSG00000258454	6.87934e-05	0.102583
FBXO27	6.87934e-05	0.148523
G0S2	6.87934e-05	0.342242
GUK1	6.87934e-05	0.300052
HMMR	6.87934e-05	-0.50016
HYAL2	6.87934e-05	0.071357
IDE	6.87934e-05	-0.222767
IGFBP6	6.87934e-05	0.142879
IL17RA	6.87934e-05	0.0483652
LRRFIP1	6.87934e-05	0.236004
MAP3K2	6.87934e-05	0.114735
MIER3	6.87934e-05	-0.252194
MTND6P4	6.87934e-05	0.118394
NUP107	6.87934e-05	-0.558039
PDZD2	6.87934e-05	0.150172
PISD	6.87934e-05	0.0719755
PTAR1	6.87934e-05	0.0584222
PTPRS	6.87934e-05	0.0234818
RFXANK	6.87934e-05	0.0469823
RHPN2	6.87934e-05	0.206701
RIBC2	6.87934e-05	-0.158708
RRAGA	6.87934e-05	0.148507
SCD	6.87934e-05	0.509882
SF3B1	6.87934e-05	-0.355994
SLC25A6	6.87934e-05	0.240695
SS18	6.87934e-05	0.128298
THBS4-AS1	6.87934e-05	-0.286091
TMEM131L	6.87934e-05	-0.551673
TMEM160	6.87934e-05	0.0512809
TPM2	6.87934e-05	0.15834
UBE2G1	6.87934e-05	0.316809
UBE2N	6.87934e-05	0.236316
VAV3-AS1	6.87934e-05	-0.038967
TCEA3	7.11585e-05	0.0416504
TSC22D3	7.11585e-05	0.167418
ARRDC3-AS1	7.87526e-05	0.0062313
CHST3	7.87526e-05	0.0474172
NMI	7.87526e-05	0.0402418
P3H1	7.8906e-05	0.0333636
GRINA	7.95612e-05	0.0234178
TSPO	7.95612e-05	0.0798653
WEE1	7.96127e-05	0.0715937
RNASEH1-DT	7.97544e-05	0.00976048
PRSS23	7.98904e-05	0.252831
ATPAF2	8.00004e-05	0.0750222
AUP1	8.00004e-05	0.109056
CARD19	8.00004e-05	0.0680115
CCDC14	8.00004e-05	-0.165749
CMPK1	8.00004e-05	0.11461
CRNDE	8.00004e-05	0.100899
CTNNA1	8.00004e-05	-0.466336
DNMT1	8.00004e-05	-0.5167
DPM2	8.00004e-05	0.1156
GLG1	8.00004e-05	0.195206
GLYR1	8.00004e-05	-0.0825071
GMDS	8.00004e-05	0.107412
GON4L	8.00004e-05	-0.173434
GRN	8.00004e-05	0.142672
GRSF1	8.00004e-05	0.225236
GSC	8.00004e-05	0.0511679
GTF3C3	8.00004e-05	-0.157405
IGFBP7	8.00004e-05	1.3618
ISCA1	8.00004e-05	0.0969327
MAPK1IP1L	8.00004e-05	0.177149
MYL12A	8.00004e-05	0.934618
NEK5	8.00004e-05	-0.123585
PDK2	8.00004e-05	0.0204542
PIK3R1	8.00004e-05	-0.323906
PRDX2	8.00004e-05	0.324358
RBM44	8.00004e-05	-0.17752
RNF167	8.00004e-05	0.0287199
RPS15P4	8.00004e-05	0.0264023
RUNX1	8.00004e-05	0.0863195
SF3A1	8.00004e-05	-0.19546
SHCBP1	8.00004e-05	-0.374624
SLC25A39	8.00004e-05	0.163241
SRBD1	8.00004e-05	-0.235498
TACC1	8.00004e-05	0.323956
TFIP11	8.00004e-05	-0.0999761
UBAP2L	8.00004e-05	-0.148494
XBP1	8.00004e-05	0.22182
ZNF223	8.00004e-05	-0.0395895
ZNF652	8.00004e-05	-0.213709
ZNF654	8.00004e-05	-0.226145
LRRC75B	8.09274e-05	0.0113491
TCEAL1	8.86014e-05	0.0725229
NR4A1	8.99871e-05	0.0465562
PDGFC	9.16198e-05	0.117736
PFKL	9.16689e-05	0.0345099
SPRR2F	9.16689e-05	0.189513
NDN	9.27326e-05	0.0587106
PDLIM4	9.28295e-05	0.192745
ANKRD11	9.29182e-05	0.141865
CBX3	9.29182e-05	0.290754
CD63	9.29182e-05	0.980363
CDK2AP1	9.29182e-05	0.225023
ENSG00000283041	9.29182e-05	0.0712439
ENTPD1-AS1	9.29182e-05	0.0225209
FAM171B	9.29182e-05	0.130602
FDX1	9.29182e-05	0.280609
GADD45A	9.29182e-05	0.172234
GIT2	9.29182e-05	-0.342282
GNG5B	9.29182e-05	0.00938144
HIVEP1	9.29182e-05	-0.236488
JKAMP	9.29182e-05	0.242136
MDK	9.29182e-05	0.212147
MOSPD3	9.29182e-05	0.0229047
MRPS23	9.29182e-05	0.197308
MXD4	9.29182e-05	0.234975
NAA10	9.29182e-05	0.0650825
NDUFS3	9.29182e-05	0.231403
NMT1	9.29182e-05	0.0306815
PCGF5	9.29182e-05	0.256451
PGM1	9.29182e-05	0.0823726
PICALM	9.29182e-05	0.168305
RALY	9.29182e-05	0.189025
RER1	9.29182e-05	0.266925
RPS15	9.29182e-05	0.252379
SLMAP	9.29182e-05	0.060796
STAM2	9.29182e-05	-0.146963
TCEAL9	9.29182e-05	0.297601
TNNI3	9.29182e-05	0.242821
TRIR	9.29182e-05	0.119897
TUBG1	9.29182e-05	0.292161
ULK3	9.29182e-05	0.0154553
WDR48	9.29182e-05	-0.374524
WLS	9.29182e-05	-0.216555
YBX3	9.29182e-05	0.355894
ZNF324	9.29182e-05	0.0388871
ENSG00000274421	9.47733e-05	0.01271
CDR2L	9.99956e-05	0.00640052
FHL3	9.99956e-05	0.0331893
ILVBL	0.000100102	0.0281485
MEF2C	0.000102866	0.0662227
SERPINA5	0.000102866	0.0655547
CNKSR3	0.000105246	0.0171407
SLC16A3	0.000105246	0.00567941
SNCA	0.000106161	0.0317189
ANO7	0.000106365	0.00890518
HOPX	0.000106365	0.233053
SHARPIN	0.000107646	0.0342006
ACYP2	0.000107789	0.042323
AHSA2P	0.000107789	0.0369502
ARL3	0.000107789	0.192107
C1orf174	0.000107789	0.306937
C4orf48	0.000107789	0.0667576
CCDC121	0.000107789	-0.2702
CCNB1	0.000107789	-0.465719
CHST12	0.000107789	0.0514307
CNIH4	0.000107789	0.237892
COPRS	0.000107789	0.424521
FBXL15	0.000107789	0.0586864
GGACT	0.000107789	0.327843
GRM7	0.000107789	-0.412091
GSTP1	0.000107789	0.588014
HMGN1	0.000107789	0.325132
HSP90AB1	0.000107789	-0.70696
HSPE1	0.000107789	0.386636
ID4	0.000107789	0.245458
LIG1	0.000107789	-0.107672
LIMA1	0.000107789	-0.508769
ME2	0.000107789	0.178431
MICOS13	0.000107789	0.0867075
NELFE	0.000107789	0.144915
NOB1	0.000107789	-0.109827
NUFIP1P1	0.000107789	-0.0284798
PROSER1	0.000107789	-0.407291
RAB11FIP5	0.000107789	0.0447785
RANBP1	0.000107789	0.230109
RBM42	0.000107789	0.0797299
RHOC	0.000107789	0.157875
SARAF	0.000107789	0.437839
SHTN1	0.000107789	-0.200919
SPIN1	0.000107789	0.260871
STK11	0.000107789	0.0328786
TAF1A	0.000107789	-0.307647
THAP4	0.000107789	0.0812021
TPT1	0.000107789	0.45417
ULK1	0.000107789	0.0262526
USP3-AS1	0.000107789	-0.0793463
YIPF3	0.000107789	0.103346
ZCCHC7	0.000107789	-0.310442
CERCAM	0.000111753	0.0178899
PTGES	0.000111753	0.107688
RRAS	0.000116009	0.0596858
SNORA59B	0.000116009	0.0500191
DUSP1	0.00011928	0.248797
GDE1	0.00011928	0.0434565
PLEC	0.00011928	0.0238095
ATF3	0.000123537	0.0748158
CBR1	0.000123537	0.0538094
FAM110C	0.000123537	0.0365738
CD151	0.000124722	0.0785655
HEG1	0.000124722	0.0738997
MACROD1	0.000124722	0.017436
ABL2	0.000124885	0.20371
ASXL3	0.000124885	-0.192687
ATP5MK	0.000124885	0.263087
BAD	0.000124885	0.0450921
CAP1	0.000124885	0.238432
CD99	0.000124885	0.60671
CEP44	0.000124885	-0.269851
CMC1	0.000124885	0.0876728
CMTR2	0.000124885	0.084971
DHCR24	0.000124885	0.654423
DZANK1	0.000124885	-0.0710276
FAM120A	0.000124885	0.09465
FBXO7	0.000124885	0.131681
FOSB	0.000124885	0.0934664
FST	0.000124885	0.405524
GTF2A2	0.000124885	0.325101
HAGH	0.000124885	0.290024
KPNA3	0.000124885	-0.266674
LINS1	0.000124885	-0.141067
MFSD14B	0.000124885	0.235027
MRPL11	0.000124885	0.0564652
NDUFS8	0.000124885	0.252488
PLEKHJ1	0.000124885	0.141101
POLR3K	0.000124885	0.0754345
POR	0.000124885	0.129585
PPP1R14BP3	0.000124885	0.0190618
PRKAR2B	0.000124885	0.380684
RAB6B	0.000124885	0.0507198
RPS2P46	0.000124885	0.0514315
SDE2	0.000124885	-0.274679
SMIM29	0.000124885	0.0757993
SMYD2	0.000124885	0.120949
SPMIP5	0.000124885	0.186267
SRPX	0.000124885	0.421555
TAF10	0.000124885	0.0145949
TMEM41A	0.000124885	0.327683
UBE2D2	0.000124885	0.263627
UBE2SP1	0.000124885	0.0190828
UQCC5	0.000124885	0.0223796
ZAR1	0.000124885	0.304105
LINC02732	0.000125284	0.0635753
PARP8	0.000125332	0.0334362
OCEL1	0.000132633	0.0146765
NFKBIB	0.000134189	0.0116788
MSRB1	0.000134418	0.0280234
SERPINB6	0.000134418	0.124951
SRF	0.000140846	0.0223091
JUNB	0.00014318	0.0882601
NR2F6	0.000143246	0.0134356
NT5DC2	0.000143775	0.0658278
PLP2	0.000143775	0.138366
SLC37A3	0.000144329	0.0247834
AKT1	0.000144514	0.0355384
AP1AR	0.000144514	0.0292518
AP5S1	0.000144514	0.0365075
AQR	0.000144514	-0.291486
ATF6	0.000144514	-0.20667
ATP6AP1	0.000144514	0.0512281
ATRAID	0.000144514	0.325769
BCAR1	0.000144514	0.0307504
BCLAF1	0.000144514	-0.329321
BTG1	0.000144514	0.213223
CCNT2	0.000144514	-0.293212
COG2	0.000144514	-0.247266
COPS6	0.000144514	0.209188
COTL1	0.000144514	0.113895
CYSTM1	0.000144514	0.395086
DECR2	0.000144514	0.090268
DNAL4	0.000144514	0.0884609
DPCD	0.000144514	0.214479
DTD1	0.000144514	0.0937366
EMD	0.000144514	0.0358558
FAM174C	0.000144514	0.0447103
GMEB2	0.000144514	0.0225968
H2AZ2	0.000144514	0.0935865
JUND	0.000144514	0.050039
KCNH5	0.000144514	-0.177283
LRRK1	0.000144514	-0.164615
MEIS3	0.000144514	0.0651948
MESP1	0.000144514	0.162874
MOAP1	0.000144514	0.0568981
MPV17L2	0.000144514	0.053383
MRPL2	0.000144514	0.0576387
MRPS36	0.000144514	0.096267
MTF2	0.000144514	-0.293421
NHERF1	0.000144514	0.0648902
NOP56	0.000144514	-0.360419
PFN1P1	0.000144514	0.0203173
PGAM1	0.000144514	0.0838616
PLIN3	0.000144514	0.131098
PLPPR2	0.000144514	0.0364555
PPP1CA	0.000144514	0.166411
PRPF38A	0.000144514	-0.23854
PSENEN	0.000144514	0.138431
PSMD12	0.000144514	-0.191832
RIT2	0.000144514	0.126992
SENP8	0.000144514	-0.193425
SLC47A1	0.000144514	0.264419
SLC4A2	0.000144514	0.0248418
SNTG2-AS1	0.000144514	0.0102669
TENT5A	0.000144514	0.124012
TESC	0.000144514	0.483332
TGIF2	0.000144514	0.0530402
THAP1	0.000144514	-0.270914
WDR1	0.000144514	0.276445
CAV1	0.000145427	0.123813
LEFTY2	0.000155016	0.0297213
AP4S1	0.000155556	0.017664
PLOD1	0.000155556	0.0265374
ADGRL2	0.000165737	0.0660525
HSF1	0.000166184	0.0233626
MGARP	0.000166184	0.0709572
NPTX2	0.000166184	0.149927
KRT8	0.000166776	0.0744711
EFNA4	0.000166813	0.0158118
OGFOD3	0.000166813	0.026586
S100A16	0.000166813	0.423565
TMEM141	0.000166813	0.0365008
ASPSCR1	0.000167023	0.0378422
ATAD3C	0.000167023	0.121442
CAV2	0.000167023	0.0802055
CDC6	0.000167023	-0.105072
CHCHD1	0.000167023	0.135865
CHMP5	0.000167023	0.224528
COASY	0.000167023	0.0417459
CRNKL1	0.000167023	-0.18394
CTNNAL1	0.000167023	0.458982
CUX1	0.000167023	-0.332427
DDR1	0.000167023	0.036686
DDX25	0.000167023	0.153504
DGKI	0.000167023	-0.143366
DNAJC11	0.000167023	-0.108068
ENSG00000225889	0.000167023	0.0396716
ENSG00000227934	0.000167023	-0.00558919
ENSG00000253585	0.000167023	0.293191
ENSG00000259133	0.000167023	0.0662913
ERLIN1	0.000167023	-0.302543
FAHD2B	0.000167023	0.0533944
FBXL6	0.000167023	0.118393
FTSJ3	0.000167023	-0.160164
GIT1	0.000167023	0.0313331
IL17B	0.000167023	0.615774
KIAA0586	0.000167023	-0.310557
KIF4B	0.000167023	-0.0388789
LINC01098	0.000167023	-0.0475828
MBOAT7	0.000167023	0.0437788
MRTO4	0.000167023	0.105219
NLRP4	0.000167023	-0.453498
NUDT4	0.000167023	0.0853368
PHB1	0.000167023	0.187493
PMM2	0.000167023	0.0485254
PPP1R15B	0.000167023	0.109451
PRKX	0.000167023	0.136528
RAMP1	0.000167023	0.151515
RHEB	0.000167023	0.281139
SBDS	0.000167023	0.130579
SCARB1	0.000167023	0.26717
SERPINF1	0.000167023	0.280459
SLU7	0.000167023	-0.384003
SNHG7	0.000167023	0.0263269
TAOK1	0.000167023	-0.251946
TEX10	0.000167023	-0.386376
THAP7	0.000167023	0.0452101
TMEM231	0.000167023	0.0418274
TRAPPC3	0.000167023	0.101685
TRIAP1	0.000167023	0.132819
TYW1	0.000167023	-0.237341
UBXN8	0.000167023	0.130853
USP44	0.000167023	-0.309465
ZNF559	0.000167023	0.241128
ZNF57	0.000167023	-0.0383155
ZSWIM4	0.000167023	0.0120796
CRIP2	0.000171433	0.0356537
CACNA1C-AS2	0.000177105	0.00516184
CCDC112	0.000179254	0.0268895
COMT	0.000179794	0.111871
FASN	0.000179794	0.0171012
IL32	0.000179794	0.0803732
ENSG00000289154	0.000182763	0.00269982
CHSY3	0.000183222	0.00625297
TMEM102	0.000183222	0.00324601
ENSG00000278983	0.000183661	0.0142539
GLRXP3	0.000183661	0.0162466
TGFB1	0.000187268	0.0102746
LRP8	0.000188078	0.0332376
ZNF286A	0.000190429	0.0162005
FCHSD1	0.000191607	0.00606388
TNFAIP8L3	0.000192438	0.0222182
AKR1C8	0.000192563	-0.00838016
POLD1	0.000192563	0.0162232
ACLY	0.000192801	0.331032
ATF2	0.000192801	-0.36107
BIN3	0.000192801	0.240999
CASP9	0.000192801	0.0856057
CDV3	0.000192801	0.274631
CEP43	0.000192801	0.104709
DDAH1	0.000192801	0.115846
DEAF1	0.000192801	0.159635
DMAC2	0.000192801	0.0518405
EFHD2	0.000192801	0.0491015
EIF2B4	0.000192801	0.0563133
ENSG00000204745	0.000192801	0.0308626
ENSG00000262898	0.000192801	0.0662366
ENSG00000269210	0.000192801	0.0284497
ENSG00000286966	0.000192801	-0.0678821
ENSG00000291171	0.000192801	0.0163894
ENSG00000291174	0.000192801	0.0400402
ENTR1	0.000192801	0.045417
GPALPP1	0.000192801	-0.109011
HOMER2	0.000192801	-0.230731
HSD11B1	0.000192801	0.756858
ITGA10	0.000192801	-0.0833039
KIF18A	0.000192801	-0.39908
LRRC7	0.000192801	-0.2597
LSM2	0.000192801	0.108246
MRPS14	0.000192801	0.33111
MRPS25	0.000192801	0.0754071
NAA38	0.000192801	0.184888
NDUFC2	0.000192801	0.222914
NEK1	0.000192801	-0.32752
P4HB	0.000192801	0.159508
PEX16	0.000192801	0.043708
PLK3	0.000192801	0.199257
PNRC2	0.000192801	0.156039
POP7	0.000192801	0.211036
PRDX6	0.000192801	0.319108
RAB21	0.000192801	0.172737
RALGPS1	0.000192801	0.060425
RMI1	0.000192801	-0.408678
RUNDC3B	0.000192801	0.0643682
SF3A3	0.000192801	-0.317492
SNF8	0.000192801	0.1142
SNRPN	0.000192801	0.164507
SNX11	0.000192801	0.0284895
SPEN	0.000192801	0.155298
SS18L2	0.000192801	0.330047
TADA3	0.000192801	0.0475011
TBCD	0.000192801	0.0609838
TDRD1	0.000192801	-0.288082
THSD7A	0.000192801	-0.289401
TIMM50	0.000192801	0.0642774
TM7SF3	0.000192801	0.112729
TMEM248	0.000192801	0.296218
UNC50	0.000192801	0.163328
ZBTB6	0.000192801	-0.176256
AMH	0.000193908	0.0696028
CISD3	0.000194571	0.0187535
PMEPA1	0.000194571	0.0391618
HES4	0.00020047	0.00534252
F11R	0.000204525	0.0191688
ARMCX2	0.000206153	0.0412713
SERPINE1	0.000207551	0.363167
ALOX5	0.000216937	0.0205771
LRRC14	0.000216937	0.0051689
PLEKHH1	0.000219597	0.0382372
ABRACL	0.000221206	0.0830939
DNAJB5	0.000221206	0.0201794
KCTD1	0.000221206	0.0462065
PMF1	0.000222013	0.0297068
AGPAT3	0.000222283	0.0582415
ATG5	0.000222283	-0.138643
BECN1	0.000222283	-0.226215
C3orf38	0.000222283	-0.207395
CAPZA2	0.000222283	0.327317
CLN8	0.000222283	0.0456619
COL4A2	0.000222283	0.173863
COMMD7	0.000222283	0.0922797
CORO1B	0.000222283	0.0367964
CSRP2	0.000222283	0.399785
DCUN1D5	0.000222283	0.251654
DDRGK1	0.000222283	0.0570803
DEDD	0.000222283	0.150445
EEF1D	0.000222283	0.0433843
EIF4H	0.000222283	0.110145
ELK1	0.000222283	0.0222102
ELL2	0.000222283	0.124175
EMP3	0.000222283	0.206282
ENSG00000173867	0.000222283	-0.0741678
ENSG00000237844	0.000222283	0.0180622
ENSG00000254906	0.000222283	-0.0276603
ENSG00000267193	0.000222283	-0.0911546
ENSG00000280088	0.000222283	0.0567325
ENSG00000284837	0.000222283	-0.369503
ENSG00000289527	0.000222283	0.0221767
ETFB	0.000222283	0.0494499
GCAT	0.000222283	0.180633
GDI2	0.000222283	-0.251044
GLOD4	0.000222283	-0.177883
GNB2	0.000222283	0.0704999
GRHPR	0.000222283	0.239915
ITPA	0.000222283	0.0931214
KLHDC2	0.000222283	0.125328
LIMK1	0.000222283	0.0126195
LRRC8A	0.000222283	0.138327
MCPH1	0.000222283	-0.177493
MED15	0.000222283	0.214437
MEX3A	0.000222283	0.0104613
MTLN	0.000222283	0.131848
NDUFB2	0.000222283	0.280995
NR1H2	0.000222283	0.138245
ORC2	0.000222283	-0.165838
PGS1	0.000222283	0.035263
RACK1	0.000222283	0.372176
RBBP6	0.000222283	0.068984
RHBDD2	0.000222283	0.146035
SDHD	0.000222283	0.144289
SHFL	0.000222283	0.0211393
SPIDR	0.000222283	-0.130525
STIP1	0.000222283	-0.293674
TECR	0.000222283	0.145024
TMEM208	0.000222283	0.180247
TPI1P1	0.000222283	0.0321973
UAP1	0.000222283	0.179132
UBAP2	0.000222283	-0.115461
UBIAD1	0.000222283	0.05716
ZBTB49	0.000222283	-0.28299
ZGRF1	0.000222283	-0.319481
PYCR1	0.000222947	0.0129204
SIGLEC11	0.000222947	0.0352361
MBD3	0.000225454	0.0123485
PGLS-DT	0.000225454	0.0123678
PRNP	0.000228678	0.0872094
ENSG00000285867	0.000234081	0.0117456
TRMT1	0.000238277	0.0189329
MAN2B2	0.000239295	0.00777149
TANGO2	0.000239632	0.00816265
SUMF2	0.000241444	0.0158979
IFITM1	0.000245448	0.121157
DPH1	0.000248287	0.00762773
STK11IP	0.000248287	0.0113946
C19orf25	0.000249913	0.0260777
LGALS3BP	0.000249913	0.108027
TEDC2	0.000249913	0.021678
ARHGDIG	0.000250978	0.00482907
FSTL3	0.000254741	0.0980741
TMEM120A	0.000254741	0.109613
ABHD12	0.000255958	0.0802222
ANP32A	0.000255958	-0.0829569
ATF7	0.000255958	0.0480353
ATP5PF	0.000255958	0.319196
BAG2	0.000255958	0.0564406
BCL10	0.000255958	-0.123989
C1orf35	0.000255958	0.0847732
CARMIL1	0.000255958	-0.284471
CCT4	0.000255958	0.223452
CFD	0.000255958	0.0328099
DENND5B	0.000255958	0.102649
DMAC1	0.000255958	0.0766305
DSTN	0.000255958	0.514989
EIF4A3P1	0.000255958	0.0780734
ENSG00000258088	0.000255958	-0.0925924
ERMP1	0.000255958	0.17652
FLCN	0.000255958	0.0242002
GLT8D1	0.000255958	0.103703
GNS	0.000255958	0.407918
GPAA1	0.000255958	0.0557779
GRHL2	0.000255958	-0.173098
GTF2E1	0.000255958	-0.354057
JAK1	0.000255958	0.275038
KRT10	0.000255958	0.161446
LCLAT1	0.000255958	0.0820816
LINC01572	0.000255958	-0.106763
LLPH	0.000255958	0.123866
MALAT1	0.000255958	2.17864
MRPL49	0.000255958	0.0213822
MTIF2	0.000255958	-0.174123
MYH15	0.000255958	-0.12943
NCBP2AS2	0.000255958	0.0355771
NMT2	0.000255958	0.0685496
NUDT16L1	0.000255958	0.0455541
NUDT3	0.000255958	0.0104478
PDCD11	0.000255958	0.0321281
PEBP1	0.000255958	0.310743
PHF6	0.000255958	-0.337905
PPP1CC	0.000255958	0.241832
PSMD7	0.000255958	-0.286919
PTRHD1	0.000255958	0.164598
PTS	0.000255958	0.342129
RBM46	0.000255958	-0.274088
RIOK3	0.000255958	-0.273963
RNF126	0.000255958	0.146042
RPL15	0.000255958	0.212606
RPS18P5	0.000255958	0.0224765
RUFY1	0.000255958	-0.148972
SH3GLB2	0.000255958	0.0237459
SPATA33	0.000255958	0.0283597
SVOPL	0.000255958	-0.333652
TANC2	0.000255958	0.192533
THAP11	0.000255958	0.0190921
TMEM134	0.000255958	0.144626
TMEM201	0.000255958	0.0191528
TP53BP1	0.000255958	-0.17267
TRA2B	0.000255958	0.197277
URB1	0.000255958	0.0543731
ZCWPW1	0.000255958	-0.148239
ZHX1-C8orf76	0.000255958	0.0297567
ZNF580	0.000255958	0.0357942
HIF1A-AS3	0.000258396	0.0443993
ZIC3	0.000261066	0.00672109
F3	0.000275553	0.0983991
IFI6	0.000275553	0.0435854
GREM1	0.000276782	0.0622373
DSP-AS1	0.000278162	0.0180657
GSDMD	0.000278369	0.0691871
APOA1	0.00028591	0.144958
FBLIM1	0.000287548	0.0173012
HERC2P9	0.000287548	0.0263183
STXBP2	0.000287548	0.00392509
MIR202HG	0.000289851	0.0113003
TINAGL1	0.000289851	0.0460036
E2F6	0.000289981	0.0177077
RFNG	0.000290946	0.0146228
ZBTB7A	0.000290946	0.0140605
DBR1	0.000292999	0.0193241
DSCR9	0.000292999	0.0229275
NPDC1	0.000292999	0.0139585
RTL8C	0.000292999	0.0558052
SLC7A1	0.000293844	0.0548798
ZDHHC1	0.000293844	0.0177849
BCL6	0.000294029	0.0277727
NCLN	0.000294029	0.0360006
ABI2	0.000294373	0.118078
ACOT7	0.000294373	0.0634966
ACP1	0.000294373	0.296442
ACTB	0.000294373	1.305
AMPD2	0.000294373	0.0555964
AP1S3	0.000294373	-0.0313595
ARF3	0.000294373	0.0771591
BABAM1	0.000294373	0.0336837
BEX3	0.000294373	0.510281
BMPR1A	0.000294373	0.134342
C19orf44	0.000294373	-0.0328387
C3orf70	0.000294373	0.108943
CAPN5	0.000294373	0.0137936
CDC5L	0.000294373	-0.277314
CHCHD7	0.000294373	0.452156
CHMP2A	0.000294373	0.187219
COQ7	0.000294373	0.0930379
CRELD2	0.000294373	0.388811
CST3	0.000294373	0.305369
CYRIB	0.000294373	0.133929
DHX29	0.000294373	0.24652
DLG3	0.000294373	-0.372901
ENSG00000293528	0.000294373	0.0193409
ERLEC1	0.000294373	0.275107
FNDC4	0.000294373	0.118245
GAPDH	0.000294373	1.16829
HSP90AB3P	0.000294373	-0.110431
HTRA1	0.000294373	0.73709
IFITM3	0.000294373	0.759804
IRGQ	0.000294373	0.0313516
KIDINS220	0.000294373	-0.247052
KIF4A	0.000294373	-0.324673
LINC02299	0.000294373	-0.0637875
LMF2	0.000294373	0.0174344
METTL26	0.000294373	0.0720356
MIEN1	0.000294373	0.0936601
NACA	0.000294373	0.386146
NCL	0.000294373	-0.472609
NDUFA11	0.000294373	0.128998
NDUFAF3	0.000294373	0.139501
OSGIN2	0.000294373	0.0399328
PCBP2	0.000294373	0.169103
PCIF1	0.000294373	0.0889336
PGPEP1	0.000294373	0.0977177
POLD3	0.000294373	-0.265608
PPFIBP2	0.000294373	-0.13828
PPIAP11	0.000294373	0.0176155
PRKRIP1	0.000294373	-0.121362
PTEN	0.000294373	0.211677
RGS10	0.000294373	0.0325772
RHBDD3	0.000294373	0.0317273
RPL35	0.000294373	0.211322
RPL4	0.000294373	0.301737
SF3B2	0.000294373	0.167334
SGCB	0.000294373	0.110399
SLC35B2	0.000294373	0.0369035
SLC35B3	0.000294373	0.0360318
SMARCB1	0.000294373	0.077824
STUB1	0.000294373	0.0734652
TBC1D14	0.000294373	-0.278045
TM4SF1	0.000294373	0.585903
TMA7	0.000294373	0.179051
TMED10	0.000294373	0.340641
TUFM	0.000294373	0.194522
TWF1P1	0.000294373	-0.0819414
UNC13D	0.000294373	0.0849398
VPS37C	0.000294373	0.0286694
YWHAQ	0.000294373	0.254874
ZNF416	0.000294373	-0.053378
ZSCAN21	0.000294373	-0.0988148
PTGER2	0.000300073	0.0872016
CDIPT	0.000315181	0.0235502
B4GALT2	0.000328824	0.00699935
DGAT2	0.000330444	0.0249013
ZNHIT2	0.000330444	0.0174779
AXL	0.000334276	0.104205
UBXN6	0.000334276	0.0224665
METRNL	0.000334607	0.0157227
ABCA2	0.00033659	0.0123383
GPRASP3	0.00033659	-0.00797639
TLR2	0.00033659	-0.0136886
EXOC3-AS1	0.000337751	0.0168865
ADGRG7	0.000338139	-0.0228217
AFDN	0.000338139	0.228641
APRT	0.000338139	0.136916
ARID1B	0.000338139	0.106302
ARPC5L	0.000338139	0.104167
AURKB	0.000338139	0.332963
BBS5	0.000338139	0.0172183
CAPNS1	0.000338139	0.0492969
CCDC61	0.000338139	0.0447874
CCDC77	0.000338139	-0.340383
CCT2	0.000338139	-0.311908
CHCHD6	0.000338139	0.0745683
CHP1	0.000338139	0.0586542
CMC2	0.000338139	0.435621
CSNK1E	0.000338139	0.0295626
CSTF1	0.000338139	-0.347266
CTDP1	0.000338139	0.0379085
ENAH	0.000338139	0.362953
ENSG00000228559	0.000338139	0.11691
ENSG00000243273	0.000338139	0.331746
ENSG00000260183	0.000338139	0.0168477
ENSG00000284823	0.000338139	-0.133516
FAM13A	0.000338139	-0.230701
FAM76A	0.000338139	-0.196816
GLRX5	0.000338139	0.176679
GOLM2	0.000338139	0.0685137
HACD3	0.000338139	0.151964
HNRNPC	0.000338139	-0.235319
IFI27	0.000338139	0.397041
IK	0.000338139	-0.221256
IQCA1	0.000338139	-0.300578
KIAA2012	0.000338139	-0.280493
KLHDC3	0.000338139	0.302583
LDLR	0.000338139	0.143637
LRRC42	0.000338139	0.148014
LSM11	0.000338139	0.204744
MCL1	0.000338139	0.134946
MOB2	0.000338139	0.0290422
MTATP6P1	0.000338139	0.522119
MTFR1	0.000338139	-0.140429
MVD	0.000338139	0.0692769
MXRA7	0.000338139	0.110839
NCKAP1	0.000338139	0.183718
NFATC2IP	0.000338139	0.067395
NME3	0.000338139	0.0360835
NPAS1	0.000338139	0.081072
PITHD1	0.000338139	0.309507
PLD3	0.000338139	0.0755252
PMS2	0.000338139	-0.152841
PPP2CB	0.000338139	0.0613838
QSOX1	0.000338139	0.0234167
RAB22A	0.000338139	0.191643
RARS1	0.000338139	-0.226633
RBPMS	0.000338139	0.121103
RHEBP2	0.000338139	0.0420676
RPL3	0.000338139	0.310162
SMARCA1	0.000338139	0.324208
SRGAP1	0.000338139	0.138271
SSBP2	0.000338139	0.158243
SSNA1	0.000338139	0.210217
TC2N	0.000338139	-0.218611
TCEA2	0.000338139	0.138471
TEX14	0.000338139	-0.118476
TEX264	0.000338139	0.0668584
TIMM8B	0.000338139	0.103609
TMEM123	0.000338139	0.426181
TMEM245	0.000338139	0.321398
TMEM51	0.000338139	0.0927943
TPI1	0.000338139	0.814991
TRIM28	0.000338139	0.064603
TRIOBP	0.000338139	0.0940586
TUBB8P5	0.000338139	0.0126226
TXNDC12	0.000338139	0.0337216
UQCR10	0.000338139	0.277015
ZCCHC17	0.000338139	-0.311549
ZNF217	0.000338139	-0.20839
CD200	0.00034262	0.137433
ASS1	0.000343796	0.0462108
H1-10	0.000343796	0.0394734
ITGA5	0.000343796	0.0489281
KCNK3	0.000343796	0.0503565
EFEMP2	0.000345527	0.0334096
NEDD9	0.000345527	0.0715812
MAGI1-IT1	0.000351538	0.00401344
CD276	0.000352474	0.0159481
RUNX2	0.000352474	0.0850544
FBXW5	0.000367642	0.0510721
RAET1K	0.000367642	0.0141399
PPP1R13L	0.000368627	0.0380903
PGAP3	0.000369403	0.00447327
POLRMT	0.000370706	0.0101042
URB2	0.000370706	0.0127134
MYL9	0.000372865	0.0928416
PNCK	0.000377709	0.048328
SELENOO	0.000377709	0.0103205
GIPC1	0.000379272	0.017075
PFAS	0.000379272	0.0125841
ZDHHC19	0.000379996	0.00606109
BEX4	0.000383586	0.179087
C1QTNF7-AS1	0.000383586	0.00820782
DYNLT3	0.000383586	0.157743
AQP11	0.000385598	0.0673344
CFAP410	0.000386192	0.0153409
ENSG00000290104	0.000386192	0.0446998
S100A6	0.000386192	0.23935
SLC7A5	0.000386192	0.0411021
AACS	0.000387936	0.0595654
AP1M1	0.000387936	0.146046
B2M	0.000387936	1.74431
BBS10	0.000387936	-0.140568
C19orf48P	0.000387936	0.041563
C7orf50	0.000387936	0.0933895
CCDC18-AS1	0.000387936	0.0615657
CCND2	0.000387936	-0.265712
CCNT1	0.000387936	-0.347911
CLNS1A	0.000387936	0.141807
COA8	0.000387936	0.124864
CWF19L1	0.000387936	-0.145795
DCBLD2	0.000387936	0.227411
DMTF1	0.000387936	-0.298059
DUSP6	0.000387936	0.033946
ELOB	0.000387936	0.208199
ERCC6L	0.000387936	-0.517007
EXOC4	0.000387936	-0.263935
FAM174A	0.000387936	0.0531493
FBXO5	0.000387936	-0.546056
FUCA1	0.000387936	0.180944
GANAB	0.000387936	0.0197682
GNL3L	0.000387936	0.0218638
GPX4	0.000387936	0.201329
GTF3A	0.000387936	0.240263
H2BC12	0.000387936	0.106923
INPP5B	0.000387936	-0.0525978
INSR	0.000387936	0.0449468
INTS15	0.000387936	0.061914
KPNA6	0.000387936	0.136234
LAPTM4B	0.000387936	0.254673
LCA5L	0.000387936	-0.131619
LIMD1	0.000387936	0.031644
LSM5	0.000387936	0.300742
MAP3K20	0.000387936	0.130508
MFF	0.000387936	0.311098
MTX1	0.000387936	0.0155491
NDUFS6	0.000387936	0.15532
NPL	0.000387936	0.265887
NSUN2	0.000387936	-0.147224
PAPSS1	0.000387936	-0.427985
PDE6C	0.000387936	-0.367533
PRRC1	0.000387936	-0.439445
RAD1	0.000387936	0.293756
RCN2	0.000387936	0.163461
REEP6	0.000387936	0.0950611
RICTOR	0.000387936	-0.294428
RRP7A	0.000387936	0.044373
SHISA8	0.000387936	0.0609873
SLC25A5	0.000387936	0.707976
SLC35F5	0.000387936	0.111365
SLC5A11	0.000387936	-0.222848
SUV39H2	0.000387936	-0.124463
TERB1	0.000387936	-0.168662
TIMM10	0.000387936	0.109532
TLN1	0.000387936	0.105822
TMEM120B	0.000387936	0.0678799
TMEM184B	0.000387936	0.0785618
TMX3	0.000387936	-0.32767
TSPAN14	0.000387936	0.0533486
VCAN	0.000387936	1.0454
VDAC1	0.000387936	0.193453
VPS13B	0.000387936	-0.259881
WDCP	0.000387936	-0.481155
ZBTB21	0.000387936	-0.257301
ZMAT3	0.000387936	0.059278
ZSWIM3	0.000387936	-0.170055
TSPAN31	0.000394364	0.0512139
UNC119	0.00039736	0.0292677
SERPINH1	0.000399345	0.0589873
BLVRB	0.000417628	0.0239369
JUN	0.000417628	0.0589735
TTLL7	0.000422892	0.0238289
CDK4	0.000423398	0.0569321
ENSG00000270038	0.000423398	0.00714885
ENSG00000291073	0.000423398	0.00660465
ZFP36L1	0.000427574	0.0416158
UBTD1	0.000431469	0.00705231
DENND4B	0.000433323	0.00884937
CDH11	0.00043478	0.16209
TOR1B	0.00043478	0.0152769
HRAS	0.000439631	0.0388692
ISCA2	0.000439631	0.0603768
MRPL28	0.00044256	0.0651714
NUBP2	0.00044256	0.0452309
ENSG00000288928	0.000443779	0.027911
BCAT1	0.00044403	0.290079
IGKC	0.00044403	0.16841
MMP11	0.00044403	0.022041
ACTN4	0.00044452	0.019543
ANXA2P2	0.00044452	0.0912109
ATXN1L	0.00044452	0.125089
BICD1	0.00044452	0.053761
BRD8	0.00044452	-0.215864
C17orf67	0.00044452	0.0136267
CAPN10	0.00044452	0.0256682
CCDC3	0.00044452	0.0416445
CLN8-AS1	0.00044452	0.0166458
CNN3	0.00044452	0.350302
COX4I1	0.00044452	0.343342
CTDSP2	0.00044452	0.0382669
DCTN4	0.00044452	0.121863
DHTKD1	0.00044452	0.0496239
DOP1A	0.00044452	-0.474083
DYNC2I2	0.00044452	0.141424
ENSG00000260586	0.00044452	-0.347841
ENSG00000266573	0.00044452	-0.0531269
ENSG00000267606	0.00044452	-0.0314508
FAM118A	0.00044452	-0.275191
FBXL18	0.00044452	0.0159345
FBXW2	0.00044452	0.10869
FKBP11	0.00044452	0.173035
FUT8	0.00044452	-0.102187
GALNT2	0.00044452	0.051714
GET3	0.00044452	0.0582633
GIGYF2	0.00044452	-0.157034
GPR19	0.00044452	-0.0260013
HECTD4	0.00044452	0.0647228
HGSNAT	0.00044452	0.0481863
HSP90B1	0.00044452	0.546238
INTS13	0.00044452	-0.145571
ITFG1	0.00044452	0.128007
JPT1	0.00044452	0.190368
KIF23	0.00044452	-0.321304
LAMTOR2	0.00044452	0.176814
LPCAT1	0.00044452	0.0905014
MAF1	0.00044452	0.0799563
MCM5	0.00044452	-0.100932
MRPL10	0.00044452	0.0786606
MRPL37	0.00044452	0.224011
MRPL9	0.00044452	0.0673031
NBL1	0.00044452	0.0146409
NCOA7	0.00044452	0.0890837
NUFIP1	0.00044452	-0.211482
PLD2	0.00044452	0.0104276
PLIN2	0.00044452	0.455532
PREP	0.00044452	0.181483
RAD51B	0.00044452	-0.117044
RNF144B	0.00044452	0.185105
RNF166	0.00044452	0.0115785
RNF19A	0.00044452	0.231399
RNF4	0.00044452	-0.129938
RPGRIP1L	0.00044452	-0.185817
RUFY2	0.00044452	-0.146285
SCAMP1-AS1	0.00044452	0.0380743
SEC11A	0.00044452	0.173473
SEC16A	0.00044452	0.0837515
SGSH	0.00044452	0.0146823
SLC35A2	0.00044452	0.0571266
SLC8A1	0.00044452	-0.222367
SRSF1	0.00044452	0.0989715
STIMATE	0.00044452	0.042245
TCTN1	0.00044452	0.105538
TIMP1	0.00044452	1.45537
TJP3	0.00044452	0.0386771
TMEM147	0.00044452	0.299665
TMEM42	0.00044452	0.0366607
TRIM26	0.00044452	-0.0399966
UCHL5	0.00044452	-0.188596
UCK2	0.00044452	0.0712308
UGCG	0.00044452	0.206318
UQCR11	0.00044452	0.183116
VPS26B	0.00044452	0.0382229
WDR7	0.00044452	-0.32099
ZFP36	0.00044452	0.0637116
ZMYND8	0.00044452	-0.274376
ZNF564	0.00044452	-0.0106969
ZNF639	0.00044452	0.103153
SPOCD1	0.000445583	0.0267973
DHRS7	0.00045355	0.0586795
TCEAL7	0.00045355	0.0904714
URB1-AS1	0.000457657	0.0149052
DUOXA2	0.000459655	0.0178301
LINC01357	0.000459655	0.00279385
FOSL1	0.000465591	0.0401706
GLI4	0.000470437	0.00714236
MARCKSL1	0.000475098	0.0794616
CCDC85B	0.000478532	0.0401891
HTRA3	0.000478532	0.0607527
TGIF1	0.000478532	0.053805
ULBP3	0.000478532	0.0452871
B3GALNT1P1	0.000484608	0.00491676
CORO1A	0.000484608	0.00475184
ENSG00000288010	0.000484608	0.0101805
VTRNA1-2	0.000484608	0.00800822
ALDH1B1	0.000491851	0.00947622
TMEM98	0.000491851	0.0555581
ORAI2	0.000496508	0.0150058
ENSG00000278891	0.000497065	0.0083095
SHC2	0.000497799	0.0084543
CAVIN1	0.000503247	0.0368068
IFI16	0.000506535	0.0771311
CHPF	0.000508185	0.0272098
COL4A1	0.000508185	0.278099
CYP11A1	0.000508185	0.46086
SNAPC2	0.000508185	0.0292395
STAG3L4	0.000508185	0.0414821
ADAM23	0.000508736	0.0389326
ADIPOR1	0.000508736	0.179643
ANKRD31	0.000508736	-0.0476067
AP2M1	0.000508736	0.345497
ATOSA	0.000508736	-0.395624
ATP5F1C	0.000508736	0.511005
BCAS4	0.000508736	0.0211026
BICD2	0.000508736	0.0448684
BPHL	0.000508736	0.0159065
BTBD10	0.000508736	-0.229138
C19orf53	0.000508736	0.155532
CAB39	0.000508736	0.128824
CACUL1	0.000508736	0.142256
CALB2	0.000508736	0.281689
CNNM2	0.000508736	-0.189006
COMMD1	0.000508736	0.208408
DESI1	0.000508736	0.0467358
EDF1	0.000508736	0.217382
EFHC2	0.000508736	-0.265911
ENSG00000232524	0.000508736	0.0218132
ENSG00000254951	0.000508736	-0.224805
ENSG00000287101	0.000508736	0.0935753
ERCC3	0.000508736	-0.17948
GABRR3	0.000508736	-0.568576
GSTA1	0.000508736	0.963899
GTPBP10	0.000508736	-0.282875
HERC6	0.000508736	-0.496274
HSP90B2P	0.000508736	0.0245894
KLF2	0.000508736	0.092747
LACTB	0.000508736	0.0731865
LRCH3	0.000508736	-0.354906
MAP1S	0.000508736	0.0330401
MCUR1	0.000508736	0.160616
MORF4L1P1	0.000508736	-0.191353
MTG1	0.000508736	0.0241276
MVB12A	0.000508736	0.0315096
NBN	0.000508736	-0.250071
NCAPD2P1	0.000508736	-0.212313
NEK7	0.000508736	0.096853
NIPSNAP2	0.000508736	0.104262
NME2	0.000508736	0.00844736
PEX11A	0.000508736	-0.110526
PGRMC2	0.000508736	0.176302
PSMG1	0.000508736	0.4552
PTMS	0.000508736	0.0241355
RAB9A	0.000508736	0.079408
RAP1GDS1	0.000508736	0.0738139
S100A10	0.000508736	0.888271
SCAMP3	0.000508736	0.08852
SELENOT	0.000508736	0.189663
SEMA3A	0.000508736	0.565965
SLC25A11	0.000508736	0.0540038
SLC25A37	0.000508736	0.0544375
SLC25A4	0.000508736	0.0768234
SLC39A11	0.000508736	0.0204626
SLX9	0.000508736	0.0472839
SRP9	0.000508736	0.503824
TAX1BP3	0.000508736	0.0188078
TJP1	0.000508736	0.207816
TMEM165	0.000508736	0.095042
TMEM59	0.000508736	0.216287
TOX2	0.000508736	-0.0972186
UIMC1	0.000508736	-0.101045
ULK2	0.000508736	0.137649
USP5	0.000508736	0.0115074
WDR45	0.000508736	0.0643491
ZBED1	0.000508736	0.0180268
RASSF7	0.000510639	0.0164549
TMEM259	0.000519956	0.0171724
TRIM47	0.000522089	0.0148518
RAB34	0.000523518	0.0926713
MRAP	0.000531229	0.065587
DPP4	0.00053623	0.0178366
MEF2D	0.00054764	0.0112899
EPHA2	0.000548435	0.00538156
TRMT61A	0.000548435	0.00532149
SLC39A13	0.000556458	0.0186595
ITGB3	0.000565422	0.0292661
CES2	0.000569255	0.0117742
TMEM37	0.000569255	0.0455478
MAGEH1	0.000575332	0.0186681
HS1BP3	0.000575363	0.0184954
IGDCC4	0.000575363	0.0110128
ANKRD54	0.000579049	0.0220677
HMGN3	0.000579049	0.168938
KLHL4	0.000579049	0.191399
LINC03011	0.000579049	0.0146872
IFI27L2	0.000580899	0.0394816
ACADVL	0.000581516	0.149623
ACSL3	0.000581516	-0.255378
AHCYL1	0.000581516	0.0971742
ARHGEF16	0.000581516	0.0692921
BCAS1	0.000581516	-0.0843284
BNIP2	0.000581516	0.122689
C11orf24	0.000581516	0.0578919
C12orf57	0.000581516	0.0524305
CDK9	0.000581516	0.030291
CNST	0.000581516	-0.119115
COL6A2	0.000581516	0.0411857
CRTC3	0.000581516	0.0531002
DAAM1	0.000581516	-0.230954
DNTTIP1	0.000581516	0.114847
DVL3	0.000581516	0.0412234
EMC10	0.000581516	0.0123451
ENDOG	0.000581516	0.02832
ENSG00000260364	0.000581516	-0.041461
ENSG00000290683	0.000581516	-0.0112485
FLVCR1	0.000581516	0.0617822
FOSL2	0.000581516	0.0562516
GJA1	0.000581516	0.90316
HPS3	0.000581516	0.126292
IL6ST	0.000581516	0.682769
KANSL2	0.000581516	-0.287714
KMT2C	0.000581516	-0.314108
LINC01121	0.000581516	-0.0557952
LONP1	0.000581516	0.0516401
LRRC8B	0.000581516	0.19667
MAK16	0.000581516	-0.128759
MRPL38	0.000581516	0.00583101
NADK	0.000581516	0.0159767
NDUFS7	0.000581516	0.152831
NSD3	0.000581516	0.13572
NUF2	0.000581516	-0.282755
PABPC1L	0.000581516	0.108822
PAIP1P2	0.000581516	0.448857
PANK3	0.000581516	0.186683
PDSS2	0.000581516	0.0856953
PHB2	0.000581516	0.134795
PNPLA2	0.000581516	0.0947489
POLDIP2	0.000581516	0.102065
PREPL	0.000581516	-0.264006
PRKAR1A	0.000581516	0.27594
PSMA5	0.000581516	-0.324862
RBP1	0.000581516	1.10506
RCBTB1	0.000581516	0.0767577
REEP5	0.000581516	0.251033
RIDA	0.000581516	0.0799434
ROMO1	0.000581516	0.254311
RPS27A	0.000581516	0.343514
RTF1	0.000581516	0.208333
SH3BGRL3	0.000581516	0.526118
SIAH2	0.000581516	0.0782472
SLC39A4	0.000581516	0.0868774
SMOC2	0.000581516	0.0685886
SNTA1	0.000581516	0.0193694
SPG21	0.000581516	0.177466
SREBF2	0.000581516	0.120971
SYTL4	0.000581516	-0.0739232
TBC1D23	0.000581516	-0.318775
TMED5	0.000581516	0.130898
TRHDE	0.000581516	-0.120932
UCKL1	0.000581516	0.0591994
UQCC2	0.000581516	0.140248
UROD	0.000581516	0.13253
USP14	0.000581516	-0.397154
VDAC2	0.000581516	0.20799
YME1L1	0.000581516	0.150078
GATC	0.000584463	0.00956917
LINC00294	0.00058551	0.011826
KCTD6	0.000595336	0.0843374
ENSG00000287972	0.000596761	0.0180268
ENSG00000279530	0.000602696	0.00791964
PIGG	0.000614926	0.0319518
SLC26A11	0.000614926	0.0142651
ADCK2	0.000620784	0.016166
ENSG00000268205	0.000625956	0.0363453
ENTPD6	0.000625956	0.0463278
MYL12AP1	0.000625956	0.00363469
GADD45G	0.000638699	0.0772115
PDGFA-DT	0.000640003	0.0112489
BEX2	0.000649442	0.0796112
PLS3	0.000649442	0.210816
RPUSD1	0.000649442	0.0105312
ZC3HAV1	0.000649442	0.0333903
MAFK	0.000650169	0.00380359
PHLDA1	0.000650169	0.0971008
TMED1	0.000650169	0.0221347
PAM	0.000661135	0.300719
PAXX	0.000661135	0.0314119
ANTKMT	0.000663206	0.0334275
B4GALT7	0.000663206	0.0212229
NMRAL1	0.000663206	0.0344397
ZNF185	0.000663206	0.0411397
ACBD6	0.000663897	0.0679431
ANXA2	0.000663897	1.00193
APOC1	0.000663897	0.121108
ARHGAP45	0.000663897	0.459869
ATAD1	0.000663897	-0.314805
BSG	0.000663897	0.296641
BYSL	0.000663897	0.0463855
C15orf61	0.000663897	0.569592
C2CD5	0.000663897	-0.214182
CDKN1B	0.000663897	0.0199577
CTBP1	0.000663897	0.0194059
DARS1	0.000663897	-0.236677
DDX3X	0.000663897	-0.380971
DIPK1B	0.000663897	0.0420962
DNAJC8	0.000663897	-0.252413
EFCAB10	0.000663897	-0.375435
EIF4A3	0.000663897	0.164942
EMC7	0.000663897	0.153543
ENDOV	0.000663897	0.0222386
ENSG00000230649	0.000663897	-0.13589
ENSG00000283674	0.000663897	0.0567249
ENSG00000285919	0.000663897	-0.0287247
ENSG00000286530	0.000663897	0.0543218
ENSG00000293399	0.000663897	-0.0275894
ERCC1	0.000663897	0.0888494
ETHE1	0.000663897	0.127168
FAM117B	0.000663897	0.0962358
FGF12-AS2	0.000663897	-0.0305079
FLNB	0.000663897	0.162577
GNAI2	0.000663897	0.063407
GOLGB1	0.000663897	0.3869
IGDCC3	0.000663897	0.138814
KCNQ1OT1	0.000663897	0.16062
KDM4D	0.000663897	-0.0944019
KIFC3	0.000663897	0.0468774
LMCD1-AS1	0.000663897	0.0556731
LRPAP1	0.000663897	0.125227
MACROH2A1	0.000663897	0.0669082
MAP2K2	0.000663897	0.0535902
MICOS10	0.000663897	0.174602
MON1B	0.000663897	0.0795414
MRE11	0.000663897	-0.439177
MTND1P23	0.000663897	0.0356775
NHP2	0.000663897	0.155461
NUP42	0.000663897	-0.212048
OXT	0.000663897	0.385319
P4HA1	0.000663897	-0.157401
PDCD7	0.000663897	0.242176
PFN2	0.000663897	0.0911805
PHAX	0.000663897	-0.252935
PRKCG	0.000663897	0.122672
PTPRT-DT	0.000663897	-0.376662
RAB11B	0.000663897	0.0334675
RBM8A	0.000663897	0.166162
ROS1	0.000663897	-0.307716
RPL9	0.000663897	0.210393
RPS9	0.000663897	0.142289
SCN1A	0.000663897	-0.101573
SEC61A1	0.000663897	0.0833889
SIGMAR1	0.000663897	0.0783103
SLC30A1	0.000663897	0.14453
SLC41A2	0.000663897	-0.127298
SMAD2	0.000663897	0.295541
SPARC	0.000663897	0.960463
SRSF2	0.000663897	0.131803
TAB3	0.000663897	0.124363
TBC1D10A	0.000663897	0.0213389
TBC1D20	0.000663897	0.0619742
TES	0.000663897	0.239645
TMEM179B	0.000663897	0.327523
TMSB10	0.000663897	1.37918
TRG-AS1	0.000663897	-0.0975664
TRIM3	0.000663897	0.0266681
TTC14	0.000663897	-0.141646
UHRF2	0.000663897	0.236899
UTP6	0.000663897	-0.240079
ZDHHC16	0.000663897	0.0712655
LRCH2	0.000664952	0.010774
TUBB2A	0.000668126	0.075496
FLRT3	0.000683365	0.0217362
RHOD	0.000683365	0.0436564
BEST1	0.000686238	0.0084926
SLC38A1	0.000686238	0.164487
ENSG00000291156	0.000693997	0.0226156
LAYN	0.000694765	0.0139764
SERTAD4-AS1	0.000698375	0.00472582
LRRC61	0.000701756	0.035071
CAMKK2	0.00070831	0.0182927
GASK1B	0.00071459	0.171374
BST2	0.000727668	0.0830582
HTR2B	0.00074138	0.00714277
IFI35	0.00074138	0.0499901
ENSG00000255146	0.000741676	0.0115086
FLRT2	0.000741676	0.139764
LGALS3	0.000741676	0.0801666
TMEM45A	0.000741676	0.0648076
APOBEC3G	0.000744266	0.0165228
MAGEF1	0.000749323	0.0143394
ZNF469	0.000751544	0.00991049
AKAP7	0.000757023	0.0429844
ALG3	0.000757023	0.139244
AMZ2	0.000757023	0.235217
ARF6	0.000757023	0.127427
BACH1	0.000757023	-0.219423
BET1L	0.000757023	0.0208154
BEX1	0.000757023	0.689415
BIVM	0.000757023	0.0193844
BUD31	0.000757023	-0.186088
CAMK2A	0.000757023	-0.0450928
CD59	0.000757023	0.428978
CEBPZ	0.000757023	0.152266
CMTM6	0.000757023	0.231745
DGCR2	0.000757023	0.0359104
DIRC3-AS1	0.000757023	-0.293523
EFR3B	0.000757023	0.0313286
ENDOD1	0.000757023	0.110627
ENSG00000259434	0.000757023	-0.154718
ENSG00000273800	0.000757023	0.0221816
ERGIC3	0.000757023	0.137183
FEM1B	0.000757023	0.0987248
FLAD1	0.000757023	0.0623543
FLOT1	0.000757023	0.403437
GGCX	0.000757023	0.110481
HCFC1R1	0.000757023	0.0258653
HERC5	0.000757023	0.149959
HEXB	0.000757023	0.311375
HSD17B10	0.000757023	0.104299
IFITM2	0.000757023	0.347133
LDHA	0.000757023	1.18711
LINC00885	0.000757023	-0.0337618
LINC02932	0.000757023	0.359137
LNC-LBCS	0.000757023	0.202832
LYPD4	0.000757023	-0.0193481
MINDY3	0.000757023	-0.340099
MORN2	0.000757023	0.348981
MRPL17	0.000757023	0.0962637
MSRB2	0.000757023	0.0627023
NCOA2	0.000757023	-0.224997
NSG1	0.000757023	0.311044
NUTM2B-AS1	0.000757023	0.0461624
OSBPL9	0.000757023	-0.176507
PCNA	0.000757023	-0.472366
PLCL1	0.000757023	-0.50005
POLR2G	0.000757023	0.18848
POMP	0.000757023	0.624257
PPIAP22	0.000757023	0.144638
PRCC	0.000757023	0.0678964
PRKCH	0.000757023	0.0914314
PSMB5	0.000757023	0.246849
RAB5B	0.000757023	0.0792721
RCC1L	0.000757023	0.0340103
REX1BD	0.000757023	0.075598
RGS14	0.000757023	0.107922
RNF10	0.000757023	0.287005
RPL19	0.000757023	0.342681
RPL8	0.000757023	0.187837
RTL6	0.000757023	0.0333722
RUNDC1	0.000757023	0.0269653
RUNDC3A	0.000757023	0.0123411
SC5D	0.000757023	0.201522
SLC35A4	0.000757023	0.0467547
SLC35D2	0.000757023	0.0606948
SMAD4	0.000757023	0.0963633
SNW1	0.000757023	-0.221243
SORBS2	0.000757023	0.334187
SRSF3	0.000757023	0.333968
SYDE2	0.000757023	0.0281717
TBC1D25	0.000757023	0.0205203
TCF15	0.000757023	0.0790926
TMEM70	0.000757023	0.203068
TMX2	0.000757023	0.122716
TTC28-AS1	0.000757023	0.0299897
TTPAL	0.000757023	0.0558517
UBASH3B	0.000757023	0.0431215
USP45	0.000757023	-0.326758
VLDLR-AS1	0.000757023	0.127237
ZFYVE21	0.000757023	0.27763
ZNF225	0.000757023	-0.0909614
ZNF76	0.000757023	0.0711305
FJX1	0.000762814	0.0136972
LRRC75A	0.000762814	0.0071843
CXCL1	0.000768497	0.123814
MACIR	0.000768497	0.0252482
MAPKAPK3	0.000768497	0.00798687
SOWAHC	0.00077977	0.0404667
STAM-DT	0.00077977	0.0132317
SNHG11	0.000799768	0.0080897
INAFM1	0.000799869	0.0287517
AP3S2	0.00080719	0.00885053
MIR193BHG	0.000812602	0.0194442
PPAN	0.000814347	0.00274482
HLA-B	0.00081477	0.0937809
MAGED1	0.00081477	0.0656176
NUPR1	0.00081477	0.034888
RUNX1-AS1	0.00081477	0.0423603
TYRO3	0.00081477	0.00689438
ETNK2	0.00083055	0.0098038
NUAK1	0.00083055	0.0153503
LHFPL6	0.000845027	0.0285147
SLC52A2	0.000845027	0.0200936
SMIM1	0.000845286	0.0117656
GRK4	0.000853564	0.0160385
ALDOA	0.000858715	0.0105754
ANXA6	0.000858715	0.0643744
PPP1R16A	0.000858715	0.0144838
CUEDC2	0.000861298	0.0877517
ABAT	0.00086216	0.0725565
AP2A1	0.00086216	0.022414
ATAD2	0.00086216	-0.178231
ATP5F1A	0.00086216	0.612476
ATP5F1B	0.00086216	0.571271
BAG6	0.00086216	0.0355376
BORCS8	0.00086216	0.0310532
BPNT2	0.00086216	0.0759603
CAND1	0.00086216	0.142746
CEBPB	0.00086216	0.0255879
CHD4	0.00086216	0.0411334
CHML	0.00086216	0.0231358
CNN1	0.00086216	0.1247
CPED1	0.00086216	-0.220102
CSRP1	0.00086216	0.128054
DDX19B	0.00086216	0.0162573
DNAJC1	0.00086216	0.244962
DNM2	0.00086216	0.0190611
EBNA1BP2	0.00086216	0.0946817
EEF2K	0.00086216	0.118459
EGR1	0.00086216	0.110624
EIF4BP7	0.00086216	-0.00768521
ENSG00000204894	0.00086216	-0.0534006
ENSG00000267174	0.00086216	-0.0884411
ENSG00000286698	0.00086216	-0.0254441
ETS1	0.00086216	0.13629
EXOSC7	0.00086216	-0.336177
F13A1	0.00086216	-0.138096
FEZ1	0.00086216	0.0763325
FIBP	0.00086216	0.113764
FIGNL1	0.00086216	-0.44152
GNA14	0.00086216	0.17098
GNAS	0.00086216	0.302333
GPC6	0.00086216	0.180375
HDDC2	0.00086216	0.147114
HP1BP3	0.00086216	0.15125
HSD11B1L	0.00086216	0.0562749
IFT43	0.00086216	0.0426843
LINC00882	0.00086216	0.198612
LRP10	0.00086216	0.0293781
MLF1	0.00086216	0.217795
MOSPD2	0.00086216	-0.308355
MRPS5	0.00086216	0.0309926
MYH9	0.00086216	0.167936
NBDY	0.00086216	0.10683
NDUFS5	0.00086216	0.413886
NSUN6	0.00086216	-0.240036
NUDT14	0.00086216	0.0659317
NUP155	0.00086216	-0.162578
NUP58	0.00086216	0.115001
PACSIN2	0.00086216	-0.237478
PHF1	0.00086216	0.0276797
PLPP6	0.00086216	0.0741734
PRMT1	0.00086216	0.25251
PSME2	0.00086216	0.165528
PSMG3-AS1	0.00086216	0.0131202
REEP3	0.00086216	0.0459184
REL	0.00086216	0.0830264
REPS2	0.00086216	0.0701253
RHEBL1	0.00086216	0.148367
RPL13A	0.00086216	0.193229
SDF4	0.00086216	0.0337799
SDHAF4	0.00086216	0.0682004
SHKBP1	0.00086216	0.0257192
SLC25A48	0.00086216	0.0528889
SMC3	0.00086216	-0.314851
STMP1	0.00086216	0.13834
STOML2	0.00086216	0.165274
STPG1	0.00086216	-0.116729
STXBP6	0.00086216	0.148136
SYNE1	0.00086216	-0.361905
TMEM179	0.00086216	0.0110274
TMEM64	0.00086216	0.0503129
TP53TG1	0.00086216	0.0267311
TPD52L2	0.00086216	0.059068
TSPYL4	0.00086216	0.0475502
TXN2	0.00086216	0.285141
VPS25	0.00086216	0.159385
WBP2	0.00086216	0.0429988
ZDHHC18	0.00086216	0.0403288
ZNF731P	0.00086216	-0.0779795
FSCN1	0.000869839	0.0515144
LIPH	0.000869839	0.0095881
ACP3	0.000878719	0.0484169
MICA	0.000878719	0.0374399
SLC66A2	0.000878719	0.00830047
VEGFA	0.000888158	0.0419494
FSTL1	0.000892665	0.0847752
CEACAM21	0.000894986	0.0533219
ATP8B1-AS1	0.000910587	0.00548546
BAMBI	0.000918754	0.103551
VIT	0.000927852	0.0167222
ENSG00000291231	0.00093086	-0.00784565
HSD17B1	0.00093086	0.0121544
NAPRT	0.00093086	0.0256312
NPY5R	0.00093086	0.0377608
HMGB3P23	0.000946791	0.00394889
GRAMD1B	0.000947442	0.128461
FAM131B-AS2	0.000956413	0.00687022
SHISA4	0.000956413	0.00921136
LAMA1	0.000961603	0.0799844
ASL	0.000962564	0.0272925
CFI	0.000971122	0.056516
EPHA8	0.000971122	0.00999994
PGRMC1	0.000971122	0.099229
ENSG00000287404	0.000976864	-0.00759287
ENSG00000288899	0.000976864	0.028896
MIRLET7A1HG	0.000976864	0.0106967
TAGLN2P1	0.000976864	0.00936839
DOLK	0.000979743	0.0288808
SPRYD4	0.000979743	0.0186979
AAK1	0.000980704	0.073934
AGPAT2	0.000980704	0.136154
ALKBH7	0.000980704	0.0806676
AP1S1	0.000980704	0.0296512
B4GALT6	0.000980704	-0.178999
BLOC1S1	0.000980704	0.0327595
C12orf75	0.000980704	0.326642
C5orf24	0.000980704	0.0699926
CEP97	0.000980704	-0.32588
COPS8	0.000980704	0.424372
DAG1	0.000980704	0.0483807
DCT	0.000980704	-0.167857
DCXR	0.000980704	0.150663
DDX17	0.000980704	0.199768
DYNLRB2-AS1	0.000980704	0.0967323
E2F1	0.000980704	0.018296
EIF4E1B	0.000980704	0.157049
ENSG00000286932	0.000980704	-0.0712137
EPHB2	0.000980704	0.0349327
EXOC3L2	0.000980704	0.344705
FAM131A	0.000980704	0.0283687
FAM162A	0.000980704	0.219146
FAM227A	0.000980704	-0.163024
GABBR2	0.000980704	-0.158168
GRAMD1A	0.000980704	0.0151055
GYS1	0.000980704	0.0284667
HDGFL1	0.000980704	0.0285268
HECA	0.000980704	0.034296
HMG20A	0.000980704	-0.0885659
HSPA12A	0.000980704	0.0536628
IMP3	0.000980704	0.093904
LCMT1	0.000980704	0.449538
LINC01508	0.000980704	-0.0698763
LINC02306	0.000980704	-0.128702
MAP4	0.000980704	-0.25142
MDH2	0.000980704	0.166555
MFN1	0.000980704	-0.499582
MOCS2-DT	0.000980704	-0.0540791
MRPL4	0.000980704	0.208527
MRPL41	0.000980704	0.142488
NDUFV1	0.000980704	0.0635356
NPTN	0.000980704	0.305782
P3H2-AS1	0.000980704	0.0163477
PABPN1L	0.000980704	0.667318
PRELID1P6	0.000980704	0.0130044
PRPF31	0.000980704	0.122641
PRR14	0.000980704	0.0761296
PSIP1	0.000980704	0.286426
PSMC4	0.000980704	0.160652
PTHLH	0.000980704	0.0972244
PTPN3	0.000980704	-0.171995
PTPRG-AS1	0.000980704	-0.139104
PUM1	0.000980704	0.0744244
RAB3GAP1	0.000980704	-0.409452
RAP1BL	0.000980704	-0.0506501
RNF20	0.000980704	-0.395358
RNPEPL1	0.000980704	0.0133019
RPGR	0.000980704	-0.177616
RPS7P1	0.000980704	0.0575744
SEC22C	0.000980704	0.145049
SEPHS2	0.000980704	0.129334
SGF29	0.000980704	-0.0943986
SLC35C2	0.000980704	0.0300423
SLC35F2	0.000980704	0.0492303
SLC3A2	0.000980704	0.235967
SLC43A3	0.000980704	0.16205
SMIM14	0.000980704	0.22413
SNRK	0.000980704	-0.144238
SYTL3	0.000980704	-0.290819
TBRG4	0.000980704	0.0387652
TDRP	0.000980704	0.207639
TOMM70	0.000980704	0.230124
TTK	0.000980704	-0.460699
TUSC1	0.000980704	0.0874035
TXNDC17	0.000980704	0.394928
UBE2E2	0.000980704	0.142814
UBE2V1	0.000980704	-0.188227
UBQLN1	0.000980704	0.281648
VIM	0.000980704	0.833771
WDR20	0.000980704	-0.131535
[truncated: 25,794 more rows]

## Sheet: S5
Supplementary table 5 Differential expressed gene of Bulk-RNA sequencing Granulosa cells from EMS and CON (our dataset)
avg_log2FC > 0 for upregulated genes in EMS group;avg_log2FC < 0 for downregulated genes in EMS group
	p_val	avg_log2FC
UEVLD	2.37189e-16	1.01991
MCM3AP-AS1	3.00725e-16	1.85173
POLG2	1.62955e-15	1.67185
ZNF117	2.0344e-15	2.53874
EPB41L4A-AS1	5.13727e-15	-1.23294
CLK2	8.82191e-15	1.53346
ZBTB40	3.30393e-14	1.84432
AFG3L1P	6.65448e-14	1.34483
ZNF337	6.71359e-14	1.40368
FAM156B	1.37301e-13	1.9365
UPF2	1.87694e-13	1.56488
ZNF154	2.18855e-13	2.25311
TRIP11	4.35943e-13	1.51104
SACM1L	4.85466e-13	1.35556
STAG3L5P	5.4509e-13	2.26457
RBM26	7.67485e-13	1.12131
ABCC5	9.47967e-13	1.77978
FTX	1.0756e-12	1.84237
ATP1A1-AS1	1.47752e-12	2.62516
TMEM260	1.49357e-12	1.11217
ZNF37BP	1.52468e-12	1.84851
SLF2	1.64477e-12	1.61224
RAB11FIP1P1	2.02908e-12	3.04985
MOSPD2	2.55285e-12	1.57868
ZNF41	3.07927e-12	1.60405
PRPF3	4.33507e-12	1.08697
GON4L	5.22013e-12	1.12225
RBM6	5.31038e-12	1.38409
SUGP2	5.85908e-12	1.19592
RELB	7.01135e-12	-1.8401
XPO1	7.6443e-12	1.29686
ZNF585B	8.07917e-12	1.72877
MON2	1.20828e-11	1.44589
RMI1	1.73518e-11	2.02402
RUSC1-AS1	1.82377e-11	3.13079
AHSA2P	3.0109e-11	1.97512
GOLGA8A	3.4387e-11	2.53286
HNRNPH1	3.54176e-11	1.23523
TUSC1	3.56008e-11	-0.995658
KNTC1	3.60318e-11	1.95994
RAD52	3.65989e-11	1.91711
RBM5	3.75916e-11	1.35816
BCLAF3	3.77391e-11	1.38535
ZNF616	4.01137e-11	2.04229
GABBR1	4.63046e-11	1.70254
ZNF700	6.144e-11	1.68962
ZNF808	6.43675e-11	1.80952
SZT2	6.82726e-11	1.45871
MGA	7.1871e-11	1.87653
PIM3	7.84976e-11	-1.75066
ZBTB37	9.03714e-11	1.83278
GOLGA8B	9.36562e-11	1.963
THOC1	1.1139e-10	1.01195
FBXO38	1.20287e-10	1.4471
AGAP5	1.23372e-10	2.30792
PRPF38B	1.58886e-10	0.968397
ATP7A	1.65324e-10	1.60264
ST7-AS1	1.67553e-10	-2.28214
SPG7	1.90052e-10	0.839849
ZNF671	1.96822e-10	1.82341
C1QTNF3-AMACR	2.29922e-10	4.21917
KRIT1	2.47796e-10	1.56395
KRBOX5	3.22344e-10	1.30258
DMTF1	3.30217e-10	1.53926
WDR27	3.4511e-10	1.46177
FANCM	3.64897e-10	1.9106
INTS2	3.76075e-10	1.76222
ACAD11	4.24046e-10	1.34663
MYO19	4.69305e-10	1.0834
ORC2	5.16017e-10	1.21748
ATF4	5.47723e-10	-0.869597
CHMP4B	5.69238e-10	-1.12548
AGAP4	5.85035e-10	1.3454
ZNF623	5.91579e-10	1.62792
RSRP1	7.59062e-10	1.39403
SDHAP4	8.63534e-10	1.54521
DAPK3	9.80242e-10	-1.43216
CYSTM1	1.08106e-09	-1.11939
EXOC1	1.16594e-09	1.07884
ZNF223	1.21851e-09	1.84751
SESN2	1.2414e-09	-1.20314
WSB1	1.28014e-09	1.64675
COX10-DT	1.33254e-09	1.56928
PRDM10	1.33968e-09	1.45703
ASXL2	1.36242e-09	1.81482
GPAM	1.39692e-09	1.94386
DNHD1	1.43873e-09	2.16656
SNRPB	1.45779e-09	-1.06494
ERI2	1.48392e-09	1.3952
ZNF767P	1.847e-09	1.84898
ZNF37A	1.95268e-09	1.40723
TLDC2	2.06529e-09	3.26053
RCN1P2	2.26022e-09	2.69448
NPIPB2	2.43865e-09	1.90769
TRIM66	2.47861e-09	2.03814
FPGS	2.58166e-09	-0.835273
MAP2K3	2.61158e-09	-1.70851
C2CD5	2.64066e-09	1.13435
ZNF879	2.71851e-09	1.99586
KIAA0586	2.74131e-09	1.2656
SPIN3	2.75796e-09	1.81045
DDX17	2.75985e-09	1.45756
NPHP3	3.10267e-09	1.7944
ECSIT	3.25334e-09	-1.08828
ZNF347	3.39981e-09	1.62684
RNASEL	3.54536e-09	1.80183
GTF2A1	3.63424e-09	1.42391
ZNF45	3.88183e-09	1.36661
ZNF75A	4.00618e-09	0.874469
ZNF248	4.26253e-09	2.08995
EHD1	4.37985e-09	-1.32717
NAV2-AS6	4.4879e-09	-3.60839
SPHK1	4.50192e-09	-2.38011
ZNF449	4.70728e-09	2.47043
ZNF132	4.72771e-09	2.05266
ZNF320	4.75145e-09	1.48103
PABPC1L	5.33185e-09	1.39921
ASTL	5.51411e-09	-3.4199
EDRF1	5.76641e-09	1.02742
ZNF638	5.81412e-09	1.35172
ZNF182	6.01116e-09	1.74707
S100PBP	6.0955e-09	1.21708
ZSCAN20	6.11456e-09	1.91263
ZC3H8	6.29587e-09	1.24522
MPHOSPH8	6.44163e-09	0.951109
NSUN5P1	6.57769e-09	1.54416
EOLA2-DT	6.68695e-09	2.3885
SLF1	6.74403e-09	1.66732
ZNF33A	6.76258e-09	1.4408
RNF19B	6.79781e-09	-1.38419
ZNF780B	6.92181e-09	1.70066
KIAA0895L	7.13869e-09	1.42139
RPAP2	7.25581e-09	1.13802
EBPL	7.35897e-09	-1.00743
ZNF397	7.39649e-09	1.917
ZNF211	7.53899e-09	1.12437
STK36	7.56569e-09	1.4141
OGT	7.63214e-09	1.86852
AGAP6	7.64185e-09	1.6192
ZFYVE26	7.64424e-09	1.49185
FRYL	8.04162e-09	1.62083
ZNF660	8.52375e-09	1.75829
OCIAD2	9.22558e-09	-0.811035
SLC33A1	9.25269e-09	1.16813
ZNF224	9.43125e-09	1.81949
DNAJC13	9.44156e-09	1.26422
ATP6V1F	9.62494e-09	-0.827857
GRIN2C	9.76828e-09	1.97752
CCP110	9.91308e-09	1.85465
EIF1	1.01603e-08	-0.954176
ZNF514	1.03668e-08	1.66585
ZNF701	1.07808e-08	1.39339
ZFP62	1.16017e-08	1.5513
ZNF75D	1.18331e-08	1.50625
SLX4IP	1.20266e-08	1.92481
CCDC14	1.27127e-08	1.65348
MEG9	1.35472e-08	4.30731
TRMT1L	1.3872e-08	1.4882
ZNF79	1.40287e-08	1.19138
TCEANC2	1.41822e-08	1.30945
FAM153B	1.5498e-08	2.83215
STMP1	1.57785e-08	-0.716691
PARG	1.60291e-08	1.16816
LINC02969	1.68543e-08	2.07143
ZNF841	1.69184e-08	2.19942
RBM28	1.69354e-08	0.894646
ZNF518A	1.7269e-08	1.88593
FAM120C	1.75438e-08	1.47143
H3C6	1.81875e-08	2.04165
MEG3	1.86561e-08	3.33348
C15orf48	1.87554e-08	-3.03826
NSUN6	1.88871e-08	1.07394
LIMD1-AS1	2.02318e-08	1.7816
TAF1	2.02696e-08	1.57626
CD320	2.05503e-08	-1.49283
LEO1	2.07731e-08	0.985465
HARS2	2.16046e-08	1.08608
CEP152	2.20261e-08	1.9927
SRBD1	2.32938e-08	1.1608
ZNF772	2.34523e-08	2.18414
NPIPB13	2.37723e-08	1.66777
TMEM256	2.3865e-08	-1.30398
VPS13C	2.50743e-08	1.52742
CCDC18-AS1	2.58496e-08	1.93125
TIMM8B	2.64253e-08	-1.23498
CCL7	2.65341e-08	-3.65059
ZNF594	2.98308e-08	2.31371
CEP290	3.01219e-08	1.45965
SETD4	3.02886e-08	0.91131
CEP295	3.1273e-08	1.551
PIK3R3	3.19787e-08	1.34985
RBM41	3.20169e-08	1.41769
NEMP1	3.26461e-08	1.4174
IGBP1	3.2763e-08	-0.577866
LHCGR	3.28304e-08	2.28167
TMEM120A	3.36319e-08	-1.09761
MDC1	3.41201e-08	1.01947
HCG11	3.51343e-08	1.36713
ZNF81	3.62471e-08	2.14057
GOLGA1	3.73507e-08	0.958162
RPL15	3.91187e-08	-0.783122
LINC02615	4.15627e-08	2.5009
LRIF1	4.24716e-08	1.21121
USP2	4.485e-08	-1.83703
SMC1A	4.49082e-08	1.33939
NAPEPLD	4.49548e-08	1.19535
PEG3	4.5697e-08	3.19546
SEC61B	4.57743e-08	-1.14928
DBT	4.75602e-08	1.40562
ABHD18	4.98633e-08	1.2421
HEATR5B	5.1417e-08	1.5696
LINC00265	5.16387e-08	2.24998
ZMYM1	5.38984e-08	1.9522
PUF60	5.41535e-08	-0.946759
KIF9	5.45784e-08	-1.13009
IKBKB	5.73391e-08	1.21909
MTRF1	5.89182e-08	1.21773
FAR1	5.97545e-08	1.00462
LSM7	6.18304e-08	-1.19684
SPG11	6.28299e-08	1.07563
ZNF577	6.39791e-08	1.53694
ZNF470	6.40361e-08	1.64855
FAN1	6.47489e-08	1.15251
MED23	6.48606e-08	1.33581
ZNRD1ASP	6.53732e-08	2.01908
EFCAB13	6.57935e-08	2.8365
GOLGA8J	6.68975e-08	2.66432
ZCCHC8	6.78835e-08	1.00344
RFLNB	7.17797e-08	-1.66654
MLF2	7.18792e-08	-0.741268
ZNF528	7.24505e-08	1.55528
ASPM	7.29318e-08	3.03213
NEB	7.4486e-08	2.47393
CNTRL	7.80112e-08	1.80025
ANKFY1	7.8322e-08	1.37255
SAMD9L	7.84149e-08	2.30945
POLR2J	7.89046e-08	-0.909917
TTLL3	8.01061e-08	1.28984
YJEFN3	8.01629e-08	2.34292
TMEM144	8.08024e-08	2.5714
BPTF	8.36832e-08	1.255
NR6A1	8.42562e-08	1.62912
TOPBP1	8.58096e-08	1.11745
SRRM2	8.71002e-08	1.42169
IFT172	8.78538e-08	1.31599
MACROD1	9.47545e-08	-1.5794
STARD9	1.0383e-07	2.12243
C11orf96	1.04929e-07	-1.93992
RELA	1.0548e-07	-0.736676
LINC01619	1.06245e-07	-2.58391
LINC00342	1.09783e-07	2.22513
ZNF202	1.17294e-07	1.1949
SASS6	1.21274e-07	2.09108
TBC1D8B	1.2193e-07	1.37638
RPS2	1.23044e-07	-1.30998
LRRC37A3	1.23358e-07	1.49299
UVSSA	1.2442e-07	1.37812
TMED1	1.2602e-07	-0.913454
CFAP44	1.28892e-07	2.43074
H1-10	1.2917e-07	-1.75852
CCNE2	1.30061e-07	3.17774
RPL29	1.3289e-07	-0.966682
URB1-AS1	1.33468e-07	-1.33487
GPR34	1.33943e-07	2.82088
BBS2	1.44531e-07	0.991205
TNIP1	1.46664e-07	-1.37269
MRE11	1.4726e-07	1.0778
ZNF546	1.47488e-07	1.92073
HERC2P7	1.4772e-07	1.89743
LRRC37A2	1.48468e-07	1.33998
ZNF619	1.49897e-07	1.62317
CEP250	1.55098e-07	1.28274
RPL18A	1.55355e-07	-1.49543
HSD17B1	1.55721e-07	-1.64751
NDUFA2	1.59816e-07	-1.1503
UBALD1	1.63921e-07	-1.51202
LUC7L	1.64102e-07	1.0683
MAPKAPK2	1.65345e-07	-1.12711
PREPL	1.77832e-07	1.51228
RNF146	1.77981e-07	1.48903
NHP2	1.78565e-07	-1.0228
ZBTB11	1.83826e-07	1.20284
CARD8	1.86205e-07	1.61429
RTL10	1.87781e-07	1.25683
NBPF12	1.89679e-07	1.57293
BMS1P1	1.89839e-07	2.18012
GOLGA8N	1.90376e-07	2.14848
AVIL	1.93421e-07	1.50635
ZNF761	1.9384e-07	1.26802
FAM227A	1.95355e-07	2.41745
CTCF	1.96227e-07	1.08003
NCBP3	2.00478e-07	0.902797
ZNF83	2.0187e-07	1.45989
ZNF605	2.03894e-07	1.58997
B4GALT6	2.04905e-07	1.24462
TSC1	2.066e-07	1.29579
TNRC6A	2.07249e-07	1.33949
CCNI	2.1263e-07	-0.544249
XIST	2.23131e-07	1.82327
OSER1	2.27251e-07	-0.960847
EIF4G3	2.27664e-07	1.16924
PLK3	2.30397e-07	-1.31628
GSAP	2.31305e-07	1.44512
ZNF354C	2.3409e-07	1.70617
COPS9	2.36291e-07	-1.51842
LYPD3	2.37273e-07	-2.09713
ZNF787	2.40014e-07	-1.37086
H3-3B	2.40292e-07	-0.849846
MAP2K2	2.54412e-07	-0.840652
ZNF721	2.55602e-07	1.26607
LINC01341	2.57287e-07	1.88017
ZNF888	2.61224e-07	1.4762
WASH5P	2.63096e-07	2.13962
TASOR	2.63509e-07	1.09156
WDFY2	2.67386e-07	1.31009
BCL7B	2.68812e-07	-0.780422
SLC23A3	2.72161e-07	2.49947
NRDE2	2.74408e-07	1.18031
NBPF1	2.83424e-07	1.73449
PARS2	2.83593e-07	1.94497
NEAT1	2.86208e-07	1.67006
CYP1B1	2.90906e-07	3.32193
ARL4A	2.93201e-07	-0.914347
RPS5	2.95466e-07	-1.3691
LINC01445	2.95974e-07	2.4269
GAMT	2.96646e-07	-1.64504
UBE2E2	2.98861e-07	-0.733229
GLRX5	3.01076e-07	-0.779872
ANGEL2	3.05108e-07	0.968499
ZNF160	3.07894e-07	1.49963
MED10	3.10274e-07	-0.632159
NDUFA11	3.1077e-07	-1.48706
PPFIA4	3.16761e-07	2.77727
ACIN1	3.21986e-07	0.911739
RPS21	3.24994e-07	-1.55223
SLC13A4	3.25075e-07	2.73051
CASP8AP2	3.28219e-07	2.45409
RELCH	3.28447e-07	1.12176
ORMDL3	3.33195e-07	-0.749498
GARS1-DT	3.36158e-07	1.68146
LINC00685	3.40097e-07	2.61611
BIN3	3.56007e-07	-0.691286
TRNT1	3.58265e-07	0.813589
SS18L1	3.62558e-07	1.68901
ZNF611	3.66066e-07	1.60764
PUS7L	3.66272e-07	1.27543
IRF2	3.70838e-07	1.15639
KCNQ1OT1	3.74998e-07	1.49195
YEATS2	3.75815e-07	1.1847
ADORA2A	3.80431e-07	-2.42844
RIPK2-DT	3.83521e-07	1.1696
RPS9	3.84156e-07	-1.40683
GABARAPL1	3.88955e-07	-1.15153
NME2	3.94499e-07	-1.14283
PSMD9	3.9897e-07	-0.778115
GET3	4.00028e-07	-0.858889
GCAT	4.006e-07	-1.21609
RNF7	4.02639e-07	-0.611868
MYCBP2	4.04676e-07	1.37732
RPS16	4.06088e-07	-1.34413
ZSWIM3	4.07499e-07	2.99965
NSD1	4.11412e-07	1.16398
RPL18	4.1278e-07	-1.28537
ZGRF1	4.28979e-07	1.64172
CCDC66	4.29574e-07	1.28024
VPS36	4.3012e-07	1.03233
ZSCAN26	4.3174e-07	1.40155
ATR	4.3216e-07	1.29531
NAGLU	4.44489e-07	-0.780951
GATA6-AS1	4.451e-07	1.24359
ZKSCAN1	4.45733e-07	1.41476
ZNF44	4.46029e-07	1.24131
PLGLB2	4.46789e-07	2.55141
ATM	4.47395e-07	1.83006
NDUFA4	4.50299e-07	-0.940881
MINDY2	4.53993e-07	1.42543
FAU	4.58303e-07	-1.46611
CEP57L1	4.61167e-07	1.02906
INPP4A	4.64615e-07	0.957192
FAM135A	4.69765e-07	1.57368
KAT2A	4.72485e-07	0.93106
IP6K2	4.74466e-07	-0.414653
CEPT1	4.86016e-07	1.61994
MTR	4.87351e-07	1.4363
KRBA2	5.06042e-07	1.77362
SZRD1	5.10772e-07	-0.562078
DDX46	5.11498e-07	0.666824
CDKL5	5.15516e-07	1.31499
KIF16B	5.28033e-07	1.45057
POLR3A	5.31255e-07	1.12274
YTHDC2	5.31419e-07	1.26709
PLAGL1	5.39855e-07	1.67972
GFUS	5.42226e-07	-0.788677
APH1A	5.49176e-07	-0.494694
MSC	5.54036e-07	-2.67807
ABCA10	5.55833e-07	2.40559
ZNF445	5.59269e-07	1.30703
ATF7IP	5.679e-07	1.31475
G0S2	5.72277e-07	-1.68157
TMEM183A	5.77842e-07	-0.440413
PXMP2	5.88064e-07	-1.04365
CSTF3	6.01738e-07	1.01731
ATRAID	6.03494e-07	-0.832023
AHCY	6.09358e-07	-0.749083
ZMAT1	6.26207e-07	1.84194
RALGAPB	6.31225e-07	1.08392
ZNF587	6.34043e-07	1.42996
MAF1	6.35745e-07	-0.677428
CNN2	6.37291e-07	-1.05296
SOAT1	6.48826e-07	0.782187
CHASERR	6.50873e-07	-0.918572
ZNF891	6.5392e-07	1.57229
SERAC1	6.56224e-07	1.06919
KIAA0753	6.57789e-07	1.25123
TRPV1	6.77417e-07	1.92974
APOC1	6.77847e-07	-1.33571
GEN1	6.98242e-07	1.39158
SRGAP2C	7.04015e-07	1.32807
BAP1	7.0422e-07	-0.400439
CCDC191	7.09424e-07	1.62557
SANBR	7.09559e-07	1.10662
MARCHF1	7.10761e-07	2.89444
RUVBL2	7.15135e-07	-1.01315
SMDT1	7.2722e-07	-1.33255
LMLN	7.27325e-07	1.69228
ZNF234	7.30851e-07	1.82359
C2orf42	7.55438e-07	1.13701
MLH3	7.59444e-07	1.16505
DNASE1	7.60645e-07	1.64015
ATG4C	7.90763e-07	1.26284
ABCA5	8.01854e-07	1.7282
PEX5L	8.02248e-07	3.06757
SLC35E2B	8.02778e-07	1.02789
GSDMD	8.03576e-07	-1.11043
EHBP1-AS1	8.05193e-07	2.12216
TXN	8.05398e-07	-0.89767
TRMT112	8.30736e-07	-0.797809
GNB2	8.32526e-07	-0.997476
TP53TG1	8.47032e-07	-1.01303
HEATR5A	8.51846e-07	1.2522
ZSCAN29	8.5714e-07	1.27361
NUP160	8.63513e-07	1.10649
TOM1	8.65694e-07	-0.813589
RNF20	8.68883e-07	1.23225
GOPC	8.76893e-07	1.43325
MIS12	8.77186e-07	1.2369
PKIG	8.7736e-07	-1.21966
ZNF225	8.77631e-07	1.95281
SSR4	8.8024e-07	-1.28518
COX7A1	8.82812e-07	-1.25648
ZSCAN23	8.90209e-07	3.0282
ZNF615	8.92576e-07	1.46924
BTBD8	8.94755e-07	1.79261
METAP1D	9.22794e-07	0.856875
GTF2E1	9.49812e-07	1.53039
CNOT4	9.62484e-07	1.01813
MDN1	9.64446e-07	1.58711
MTURN	9.66404e-07	-0.756832
RAC3	9.73976e-07	-1.15446
TEN1	9.78346e-07	-1.33431
CHID1	9.82649e-07	-0.725485
MRPL54	1.00429e-06	-1.63767
ASB3	1.02328e-06	0.802582
RPL13A	1.02611e-06	-1.34818
CDIPT	1.02649e-06	-0.559735
NOL8	1.03277e-06	1.06355
FIS1	1.0476e-06	-1.11169
TEP1	1.07813e-06	1.26618
EMSY	1.07864e-06	1.22034
ANAPC11	1.08026e-06	-1.33603
CHCHD2	1.08458e-06	-1.01021
TXN2	1.10292e-06	-0.639191
POLD3	1.12239e-06	1.08226
EMD	1.12393e-06	-0.862714
FAM200A	1.12734e-06	1.64517
C2orf92	1.13138e-06	1.5463
SLC25A6	1.13304e-06	-1.0058
SEC31B	1.14019e-06	1.73236
POLR2F	1.17767e-06	-1.07298
RABAC1	1.18723e-06	-1.52442
LOXL1	1.19598e-06	-2.6477
PRKDC	1.21261e-06	1.13362
VPS50	1.21994e-06	1.17657
TADA2A	1.22631e-06	1.20867
JUND	1.23012e-06	-1.59996
TMEM141	1.23224e-06	-1.12703
PRR14L	1.24386e-06	1.43014
LRCH3	1.24422e-06	1.14508
FAM156A	1.24498e-06	1.25022
TMEM265	1.27328e-06	-2.88016
TAX1BP3	1.3087e-06	-1.03006
GPATCH11	1.30919e-06	1.25541
ZFP82	1.31513e-06	1.44783
HINT1	1.3208e-06	-0.705381
ZNF25	1.33107e-06	1.05907
UBAP1	1.34291e-06	-0.604782
SPRY3	1.358e-06	1.48699
INPP5B	1.36688e-06	1.02714
EDEM3	1.36898e-06	1.46354
ZFP3	1.37227e-06	2.05201
UBC	1.40038e-06	-0.989265
CCDC77	1.40144e-06	1.42483
USP48	1.41284e-06	1.01863
GOLGA3	1.41915e-06	0.870639
HERC4	1.42451e-06	1.0386
NOA1	1.42833e-06	-0.317424
TOMM40P2	1.4416e-06	2.02904
NDUFB8	1.44511e-06	-0.871785
RPL10A	1.4765e-06	-1.02684
ATP5MC3	1.47757e-06	-0.710336
ELOB	1.48199e-06	-1.64112
STX16	1.4867e-06	0.823655
RAB4A-AS1	1.48797e-06	1.55613
ZFP14	1.50702e-06	2.2466
MUC20-OT1	1.55164e-06	1.34428
MTREX	1.55265e-06	0.96564
PIP4K2B	1.55492e-06	0.883155
KIF20B	1.56322e-06	1.59418
CMTR2	1.56856e-06	1.25371
PSMD3	1.58424e-06	-0.491344
TUBD1	1.59048e-06	1.44408
CHROMR	1.59316e-06	1.46744
KRT10	1.59513e-06	-1.09641
TMED3	1.59575e-06	-0.872523
SLC25A5	1.61154e-06	-0.579697
LPIN1	1.61755e-06	1.44789
FAM111A	1.6219e-06	1.80412
TFCP2	1.63584e-06	0.947519
ZNF549	1.65221e-06	1.26116
PRMT1	1.66025e-06	-0.802875
ENTPD4	1.67053e-06	0.976796
ZMYM4	1.67176e-06	1.1025
ZNF493	1.68235e-06	1.69805
LIMD1	1.71485e-06	1.14431
FBXL20	1.73176e-06	1.2046
PRKCSH	1.73286e-06	-0.666468
CCDC30	1.76414e-06	1.58928
PAFAH2	1.77391e-06	1.08188
NFKBIA	1.81467e-06	-1.44519
MCM8	1.82713e-06	1.36273
DDX60	1.83043e-06	1.33506
DUSP12	1.83242e-06	-0.662056
WDR5B	1.85328e-06	1.88381
CIRBP	1.85629e-06	-0.394504
WDCP	1.86339e-06	1.77047
RPS10	1.872e-06	-1.39823
ACACA	1.87718e-06	1.2826
TENT4A	1.90891e-06	0.983487
CCDC71L	1.92604e-06	-1.50755
PIGL	1.95606e-06	0.816413
ZNNT1	1.95875e-06	2.14447
CPSF2	1.98204e-06	0.935026
ZKSCAN3	1.98732e-06	1.97373
SOD2	1.99731e-06	-1.57252
NAA40	2.03184e-06	1.13096
PAXBP1-AS1	2.0467e-06	1.46336
COX7A2	2.05399e-06	-0.905915
ZNF439	2.07055e-06	1.29203
MIR30DHG	2.08897e-06	2.25243
PTRHD1	2.10224e-06	-1.02998
RPL35	2.11169e-06	-1.44948
CUTA	2.11764e-06	-1.11585
UBE2D2	2.17084e-06	-0.474521
MARK4	2.17605e-06	-0.539873
LGALS7B	2.23984e-06	-2.33342
SOGA1	2.26266e-06	1.55993
AGAP2-AS1	2.28202e-06	-1.11412
NR2C1	2.28569e-06	0.974576
APRT	2.30938e-06	-1.51704
CEP162	2.31101e-06	1.60342
GNL3L	2.31155e-06	0.971926
SYNRG	2.31205e-06	1.14505
MCPH1-AS1	2.31447e-06	2.43988
ARF5	2.33081e-06	-0.935741
TRAF4	2.3318e-06	-0.845237
CDC42-AS1	2.34067e-06	2.835
IRAK2	2.34429e-06	-2.62845
ZNF197	2.3684e-06	1.04059
ARID5A	2.37321e-06	-1.9293
TTF2	2.38361e-06	1.26734
PROSER1	2.40104e-06	0.886844
MORN2	2.4223e-06	-0.70818
RIOX2	2.44276e-06	0.741162
ZNF789	2.45542e-06	1.2279
SLC22A5	2.4832e-06	1.21468
ZNF578	2.48835e-06	1.76216
DNM1P47	2.48973e-06	2.89539
NBEAL1	2.50356e-06	1.46342
ZNF782	2.50769e-06	1.63779
INE1	2.52525e-06	2.23151
MTO1	2.54254e-06	0.916413
ELMOD3	2.56422e-06	0.954618
DCAF17	2.56786e-06	1.23063
ZBTB9	2.58857e-06	1.4799
MINDY3	2.58993e-06	0.869454
PCBP2	2.59406e-06	-0.542419
MORC2	2.61995e-06	1.05135
ZC3H12A	2.63313e-06	-1.66857
C1RL-AS1	2.63677e-06	2.11201
SELENOK	2.63864e-06	-0.796832
BABAM1	2.65993e-06	-0.744234
MLF1	2.66555e-06	-1.44621
TMCC1-DT	2.67186e-06	1.45398
ENTPD1-AS1	2.70092e-06	1.15831
TBCB	2.73427e-06	-0.791942
YPEL5	2.77976e-06	-0.695598
DPP8	2.78731e-06	1.07317
LPIN3	2.79362e-06	1.17424
UBALD2	2.795e-06	-1.84109
NUP107	2.812e-06	0.964915
SNHG1	2.83214e-06	1.25822
MPDU1	2.88392e-06	-0.764018
RABL2A	2.9196e-06	0.743105
NKTR	2.94969e-06	1.91628
NSFL1C	2.97501e-06	-0.564467
ZW10	2.97836e-06	0.955825
ZNF561	3.00132e-06	1.00902
ACTR1B	3.00765e-06	-0.633141
PSENEN	3.02389e-06	-0.648055
ZNF621	3.03177e-06	1.24406
CEP104	3.07472e-06	0.900319
CWC22	3.07806e-06	0.966905
PLEKHA8	3.07896e-06	1.16132
RPLP1	3.08099e-06	-1.63036
XAF1	3.10602e-06	2.36952
SPDYE18	3.14143e-06	1.74819
DDI2	3.17359e-06	1.22192
ZNF181	3.18364e-06	1.5244
GSTP1	3.19292e-06	-1.15467
HMGCR	3.25293e-06	1.91914
SMIM19	3.25346e-06	-0.676038
SLC25A25-AS1	3.2654e-06	1.1964
MRPS24	3.33707e-06	-1.09267
RPL36	3.34829e-06	-1.71032
ZNF260	3.35165e-06	1.31277
TTN	3.374e-06	1.73344
MTERF2	3.38685e-06	1.10029
PIM1	3.41213e-06	-1.38148
INVS	3.44906e-06	0.73765
TSTD1	3.45331e-06	-1.03175
SDHAP1	3.49995e-06	1.14942
AP4E1	3.50023e-06	0.997997
SORBS2-AS1	3.50589e-06	3.07963
MDH2	3.51529e-06	-0.746996
ATP5F1B	3.52374e-06	-0.404825
JRKL	3.53469e-06	1.72951
BMS1P4	3.61694e-06	2.45213
PRKACB	3.63549e-06	0.891022
NBL1	3.63631e-06	-1.07458
ADAT2	3.64313e-06	1.29511
PTPRVP	3.64504e-06	2.47393
MFSD8	3.65139e-06	1.07098
CSRNP3	3.65511e-06	2.14157
LMBRD2	3.696e-06	1.2488
ZNF252P	3.71586e-06	0.869633
POLR2I	3.74608e-06	-1.10423
RBM4B	3.75396e-06	1.27352
SLC26A2	3.7551e-06	1.40901
ZNF816	3.75847e-06	1.40068
ROMO1	3.78707e-06	-1.72241
RABGAP1	3.79921e-06	1.18662
AQR	3.80264e-06	0.942913
SF3B5	3.80417e-06	-1.19063
ABCA9	3.88953e-06	2.40361
OGA	3.91477e-06	0.92568
ZNF382	3.93986e-06	1.7904
LINC00174	3.95033e-06	1.64041
POLI	3.97049e-06	1.39369
RPS14	3.97319e-06	-1.18433
TUFM	3.97399e-06	-0.786294
EEF2	3.98412e-06	-0.872458
NPIPB15	3.9852e-06	1.60711
TRAPPC6A	3.99632e-06	-1.34725
ZNF30	4.10648e-06	1.67401
RPS13	4.14461e-06	-1.03681
PAXIP1-AS2	4.15167e-06	1.41163
RPL28	4.15223e-06	-1.41284
C1D	4.16152e-06	-0.597644
PPWD1	4.16601e-06	1.0617
SUPT4H1	4.19676e-06	-0.576576
UQCRQ	4.19822e-06	-1.20563
NDUFA7	4.29105e-06	-1.04894
SLC66A2	4.34256e-06	-1.2343
MTX1	4.37429e-06	-0.717661
COX6A1	4.37725e-06	-0.870291
MAT2A	4.40627e-06	1.59609
ZSCAN30	4.41471e-06	1.52658
MGMT	4.43081e-06	-1.15935
KIN	4.44846e-06	0.847889
MADD	4.49206e-06	0.861114
WDR45	4.51727e-06	-0.625707
FAM32A	4.51808e-06	-0.448624
PLCE1	4.57489e-06	1.52955
DEAF1	4.60006e-06	-0.637171
L3MBTL1	4.60576e-06	1.82276
RAB20	4.62089e-06	-0.827871
UQCRFS1	4.75942e-06	-0.773464
CEP192	4.86348e-06	1.63359
METTL4	4.89566e-06	1.23686
BAG4	4.89943e-06	0.966881
HSD17B10	4.95677e-06	-0.969058
SPCS1	4.97547e-06	-0.506465
SHMT2	4.98794e-06	-0.524063
ZNF343	4.98863e-06	1.17208
INTS3	5.00387e-06	1.01111
GVQW3	5.01711e-06	2.24561
TMEM79	5.04314e-06	1.41343
BIRC6	5.10405e-06	1.35725
GAPDHP74	5.11339e-06	2.1964
ZFAS1	5.12174e-06	-0.957259
H3-5	5.15418e-06	-1.20532
RPS18	5.22307e-06	-0.870135
MRPL53	5.24286e-06	-1.18326
UBE2L3	5.25254e-06	-0.496196
ITGA10	5.27621e-06	1.94536
GUSBP2	5.27783e-06	2.42273
DHX57	5.30693e-06	0.925073
PGBD2	5.34539e-06	2.08159
ATP6V0B	5.38505e-06	-0.92134
ZNF550	5.40177e-06	1.72809
FTH1	5.44234e-06	-1.49725
ZKSCAN5	5.45559e-06	0.721519
LSG1	5.54307e-06	0.707887
RPL3	5.56686e-06	-0.784832
RPS3A	5.57906e-06	-1.12861
LYRM4	5.60305e-06	-0.716582
GIGYF2	5.60522e-06	1.1315
CCDC180	5.61553e-06	1.49185
GARIN5A	5.68899e-06	-1.27609
RPRD2	5.70835e-06	1.11809
EIF6	5.73968e-06	-0.899639
TRAF5	5.80053e-06	1.48493
TUBB2A	5.80253e-06	-1.45249
RBP1	6.04908e-06	-1.14076
CHPT1	6.05243e-06	-0.505686
YKT6	6.12655e-06	-0.409351
EIF3L	6.13175e-06	-0.421813
TRIM5	6.14293e-06	1.16301
POGZ	6.15795e-06	1.12731
ZNF519	6.169e-06	2.01417
AASDH	6.23498e-06	1.17846
LEXM	6.24563e-06	2.29155
SCN3B	6.26209e-06	2.34234
NAA38	6.28903e-06	-1.37685
SMC2	6.36457e-06	1.81883
SDHB	6.4002e-06	-0.532959
NDUFB2	6.41406e-06	-1.07417
EIF5A	6.43131e-06	-0.876491
KIAA2026	6.44218e-06	1.43161
AQP3	6.45028e-06	-1.16682
KBTBD7	6.4511e-06	1.92139
H1-2	6.4673e-06	-1.43756
CYC1	6.47017e-06	-0.657363
NPB	6.47769e-06	2.17383
DNAJC16	6.52179e-06	1.02544
ZKSCAN4	6.5353e-06	1.91064
HERC2P2	6.54308e-06	4.70032
DNAH1	6.55848e-06	1.27106
IER3	6.56786e-06	-1.80639
TMEM14B	6.57498e-06	-0.756614
CBFA2T2	6.57961e-06	1.15724
P2RX7	6.60047e-06	2.35729
UGDH-AS1	6.60087e-06	1.10121
ICE2	6.62891e-06	0.761922
MSS51	6.62993e-06	2.14555
RNF34	6.65285e-06	0.945097
RPLP0	6.68503e-06	-1.00743
RESF1	6.70364e-06	1.49309
FURIN	6.72533e-06	-0.994962
DEPDC5	6.73861e-06	0.967336
GABPB2	6.74909e-06	0.842297
VPS37B	6.80318e-06	-0.837672
APAF1	6.81872e-06	1.9191
ZNF596	6.92737e-06	1.19375
KDM4A	6.93247e-06	1.1424
KLHDC10	6.9535e-06	0.81026
SPATA2L	6.97725e-06	-1.81802
BRCC3P1	6.99506e-06	2.76818
EIF3G	7.0374e-06	-0.838821
ATL2	7.07851e-06	1.16205
USP45	7.17888e-06	1.09219
HMGA1	7.18127e-06	-1.71922
CDC42EP4	7.19603e-06	-0.720701
NBPF11	7.24672e-06	1.23664
NIPSNAP3B	7.2506e-06	1.95067
ZNF318	7.27449e-06	1.20344
ADRM1	7.28217e-06	-0.979064
STK16	7.288e-06	-0.473543
MIR34AHG	7.3647e-06	1.89698
ATXN2	7.40212e-06	0.994756
FAM229B	7.4093e-06	-0.84073
UBN2	7.41704e-06	1.70565
POLD2	7.49992e-06	-0.749221
MRPL21	7.62756e-06	-0.858518
CTSF	7.63632e-06	-0.65926
ZC3H10	7.65318e-06	1.46914
CPLANE1	7.65563e-06	1.5091
UBAP2	7.68017e-06	1.14977
ERVK13-1	7.68828e-06	1.30283
NBR2	7.7063e-06	1.64
WNK1	7.73794e-06	1.11656
POLR3B	7.8578e-06	1.29316
OST4	7.86963e-06	-0.728135
KLHL9	7.90621e-06	1.15351
NDUFB9	8.17183e-06	-0.927784
KLHDC1	8.18413e-06	1.62427
B3GALT2	8.21448e-06	2.37697
CDC42EP1	8.30457e-06	-1.33326
MYC	8.42976e-06	-1.24284
HSPA4L	8.44826e-06	1.40583
MICOS13	8.50177e-06	-1.39496
SH3BP5-AS1	8.50924e-06	2.09375
TMEM158	8.52031e-06	-1.74054
N4BP2L2	8.53629e-06	1.05291
DMAC2	8.54397e-06	-0.435276
UBR2	8.56922e-06	1.10342
ZNF662	8.60716e-06	1.49723
MRPL23	8.68203e-06	-1.42259
ZNF875	8.76641e-06	0.836264
ZBED8	8.81446e-06	1.95936
HSPA1L	8.90835e-06	1.37638
SMPD2	8.97379e-06	-0.957515
GOLGA8R	9.04657e-06	2.38405
CCNL2	9.06164e-06	1.14253
DDX55	9.11581e-06	0.934294
CYB5RL	9.20442e-06	1.66258
ZNF236	9.28452e-06	1.41827
ZNF527	9.2948e-06	1.09873
KLHL12	9.35499e-06	0.691592
KIF3A	9.40767e-06	1.25766
NDUFC1	9.5524e-06	-0.78128
HPS1-AS1	9.60573e-06	-1.33015
SIMC1	9.7362e-06	1.74191
GPR82	9.7925e-06	2.72048
LINC01355	9.79362e-06	3.01043
NUTF2	9.83052e-06	-0.628303
ZNF786	9.97215e-06	1.53517
NDUFS8	1.00166e-05	-1.46775
NDUFA1	1.00257e-05	-0.790079
NBEA	1.01011e-05	1.25635
SLC25A33	1.01322e-05	-0.813398
TMEM258	1.01633e-05	-0.829191
GRHPR	1.02172e-05	-0.660437
TMEM181	1.02343e-05	1.09084
CHORDC1	1.02379e-05	1.2703
GOSR1	1.02632e-05	0.840225
KAT5	1.03039e-05	-0.388229
LRP10	1.06417e-05	-0.412364
CCDC18	1.06577e-05	1.11865
ZC3H6	1.06633e-05	1.75344
TRIM52-AS1	1.06864e-05	-1.27105
TRIM52	1.06947e-05	0.912906
MYH3	1.07038e-05	1.86852
YEATS2-AS1	1.07248e-05	2.10354
ZNF2	1.07309e-05	1.60678
ZNF626	1.07458e-05	1.4433
CLCN6	1.07985e-05	1.15833
NFKBIB	1.08635e-05	-1.03477
POLH	1.08768e-05	1.17751
RNPC3	1.08882e-05	1.14382
ZNF285	1.08992e-05	1.59323
ZBED5	1.0983e-05	0.978456
ACVR2B	1.09874e-05	1.79493
RCOR3	1.10006e-05	1.04103
CITED1	1.10608e-05	-1.58571
RPL31	1.10856e-05	-0.960843
COPE	1.11433e-05	-1.24707
ZNF511	1.11875e-05	-0.854146
ZNF587B	1.12133e-05	1.17343
MIR503HG	1.1233e-05	1.7719
WDR83OS	1.12704e-05	-0.796368
RPL10	1.13307e-05	-0.902353
WARS2-AS1	1.13317e-05	1.52002
ZBTB25	1.13588e-05	1.25585
RPL30	1.15465e-05	-1.03199
R3HCC1	1.15649e-05	-0.624541
PCIF1	1.15703e-05	-0.401783
UBL5	1.15925e-05	-0.987815
TNIP2	1.1693e-05	-0.749722
POLE4	1.17215e-05	-1.02012
ZNF624	1.17678e-05	1.78063
BLZF1	1.17909e-05	1.03433
HNRNPA3P16	1.17949e-05	2.6983
SCML2	1.18139e-05	1.67243
SYNJ2BP-COX16	1.18159e-05	-2.16439
CCNY	1.18237e-05	-0.324486
UBL7	1.1902e-05	-0.728983
ITPA	1.19156e-05	-0.728335
APOM	1.19179e-05	-0.859619
ZNF441	1.20516e-05	1.95013
LUC7L3	1.20749e-05	1.47762
NT5C3B	1.21193e-05	-0.530708
FAM153A	1.21204e-05	2.86454
IGFBP2	1.2154e-05	-1.43451
NFRKB	1.21925e-05	0.768411
SNRPC	1.22373e-05	-0.632723
PNMA6A	1.22415e-05	-0.933963
DCTN3	1.23351e-05	-0.832104
GJB2	1.23552e-05	-2.41716
IPO8	1.24244e-05	0.88588
SELENOM	1.24371e-05	-1.72944
ZNF354B	1.24703e-05	1.35507
CFAP58-DT	1.26039e-05	-1.8854
UBA6	1.26222e-05	1.09382
TIMM13	1.26309e-05	-1.1502
KLHL3	1.26591e-05	2.34367
OTUB1	1.26976e-05	-0.584644
MCRIP1	1.27176e-05	-1.46843
NDUFA13	1.27262e-05	-1.34906
RPS15A	1.27465e-05	-1.10916
RPL8	1.27593e-05	-1.26529
FANCL	1.27694e-05	1.00749
GNPTAB	1.28062e-05	1.16984
MS4A14	1.28487e-05	3.03677
ZNF90	1.29175e-05	1.81426
BRD8	1.29707e-05	1.21274
MYO9A	1.30223e-05	1.56754
BMP2K	1.30624e-05	1.52032
ALYREF	1.33034e-05	-0.946899
MRPL41	1.33773e-05	-1.61811
ZFYVE16	1.34963e-05	1.32228
ANKRD52	1.35239e-05	1.26921
ZNF606	1.35327e-05	1.44619
RIPK2	1.36635e-05	-1.10341
LINC02918	1.36952e-05	2.24393
APPBP2	1.37152e-05	1.00334
DAD1	1.3893e-05	-0.651868
NFE2L3P1	1.39585e-05	2.1479
B9D2	1.39952e-05	-0.934356
LARP4B	1.40098e-05	0.970558
PMPCA	1.40471e-05	-0.70395
NOXRED1	1.40955e-05	1.86035
PGGT1B	1.41036e-05	0.851864
COX7C	1.41152e-05	-0.724967
SNHG30	1.4145e-05	-1.10378
C1orf74	1.4175e-05	1.73552
CD200R1	1.42199e-05	3.52223
MZF1	1.42232e-05	1.23542
HMCES	1.43567e-05	-0.399755
TMEM208	1.44935e-05	-0.836873
WIPI2	1.46059e-05	-0.341746
STARD10	1.46578e-05	-1.58496
CARF	1.47247e-05	1.66174
ZNF334	1.47338e-05	1.90333
ZNF510	1.47693e-05	1.10515
POLR1D	1.47882e-05	-0.60822
NOSIP	1.48034e-05	-1.14214
ZNF613	1.49033e-05	1.36092
KATNAL2	1.49579e-05	1.399
COX5B	1.50754e-05	-1.21994
DCTN6-DT	1.50928e-05	-1.6682
THAP6	1.5152e-05	1.41523
KLHDC3	1.53043e-05	-0.695085
MTMR4	1.54007e-05	1.03948
TRMT13	1.54738e-05	1.49206
PMVK	1.54874e-05	-1.00033
PIGM	1.54882e-05	1.09802
KLHL42	1.55409e-05	0.985883
COX7A2L	1.55604e-05	-0.708504
TMEM168	1.56532e-05	1.05074
EIF1B	1.56627e-05	-0.957565
OFD1	1.57502e-05	0.839353
FLG	1.57887e-05	2.58367
SAMD3	1.58146e-05	1.22466
SYF2	1.58337e-05	-0.48344
ANKZF1	1.58421e-05	1.30928
ETFB	1.5902e-05	-1.32988
FAM120B	1.61236e-05	0.895004
ATP5MC2	1.61556e-05	-0.577406
MACF1	1.61911e-05	1.28915
SGSM2-AS1	1.63542e-05	2.074
RAD51-AS1	1.64562e-05	1.54903
ALDOA	1.65013e-05	-0.757664
GSS	1.65205e-05	-0.385405
SRGAP2B	1.65793e-05	1.52115
CATSPER2	1.66603e-05	1.92707
MRPL11	1.66678e-05	-1.02358
C1orf53	1.67e-05	-1.14756
FRRS1	1.68747e-05	1.37808
KHDC4	1.68919e-05	1.29044
CLTB	1.69676e-05	-1.22462
ECHDC3	1.697e-05	-0.871535
ITPKA	1.70123e-05	-1.91182
DRAP1	1.71045e-05	-1.14703
CLOCK	1.74769e-05	1.09567
NAXE	1.7477e-05	-0.828602
FIGNL1	1.75612e-05	1.35839
AKAP10	1.77763e-05	1.17072
LRP8	1.77867e-05	2.33855
LNPK	1.78171e-05	1.08239
CUEDC2	1.78365e-05	-0.733896
SUMO3	1.79646e-05	-0.538372
ASH1L-AS1	1.79923e-05	-1.74723
ZFP90	1.80124e-05	0.97099
ZNF736	1.80394e-05	1.7236
GCDH	1.80488e-05	-0.689554
NFKB2	1.80505e-05	-0.953774
ZNF429	1.81051e-05	1.70665
HSPH1	1.81142e-05	1.0474
ZKSCAN7	1.81361e-05	1.72535
RPS20	1.81419e-05	-1.14216
MDM4	1.81453e-05	1.07179
THUMPD1	1.82546e-05	1.08002
APOA1	1.837e-05	-1.14383
RFWD3	1.85035e-05	1.10931
UBAC2	1.85423e-05	-0.324074
ZNF860	1.86034e-05	2.21175
GABRR2	1.86392e-05	1.59543
EYA3	1.87864e-05	0.94974
AP3M1	1.89176e-05	0.941207
HEATR6	1.90671e-05	1.04145
CLCN3	1.91128e-05	1.16575
BCL3	1.9125e-05	-1.15283
SLC30A6	1.91781e-05	0.964593
ZNF593	1.91953e-05	-1.78894
ZNF682	1.93496e-05	1.51135
SPDL1	1.93952e-05	1.17639
TRIM56	1.94491e-05	1.05124
MXRA5	1.95682e-05	2.18499
TPT1	1.95968e-05	-0.742998
DENND4C	1.96779e-05	1.44508
SLC25A30	1.98037e-05	1.49464
PLAUR	1.98052e-05	-1.95666
NFATC2IP	1.99147e-05	0.765318
MVB12A	2.00382e-05	-0.760275
ZNF345	2.01324e-05	1.42219
ADM	2.01406e-05	-1.2754
ACOT7	2.03065e-05	-0.984434
APBB3	2.05329e-05	1.39061
LMNA	2.05385e-05	-1.18281
TMEM205	2.06389e-05	-0.813458
TTN-AS1	2.06389e-05	1.29152
H2AJ	2.06617e-05	-1.57176
CXCL1	2.06651e-05	-2.37664
HSD17B7P2	2.06821e-05	1.81011
MT2A	2.08284e-05	-2.18832
CEP135	2.09324e-05	1.31056
NDUFB6	2.09573e-05	-0.698338
GIN1	2.09758e-05	1.33874
ZNF564	2.10005e-05	1.44188
DCXR	2.11737e-05	-1.35948
EOLA1-DT	2.12817e-05	1.75179
SMYD4	2.14601e-05	0.96807
PHB2	2.15311e-05	-0.634147
PAN2	2.17e-05	1.07168
ASMTL	2.17939e-05	-0.716993
TGDS	2.1804e-05	1.41754
SNHG29	2.19332e-05	-0.77786
CFAP45	2.20026e-05	-2.20316
TSFM	2.20029e-05	-0.670228
ATP2B4	2.20073e-05	1.44327
TTC14	2.23343e-05	1.3816
SLC40A1	2.24149e-05	1.952
SLC16A13	2.26415e-05	1.68348
GMEB2	2.26841e-05	-0.504585
BOP1	2.28531e-05	-1.02825
KMT2A	2.28787e-05	1.43123
UFD1	2.28802e-05	-0.583397
TFEC	2.29139e-05	2.55919
SUDS3	2.30745e-05	0.99893
KCNK1	2.31874e-05	-2.17627
OIP5-AS1	2.3223e-05	1.08158
CLPP	2.34341e-05	-1.08306
DDX49	2.35587e-05	-0.847293
TIMM17B	2.35643e-05	-0.866751
NFATC2IP-AS1	2.35967e-05	1.87317
C12orf57	2.375e-05	-1.38454
TOP1MT	2.39801e-05	-0.686043
UQCR11	2.41945e-05	-1.29058
KNOP1	2.42633e-05	1.01125
NDUFV1	2.43418e-05	-0.848743
GIPC1	2.45204e-05	-0.771166
SMARCB1	2.45511e-05	-0.494318
GGA3	2.46044e-05	0.942114
MRPL28	2.47807e-05	-1.0405
MAD2L2	2.48093e-05	-0.962892
UBXN6	2.48164e-05	-0.986883
GOLGA8IP	2.48911e-05	2.09452
MSTN	2.49767e-05	2.22239
KPTN	2.50043e-05	-0.832329
FLOT1	2.51737e-05	-0.657473
HPS5	2.5184e-05	1.30485
RPS29	2.51924e-05	-1.31531
ZZZ3	2.51987e-05	0.893973
FNBP4	2.52414e-05	1.00259
SLC2A14	2.54232e-05	1.7723
POP7	2.55018e-05	-0.927704
LSM3	2.55325e-05	-0.660166
PIK3R4	2.56552e-05	1.13655
KIF24	2.57472e-05	2.24702
RFPL1S	2.57595e-05	1.48103
ZNF10	2.58672e-05	0.982078
ASPHD1	2.59572e-05	-1.45333
LENG8	2.60831e-05	1.24934
ZNF24	2.62872e-05	1.05441
NEK1	2.64644e-05	1.14602
PRDX5	2.65504e-05	-0.971821
GPR108	2.65638e-05	-0.395944
MAP3K12	2.66249e-05	1.61735
CCDC12	2.67169e-05	-0.726013
TST	2.6792e-05	-1.25104
MTAP	2.68425e-05	1.14684
LINC01719	2.68957e-05	1.59888
ATP5ME	2.71041e-05	-1.2221
MRPL55	2.7214e-05	-1.1494
ATP5MJ	2.75112e-05	-0.839979
PPIAP53	2.75383e-05	2.34941
RPA3	2.75949e-05	-0.579806
ZNF569	2.76507e-05	0.976153
RPL7A	2.76689e-05	-0.830406
ABT1	2.76996e-05	-0.722793
EIF3F	2.78186e-05	-0.848906
SRSF6	2.79198e-05	0.565871
WDFY3	2.7997e-05	1.2271
FHDC1	2.80192e-05	1.65573
UBAP1L	2.80325e-05	1.67151
NFKBIE	2.80484e-05	-1.50759
RFX2	2.81162e-05	-1.19778
RPL39	2.83528e-05	-1.06928
TRIM68	2.85224e-05	1.272
RBM25	2.87302e-05	1.09407
HSF4	2.87837e-05	1.65964
KLHL8	2.88327e-05	1.32317
SH3GL1	2.88823e-05	-0.905784
LAGE3	2.89484e-05	-1.36613
SPDYE1	2.89728e-05	2.08377
CACNB1	2.89972e-05	1.24105
NSF	2.90244e-05	0.940566
MED27	2.90329e-05	-0.720112
SNHG28	2.9097e-05	1.54432
IGIP	2.91419e-05	1.29847
JMJD8	2.92304e-05	-0.555715
TOP3A	2.92918e-05	0.692223
RPS23	2.93328e-05	-0.780415
IDH3G	2.95844e-05	-0.617638
G2E3	2.95874e-05	1.22755
RPL17P46	2.96368e-05	2.87213
DDX19B	2.9697e-05	-0.313811
PSMB6	2.97697e-05	-0.88839
SPATA5	2.98427e-05	1.26079
SLC35B4	2.9911e-05	0.791886
GAPVD1	2.99708e-05	0.852922
MRPL38	3.00043e-05	-0.85221
KRT8	3.00862e-05	-1.24268
CFL1	3.01019e-05	-0.8144
KCNE3	3.01131e-05	2.69915
ANKRD26	3.01776e-05	1.47592
CHUK	3.01811e-05	0.851664
CD151	3.01863e-05	-1.09511
HERC2P9	3.02991e-05	1.38574
RSBN1L	3.06222e-05	1.17339
ZNF512	3.07223e-05	1.11439
CLSPN	3.09044e-05	3.09757
ZNF302	3.0912e-05	1.47624
CCDC93	3.09203e-05	1.17916
SLC46A1	3.09682e-05	1.40106
ZYX	3.0975e-05	-1.19019
RBPMS2	3.10278e-05	-1.96885
ZNF641	3.10754e-05	1.13632
PTCD3	3.11154e-05	0.866195
BTN2A3P	3.11331e-05	1.3821
WASHC4	3.11428e-05	1.21877
TMBIM4	3.12577e-05	-0.493316
RPL19	3.13018e-05	-0.929086
MRPL12	3.13086e-05	-0.911573
SENP7	3.14253e-05	1.28669
CROCCP3	3.14723e-05	1.69816
CUBN	3.14943e-05	1.96692
SPECC1L	3.15766e-05	0.828639
PPP4C	3.16512e-05	-0.879589
PLIN3	3.16617e-05	-0.893342
FBXO38-DT	3.17564e-05	1.22594
SCARNA16	3.18059e-05	-2.88753
NAIPP2	3.18248e-05	2.63076
ANAPC1	3.18516e-05	0.983622
SIL1	3.18871e-05	-0.779126
ZBED9	3.19281e-05	2.26199
NBPF9	3.19413e-05	1.19842
TNIP3	3.20218e-05	-2.67807
PEMT	3.20798e-05	-1.23909
ERI3	3.21166e-05	-0.591376
ARMCX2	3.22862e-05	1.45068
SLC25A25	3.24284e-05	-0.761965
RPS25	3.27241e-05	-0.765218
EEF1G	3.28479e-05	-0.791796
R3HCC1L	3.29113e-05	0.985753
WDR36	3.29435e-05	1.11085
HSPBP1	3.31688e-05	-1.05031
NTMT1	3.31775e-05	-0.733831
MRPL4	3.37283e-05	-1.067
RPS8	3.37867e-05	-0.923844
EED	3.38011e-05	1.1053
ARMT1	3.38336e-05	1.06011
CRYGS	3.38797e-05	1.96829
DDA1	3.43443e-05	-0.596833
CD177	3.46879e-05	-3.32447
METTL15	3.47768e-05	0.863188
COX6C	3.49703e-05	-0.695457
SLC15A2	3.49727e-05	2.08006
ARL10	3.4975e-05	1.34372
CLK4	3.49871e-05	1.21681
ECHS1	3.50056e-05	-0.751253
GPRASP1	3.50309e-05	1.44924
TMEM245	3.50748e-05	1.1885
ZNF235	3.53971e-05	1.17681
SERF2	3.5432e-05	-0.988219
CHCHD5	3.55711e-05	-1.33573
POLR2E	3.56334e-05	-0.807086
GABPB1-AS1	3.56558e-05	1.05286
NPIPB5	3.57192e-05	1.41138
BAZ2B	3.57769e-05	1.37957
HIGD2A	3.58379e-05	-0.84762
PBRM1	3.5937e-05	1.00788
MGAT5	3.59825e-05	1.4142
PTBP1	3.60492e-05	-0.404657
PPP1R14B	3.62138e-05	-0.972627
LINC00115	3.62604e-05	1.57432
CHMP1B2P	3.64833e-05	2.30331
BRMS1	3.65053e-05	-0.986097
BTF3	3.66919e-05	-0.670144
WDR7	3.6764e-05	0.89835
PSMD8	3.68582e-05	-0.952609
RANGRF	3.69963e-05	-0.852817
ATP11A	3.70746e-05	1.38095
RILPL2	3.70892e-05	-1.75721
MSANTD3	3.70907e-05	-1.64837
MGME1	3.73792e-05	1.15306
C19orf53	3.74529e-05	-0.895333
THOP1	3.76371e-05	-0.513338
SLC25A40	3.77027e-05	1.21582
UROD	3.7839e-05	-0.554966
NPIPB8	3.78932e-05	2.10215
ZNRD2	3.79448e-05	-1.35079
SETDB1	3.79555e-05	0.75133
RPS15	3.80886e-05	-1.31715
ERCC3	3.82034e-05	0.692026
ZNHIT6	3.82307e-05	0.793748
SOS1	3.82874e-05	1.06753
BCAT2	3.83048e-05	-0.601462
ARHGEF11	3.83167e-05	1.15612
PMF1	3.84554e-05	-0.776127
MRPL37	3.86926e-05	-0.647527
ALKBH7	3.87065e-05	-1.80977
NDUFV2	3.87298e-05	-0.412176
RPS27	3.91109e-05	-1.04127
MOSPD3	3.91614e-05	-0.888407
NOP53	3.92113e-05	-1.14262
UXT	3.92472e-05	-1.06287
RAB11FIP2	3.94489e-05	1.1257
ATP5MK	4.00907e-05	-0.832246
GJB6	4.02764e-05	-3.20309
ZFHX2	4.04088e-05	1.6798
CBX5	4.04521e-05	0.980214
PLEKHJ1	4.0488e-05	-0.793299
PGLS	4.05472e-05	-1.0137
IL1RN	4.06951e-05	-2.24861
HSF1	4.07608e-05	-0.735523
HMG20B	4.10784e-05	-0.904936
RING1	4.12834e-05	-0.680228
GORAB	4.1356e-05	1.12656
TSPAN12	4.13593e-05	1.93463
ZNF862	4.15664e-05	1.31262
LRRC32	4.1605e-05	-1.75558
GOLGA6L9	4.17439e-05	1.28604
TF	4.17736e-05	1.4113
PHIP	4.17986e-05	1.2522
JRK	4.20345e-05	1.35902
SLX9	4.20679e-05	-1.42828
PCCB	4.21648e-05	-0.405727
TPR	4.21684e-05	1.02677
CCDC59	4.23346e-05	-0.474892
NDUFB11	4.23378e-05	-1.27204
ZNF284	4.24889e-05	1.94593
PFDN1	4.25836e-05	-0.411847
RIC8B	4.25943e-05	1.06585
NINJ1	4.26325e-05	-1.81739
FAM102B	4.2947e-05	1.10829
MT-TQ	4.29587e-05	-1.73644
TRIP6	4.3068e-05	-0.945282
COX4I1	4.32041e-05	-1.0079
TOMM40	4.34692e-05	-0.65122
PYCR3	4.37338e-05	-0.915186
NCBP2AS2	4.39196e-05	-1.32817
TMEM52	4.39544e-05	-0.981853
LMAN2	4.4115e-05	-0.836837
SON	4.41531e-05	1.08419
GSK3A	4.41731e-05	-0.286018
ANAPC15	4.42886e-05	-0.999509
MICB	4.47306e-05	2.22924
SPIN2A	4.50079e-05	1.98185
ZNF649	4.51057e-05	1.72568
TUBB6	4.52379e-05	-1.12185
LRRC66	4.5327e-05	2.51987
MAGOH	4.53569e-05	-0.628212
ATRX	4.54349e-05	1.35481
PRDX2	4.54786e-05	-0.759931
MLST8	4.54901e-05	-0.809251
TOMM7	4.55456e-05	-0.858767
G6PC3	4.55689e-05	-0.557234
KIF14	4.55771e-05	2.46612
CHM	4.57616e-05	1.16526
HYDIN2	4.5958e-05	2.43841
SPAG7	4.59688e-05	-0.547884
ZMYM3	4.61111e-05	1.41961
LINC02608	4.61327e-05	-1.42223
S100A6	4.61733e-05	-1.46562
EMC8	4.6529e-05	-0.559329
CD276	4.6582e-05	-0.757111
VPS13B	4.66404e-05	1.27042
SNX17	4.67629e-05	-0.436409
AP2M1	4.68087e-05	-0.402612
SCYL3	4.68914e-05	1.04205
RPS11	4.69962e-05	-0.9914
SNRPF	4.70977e-05	-0.758578
ZNF133	4.71254e-05	0.988583
PYGO2	4.71642e-05	0.984644
RPL21	4.74486e-05	-1.15755
ZNF454	4.78208e-05	1.87915
TUBGCP4	4.79589e-05	0.908391
PCM1	4.809e-05	0.870314
LEP	4.85853e-05	3.72281
PSMB2	4.86969e-05	-0.437175
ADAMTS15	4.87612e-05	-1.36749
WNK3	4.8885e-05	1.31972
GEMIN7	4.90929e-05	-0.861578
PFKFB4	4.9095e-05	1.62467
SP1	4.93734e-05	0.94435
MINAR1	4.95849e-05	1.72949
WDR13	4.96564e-05	-0.950723
METTL14	4.97427e-05	1.08969
SLC25A26	4.99496e-05	-0.678072
RPL35A	5.00738e-05	-0.952311
FAHD1	5.01933e-05	-0.463743
NECTIN2	5.03379e-05	-0.848615
ZFC3H1	5.07738e-05	0.968426
NPIPB12	5.17258e-05	1.59651
EZH1	5.1898e-05	0.959815
MAP3K5-AS2	5.20943e-05	2.87958
A1BG	5.22549e-05	-1.84884
MTF2	5.24287e-05	0.978071
SDCBP2	5.24489e-05	-1.69374
NMNAT3	5.26094e-05	1.13589
IDE	5.26103e-05	0.755659
CHD8	5.29764e-05	0.864165
ZNF311	5.29863e-05	1.6771
NBR1	5.33154e-05	0.735124
RPL39P3	5.3738e-05	-1.22014
PDIK1L	5.37932e-05	1.33946
ACAA2	5.38735e-05	-0.359852
ZNF727	5.39832e-05	1.92826
TSSC4	5.40518e-05	-1.30567
RPP21	5.417e-05	-0.875962
RPS27A	5.42117e-05	-1.02314
FAM131B-AS2	5.42143e-05	-1.4415
SMC4	5.4362e-05	1.67027
ZNF562	5.45148e-05	1.24973
CIAO2B	5.45978e-05	-0.855982
ERP29	5.46386e-05	-0.562466
WDR11	5.47283e-05	1.05507
GOLGA4-AS1	5.49787e-05	-0.912873
RHOB	5.49804e-05	-0.822455
SEC61G	5.53032e-05	-0.875418
PGBD4	5.5369e-05	1.0783
ACBD6	5.53982e-05	-0.440074
NHLRC3	5.55169e-05	1.35027
AHI1	5.56012e-05	1.41041
DNPH1	5.57752e-05	-1.27033
FBXO10	5.57881e-05	0.939841
YIF1A	5.58324e-05	-0.760105
TRAP1	5.59764e-05	-0.46381
BCDIN3D	5.63433e-05	1.32193
IGFBP6	5.66357e-05	-1.62321
MYLK4	5.67168e-05	1.83752
IFI27L1	5.68187e-05	-0.860162
CYP2D7	5.68298e-05	1.20242
ESR2	5.71046e-05	2.27839
TBCK	5.71375e-05	0.986373
ZNF175	5.71741e-05	1.49602
UPF3B	5.72319e-05	1.06074
TIA1	5.76533e-05	1.05378
UBE2M	5.76642e-05	-0.793234
VPS28	5.7893e-05	-0.901593
MMP21	5.81153e-05	1.76487
TIMM50	5.82168e-05	-0.738449
ENSA	5.8217e-05	-0.37016
PSMA6	5.82355e-05	-0.695129
CKAP5	5.85632e-05	1.21876
RHBDD2	5.85712e-05	-0.78227
KDM4A-AS1	5.86181e-05	1.47261
BSG	5.87413e-05	-0.933938
SF3B2	5.88994e-05	-0.358571
ZNF607	5.92943e-05	1.66275
SLCO4C1	5.95621e-05	1.83148
GIMAP8	5.98821e-05	3.14855
C10orf88	6.03498e-05	1.21912
EHHADH	6.07312e-05	1.27648
UQCR10	6.10346e-05	-0.760147
NPIPB9	6.11227e-05	1.90689
DMXL2	6.12034e-05	1.43907
FAM217B	6.14715e-05	1.22073
ATP6AP1L	6.14853e-05	1.47843
STOML2	6.21254e-05	-0.739825
FASTKD1	6.23972e-05	0.900609
DIDO1	6.26186e-05	0.851608
INTS6	6.27769e-05	0.873587
DTD1	6.28032e-05	-0.466923
RPL27	6.2877e-05	-0.999437
LINC02987	6.29681e-05	1.07593
MFSD9	6.3501e-05	0.888758
MYL6B	6.36978e-05	-0.962619
MSANTD2	6.37109e-05	1.38924
PSME1	6.39039e-05	-0.729434
ODF3L1	6.41335e-05	-2.20414
ZNF836	6.41439e-05	1.1528
C9orf64	6.42086e-05	0.971333
ZNF793	6.42584e-05	1.50608
RPL39L	6.43807e-05	-0.963025
G6PD	6.44938e-05	-0.491459
SPIN4	6.45069e-05	1.78427
BUD31	6.45226e-05	-0.919607
MVP	6.47073e-05	-0.649307
CLIC1	6.47448e-05	-0.860754
ARID1A	6.5069e-05	1.11185
GIT2	6.57186e-05	0.781583
GRID2	6.58468e-05	2.56713
SDAD1	6.60617e-05	0.863466
TSEN34	6.61161e-05	-0.573364
VPS25	6.61217e-05	-0.494601
MAPK3	6.63553e-05	-0.625026
ARL17B	6.63614e-05	1.48887
DUSP5P1	6.72613e-05	1.86681
YJU2	6.79796e-05	-0.809285
EXOSC4	6.80241e-05	-1.35898
THNSL1	6.84197e-05	1.35127
HAUS3	6.85395e-05	0.818097
RAD51AP1	6.87265e-05	2.12146
CHIC2	6.90073e-05	-0.837837
TASOR2	6.90096e-05	1.26301
CERT1	6.90179e-05	1.05726
ZNF570	6.90219e-05	1.14844
PEX12	6.91439e-05	1.36112
MPST	6.91938e-05	-1.12408
DOP1A	6.93334e-05	1.67347
PTDSS2	6.96518e-05	-0.61121
AKAP9	6.97512e-05	1.4529
LINC00504	7.02315e-05	1.00559
ZSCAN32	7.04766e-05	1.14114
UNC5D	7.06985e-05	2.26729
EEF1B2	7.08742e-05	-0.891581
RPL5	7.08835e-05	-0.691584
RAD50	7.092e-05	1.02412
RAPGEFL1	7.10573e-05	1.06068
FER1L4	7.12809e-05	1.91442
DCAF7	7.13961e-05	0.809957
RALY	7.15243e-05	-0.77163
HAS1	7.17183e-05	-2.18587
CKB	7.17424e-05	-1.3237
LRIG2	7.17974e-05	1.2113
B4GALT7	7.18596e-05	-0.481992
HIP1	7.18638e-05	0.920539
ZNF253	7.18955e-05	1.86971
LINC02102	7.19619e-05	1.85798
SUCNR1	7.20031e-05	2.54582
RPL32	7.20856e-05	-1.14851
PEX1	7.23187e-05	0.978857
AGO3	7.23311e-05	1.15907
TRDMT1	7.24245e-05	0.961361
TKT	7.25027e-05	-0.66162
SMIM20	7.26368e-05	-0.645575
DPY19L2	7.29753e-05	2.4506
ZNF765	7.31327e-05	1.42234
MRPL10	7.31826e-05	-0.325567
ZNF418	7.35801e-05	1.4185
CRLF3	7.46342e-05	1.26379
ZNF442	7.55772e-05	1.34254
URM1	7.57758e-05	-0.530074
RPS17	7.5791e-05	-0.908031
EMC4	7.6094e-05	-0.483807
RPL26	7.61152e-05	-0.781008
GOLPH3-DT	7.6145e-05	-1.12697
SEC16B	7.6358e-05	1.75151
POLA1	7.66476e-05	0.967568
FARS2	7.71001e-05	-0.708354
UBE2R2	7.71056e-05	-0.38847
UBE2D3	7.71579e-05	-0.481203
UQCRH	7.74332e-05	-0.639842
EEF2K	7.85632e-05	1.09321
ENC1	7.87254e-05	2.19958
ATOX1	7.89904e-05	-1.10073
ZNF542P	7.92044e-05	0.946268
ZNHIT1	7.92823e-05	-1.09244
MPG	7.93961e-05	-1.39529
IFITM3	7.96838e-05	-1.1485
PSMA7	8.00054e-05	-0.606071
POLR1A	8.01098e-05	1.01733
BBS10	8.03648e-05	1.72106
PTGES	8.03898e-05	-1.18115
MIEN1	8.10227e-05	-0.777465
TMEM222	8.1407e-05	-0.658513
PPM1K	8.1429e-05	1.41267
IL6ST-DT	8.17443e-05	-1.56457
JTB	8.1881e-05	-0.822273
STAG3	8.19206e-05	1.60859
ZC3HAV1	8.19933e-05	0.923787
SEPSECS	8.21664e-05	1.39081
H1-0	8.27802e-05	-0.948417
ABHD14A	8.29789e-05	-0.883162
ZNF730	8.31898e-05	2.55141
MAGI3	8.3355e-05	1.29291
NDUFAF2	8.35096e-05	-0.718579
MALSU1	8.36791e-05	-0.665465
CYP4V2	8.38631e-05	0.903722
IQCC	8.47029e-05	1.18295
CARD14	8.47464e-05	1.8392
RBP5	8.50999e-05	1.92301
FAM174C	8.53853e-05	-1.51779
KMT2D	8.54594e-05	1.38018
ARL17A	8.55764e-05	1.09697
NUP50-DT	8.55824e-05	0.931438
CAVIN3	8.62457e-05	-1.32716
ZNF471	8.66594e-05	1.67019
CTR9	8.68174e-05	0.785065
RPL4	8.71017e-05	-0.831691
UBXN1	8.71305e-05	-0.875125
SELENOH	8.7278e-05	-1.01194
NDUFB7	8.76206e-05	-1.55142
SOD1	8.77315e-05	-0.609941
WTAP	8.80122e-05	-0.941715
ACCS	8.83519e-05	1.4988
CEP95	8.84287e-05	0.755925
ZNF485	8.89247e-05	1.66482
RPL24	8.8991e-05	-0.989209
HAX1	8.97637e-05	-0.338897
MT1F	8.99782e-05	-0.95364
COX7B	8.9986e-05	-0.595115
RPL37	9.00696e-05	-1.01262
ZNF84	9.05086e-05	1.07733
OVCA2	9.12369e-05	-0.932072
PJVK	9.16743e-05	1.52774
GABPB1-IT1	9.19573e-05	-0.767204
IFT88	9.19976e-05	0.770861
PMS1	9.20269e-05	1.17746
C17orf49	9.21428e-05	-1.07232
LANCL2	9.22611e-05	-0.340488
MRPS28	9.23778e-05	-0.573011
ERMN	9.25427e-05	-2.11864
GYG1	9.25907e-05	-0.4809
PAFAH1B3	9.26649e-05	-1.02947
GUK1	9.27453e-05	-1.33096
COMMD7	9.27958e-05	-0.597575
GAB1	9.29927e-05	1.35605
RNF213	9.31927e-05	1.27476
RRP12	9.33554e-05	-1.20967
LY6E	9.33737e-05	-0.958638
CREB1	9.34036e-05	0.79864
NDUFV1-DT	9.34605e-05	1.19855
LNCRNA-IUR	9.35863e-05	0.921294
FPGT	9.3684e-05	1.09643
LINC00654	9.38849e-05	1.28335
TTC23	9.39264e-05	0.890607
PAXBP1	9.41707e-05	1.19511
ANKHD1-EIF4EBP3	9.45072e-05	1.14883
CERCAM	9.46612e-05	-0.626091
RPL12	9.48447e-05	-1.00511
TRPM7	9.52584e-05	0.977964
EMC10	9.54062e-05	-0.751031
POMK	9.57311e-05	1.30633
PAPOLG	9.63312e-05	1.28536
OSBPL6	9.65145e-05	1.36917
FMC1	9.6742e-05	-0.995792
RPSA	9.73062e-05	-1.04301
PPP1R15A	9.79463e-05	-0.814692
ZNF354A	9.79574e-05	0.834245
DUSP23	9.80573e-05	-1.07254
RPL23	9.80682e-05	-0.779112
SIAH2	9.81978e-05	-0.310961
MCTS2	9.86252e-05	1.64386
TRAPPC9	9.87242e-05	-0.441651
ATP5MF	9.88308e-05	-0.755015
GPD2	9.90333e-05	1.15323
NUP133	9.9238e-05	0.740863
MTERF1	9.93947e-05	1.29624
LINC02582	0.000100047	1.78136
RNASEK	0.000101126	-0.917534
APBB1	0.000101392	-0.559956
PSMB7	0.00010164	-0.804478
BTG1	0.00010198	-0.655901
EZR	0.000102545	-0.565455
PEX16	0.000102563	-1.05164
SNRNP48	0.000102636	1.00833
ZNF146	0.000102983	1.0643
SLC35F5	0.000103278	1.04862
RBM42	0.00010343	-0.960277
HSD17B8	0.000103616	-0.91249
RNPS1	0.000103914	-0.401439
HERC3	0.000104017	0.945295
CBL	0.000104145	1.09694
CEP43	0.000104704	1.10642
NARS1	0.000104778	0.769301
XPO7	0.000104859	0.785033
BCKDHA	0.000104961	-0.727047
ODF2L	0.000105559	0.842639
NUTM2G	0.000105612	2.37896
ANKRD50	0.000105901	1.48693
PLP2	0.000106106	-0.738328
LHX4	0.00010649	2.13637
DNA2	0.000106579	1.61036
NME4	0.000106814	-0.738219
EMC6	0.000106817	-0.996232
QSER1	0.000106947	1.18115
ANAPC4	0.000107276	0.874492
CARD6	0.000107403	1.5996
RTL8A	0.000107464	-0.611474
PPP1CA	0.000107492	-0.684229
ERMP1	0.000107903	1.75207
AKAP11	0.000108049	1.42948
CIP2A	0.000108151	1.84806
AP5M1	0.000108189	0.955822
BTBD19	0.000108926	0.970184
ITM2B	0.000109318	-0.481804
CNBP	0.000109486	-0.526149
WDR18	0.00010977	-0.876011
SLX4	0.000109907	1.20146
ZNF66	0.000110518	1.73793
LINC02822	0.000110627	1.74043
PNISR	0.000110645	1.18422
ERCC4	0.000110922	1.30548
ZNF678	0.000111993	1.4286
CMC2	0.0001124	-0.554252
NFKBIL1	0.000112645	-0.806711
DCP2	0.000113458	0.945371
ZNF268	0.000114353	0.865898
WDHD1	0.000114745	1.0178
KLF8	0.000114819	1.37981
NEU3	0.000115334	1.11474
MIS18BP1	0.000116166	1.52327
PSMB3	0.000116307	-1.14715
NCAPD2	0.000116504	1.50874
MLYCD	0.000116606	1.19301
FOCAD	0.000116768	0.721974
BOLA3	0.000117186	-0.678873
ARF1	0.000117206	-0.505496
ADAT1	0.000117583	0.756535
NCBP1	0.000117614	0.87553
CEP97	0.00011803	1.24232
SKP2	0.000118071	1.6376
RPS6	0.000118173	-0.77126
GBF1	0.000118559	0.97077
SNRPE	0.000118713	-0.717228
RTL8C	0.000118963	-0.793623
ACSBG1	0.000119026	2.3594
PPP2R1A	0.000119312	-0.651877
VPS51	0.000119317	-1.02698
EFR3B	0.000119319	1.70736
GDAP2	0.000119654	0.928603
ATG101	0.000119981	-1.09631
FAM153CP	0.000120308	2.39298
ATAD5	0.000120344	1.58921
ZNF274	0.000120369	0.721183
ZNF532	0.000120392	1.24527
IGFL4	0.000120495	1.3592
FAM3A	0.000120921	-0.761395
SNX19	0.000120937	0.956413
SGTA	0.000121421	-0.624978
PIWIL2-DT	0.000121603	1.94084
SPRED1	0.000122618	1.08016
TAOK2	0.00012269	1.04088
NRBP1	0.000123043	-0.306038
ZFX	0.000123135	1.08826
WDR73	0.000123664	0.763746
LPAR1	0.000123671	2.69116
POLR2L	0.000124168	-1.35494
CHRM4	0.000124675	-1.15994
CD2AP-DT	0.000124861	-1.848
NIPBL	0.000125585	1.05804
SIK1	0.0001258	-3.47033
RAD54B	0.000126214	1.88628
ODC1	0.000126252	-0.874415
GLTP	0.00012639	-0.443587
RPL17-C18orf32	0.000126455	-0.490601
C1orf43	0.00012712	-0.241222
BUD23	0.000127674	-0.521999
ZNF121	0.000128002	0.974005
XRCC2	0.000128563	2.05541
CIB1	0.000128822	-0.729207
SMIM10L2B	0.000130097	1.99139
ROBO2	0.000130327	1.92434
SLC25A27	0.000130359	2.11523
ERCC6L	0.000130448	2.32193
PHYHD1	0.000130569	-0.519321
SQSTM1	0.000130769	-0.511812
ZNF737	0.000131229	1.92546
CCT6P3	0.000131743	1.01404
SMG1	0.000131754	1.3752
KDELR1	0.000131859	-0.489871
OTUD5	0.000131989	-0.304956
IKZF4	0.000132111	1.12559
NPIPB7	0.000132287	1.82889
RPL41	0.000132563	-0.865934
PHF20L1	0.00013354	0.726131
ENTPD6	0.000134588	-0.570304
NPM3	0.000134982	-0.882285
ZNF28	0.000135022	1.40239
RPL6P13	0.000135046	-0.95034
ZNF845	0.000135046	1.42321
DEDD2	0.00013532	-0.967549
JOSD1	0.000136026	-0.563794
SNHG6	0.000136324	-0.913955
GSTCD	0.000136564	1.07389
ACTG2	0.000136757	-1.93441
DHRSX	0.000136967	-0.562515
EAPP	0.000137004	-0.395255
HES6	0.000137306	-1.14027
ARHGAP19	0.000137436	0.99814
ZNF785	0.000137617	1.11309
CAPRIN2	0.000137796	1.13857
CLN3	0.000137973	-0.610492
ZNF581	0.000138291	-0.776343
VPS39	0.000138368	0.803097
TLN2	0.000139047	1.43844
HTRA2	0.000139117	-0.452866
ZNF283	0.000139541	1.39846
METTL9	0.000139913	-0.293859
RPL36A	0.000139994	-0.884947
CMTM3	0.000140333	-0.661555
PEBP1	0.000140421	-0.426927
KLKB1	0.000140851	2.47168
IKZF2	0.000141279	1.85244
IFT22	0.000141825	-0.526503
SF3B4	0.000142374	-0.431581
SRA1	0.000142385	-0.806149
HEY1	0.000142902	-1.44825
LAMTOR5	0.000143213	-0.564483
PMM1	0.000143329	-0.58524
NDUFA3	0.000143559	-1.00452
WDR1	0.000143792	-0.611014
LAMTOR1	0.000144617	-0.856263
MARF1	0.000145038	1.16264
TRAPPC2L	0.000145297	-0.735141
RARRES2	0.000145414	-1.11295
NT5C	0.000145549	-0.848799
PHC2	0.0001456	-0.665719
MT1X	0.000145897	-1.34319
ZCCHC4	0.00014624	0.910422
PMF1-BGLAP	0.000146388	-0.799229
CCDC85B	0.000146574	-1.8807
VPS13D	0.000146884	1.05051
GADD45B	0.000146963	-1.1474
PPIB	0.000147155	-0.892714
CX3CR1	0.000147591	3.74607
PHF1	0.000148344	-0.336832
SCAI	0.000148472	1.26894
KIFBP	0.000148918	1.06417
RACK1	0.000149441	-0.777698
ZNF420	0.000149497	1.32577
NCOR1	0.000149499	0.913269
KCMF1	0.000149504	-0.544849
PAQR7	0.000149545	1.00195
FTSJ1	0.000149553	-0.589585
TUBGCP3	0.000149765	1.05544
ANP32B	0.000150109	-0.525819
ZDHHC6	0.00015101	0.580532
SEPTIN7P9	0.000151384	2.1964
CSE1L	0.000151839	0.77234
ZC3HAV1L	0.00015192	2.27612
GUSBP11	0.00015249	1.11963
NPIPB11	0.000153024	1.55922
TBL3	0.000153232	-0.831735
TMEM14C	0.000153508	-0.576799
BAD	0.000153524	-1.21386
CDC7	0.000153803	0.944119
SIKE1	0.000153824	1.04292
TBC1D3B	0.000153826	1.79586
MED14OS	0.00015409	-1.2854
TRAPPC6B	0.000154649	0.989684
ZNF609	0.000154702	1.12034
TNRC6B	0.000154859	1.22423
ZNF19	0.000155094	1.35919
ARFIP1	0.000155439	0.866083
DGCR11	0.00015544	-0.902337
KPNA5	0.00015563	1.13824
ZNF322	0.000155989	1.41995
NKX3-1	0.00015626	-1.65789
NDUFC2	0.000156432	-0.872173
SKP1	0.000157899	-0.406804
JMJD7	0.000157934	-0.984987
HSD3B7	0.000158489	-0.790364
SNRPA	0.00015902	-0.695154
PHB1	0.000159528	-0.663571
MT-TN	0.000159755	-1.14719
RNF111	0.000159892	1.29388
GATAD1	0.000160543	0.627436
UPP1	0.000160593	-1.54911
ZDHHC13	0.000161177	0.930371
ORM1	0.000162193	-2.19592
VN1R83P	0.000162264	2.22005
MIR17HG	0.000162692	2.20827
UQCRC1	0.000162943	-0.664772
PSMF1	0.000163103	-0.372005
SERTAD1	0.000163279	-1.22571
LINC03000	0.000163515	1.6095
DIS3L	0.000163908	1.15949
CEP83	0.000164045	1.09901
ZNF818P	0.000164095	2.21429
PLPP5	0.000164269	-0.254759
RBL2	0.000164866	1.13031
LIG4	0.000165396	1.45671
PSMB1	0.000165483	-0.743597
PHPT1	0.000165565	-0.996844
GRINA	0.000165828	-0.631339
PET100	0.000166028	-0.990057
BACE1-AS	0.000166094	1.63618
ZNF658	0.000166213	1.89832
CDK4	0.000166216	-0.52941
NUFIP2	0.000166471	1.19122
DDX42	0.000167155	0.707297
CTAGE7P	0.000167276	2.14296
RBL1	0.000167786	1.54132
CENPBD1P	0.0001685	0.957821
HPN-AS1	0.00016878	2.49185
AIDAP2	0.000168849	3.02237
RPL24P2	0.000169768	-1.7277
PLEKHA1	0.000169801	0.969913
RPS3	0.000170438	-0.979823
LINC02145	0.000170867	1.99178
MGC16275	0.000170961	2.20328
GDAP1	0.00017132	0.666614
LSM2	0.000172013	-0.741567
SUN2	0.00017231	-0.625311
NPAS1	0.000172449	-1.83975
ZNF525	0.000172908	1.68653
MRPL9	0.000174061	-0.566479
TSEN2	0.000174242	0.801671
TAS2R4	0.000174293	1.99653
ZNF571	0.000174348	1.18773
CYP2C8	0.00017476	1.97982
TAF1A	0.000174962	1.32474
ELMOD2	0.000175061	0.776342
LINC00847	0.000175387	1.21267
HMGCS1	0.000175563	1.32701
COPZ1	0.000176196	-0.310661
GLCCI1	0.000176246	1.30008
FAM209B	0.000176775	-2.26303
SMG7	0.000176796	0.751332
GRAMD1B	0.000177128	1.20522
NIPAL2	0.000177462	0.747477
PDAP1	0.00017874	-0.454076
CCDC88A	0.00017885	1.10782
RAB2B	0.000179108	0.829842
GSTO1	0.000179563	-1.03073
YIPF2	0.000180686	-0.75111
ZNF366	0.000180823	2.83094
TXNL4A	0.000181119	-0.804085
ZNF551	0.000181668	1.30181
PROCR	0.000182179	-0.716864
HDAC5	0.00018268	-0.640645
NFYA	0.000183221	0.941517
GABARAPL2	0.000183235	-0.376183
ELOC	0.000183813	-0.550028
PSMC3	0.000184126	-0.622262
IRAK1	0.000184677	-0.594679
ARV1	0.000185052	0.770194
RAB42	0.000185265	2.47115
FBXO33	0.000185805	-0.442865
ZNF142	0.00018597	0.945548
PARP9	0.000186225	1.09504
RPS26	0.000186282	-0.976885
FZD4	0.000186552	2.05559
SPTLC3	0.00018668	1.15554
GASK1B-AS1	0.000186771	1.44942
TAS2R5	0.000187384	1.97904
ACY1	0.000187453	-0.606694
SRGAP2D	0.00018758	2.39491
CCDC33	0.000188655	2.00643
ADORA2A-AS1	0.000189128	-2.11588
CTBP1-AS	0.000189564	1.43414
NOB1	0.000189863	-0.414833
PTMS	0.000190685	-1.1367
MAP1LC3A	0.000190717	-1.11291
SCAMP1-AS1	0.000190771	-0.797737
ZNF180	0.000191196	0.989418
RPL17	0.000191268	-0.785327
DUXAP9	0.000191446	1.36104
CELF6	0.00019187	1.86431
PTPMT1	0.000192594	-0.498918
RBIS	0.000193185	-0.620919
TMA7	0.000194136	-0.722042
CLIP4	0.000194315	1.21542
SLC7A5	0.000194852	-1.03165
SNHG14	0.000195494	1.47918
CEBPD	0.000195633	-0.903423
EP400	0.000196748	0.949208
RPL23A	0.000196825	-1.07477
HECTD1	0.000197177	1.20608
NAP1L1	0.000197394	-0.391784
TDRD7	0.000198039	0.836839
FUNDC2	0.000198124	-0.53688
NUP50	0.0001991	0.807832
MIPOL1	0.000199178	1.18244
DGUOK	0.000199367	-0.709673
LATS1	0.000200561	0.978449
ZNF799	0.000200812	1.32788
PSMD7	0.000201408	-0.482125
FIBP	0.000201549	-0.660101
NKAIN3	0.000201804	1.22417
TMEM9B-AS1	0.000201953	1.58595
MRPS15	0.000202468	-0.796405
PPIAP36	0.000202912	-1.47644
SURF4	0.000203157	-0.440086
BLOC1S1	0.000203473	-1.1869
MBTD1	0.00020374	1.18341
SKIDA1	0.000203985	1.99398
GUCD1	0.000204434	-0.459018
TAS2R14	0.000205824	1.62098
TRIB3	0.000206244	-1.19901
RASL11A	0.000206837	-1.09739
ZNF780A	0.000207375	1.6679
ANKRD36	0.000207464	1.42968
ARL6IP4	0.000208229	-0.932701
CHCHD1	0.000208294	-0.576722
COX16	0.000208341	-0.528699
GPR3	0.000208662	-1.63427
PTAR1	0.000208701	1.18504
MYDGF	0.000209005	-0.96747
YIPF3	0.000209082	-0.437722
MAP3K1	0.000209641	1.76747
MRPS2	0.00021016	-0.597009
TENT2	0.000210311	0.823985
KSR1	0.000211252	1.05053
LPAR6	0.00021198	1.69407
KBTBD6	0.000212052	1.69612
COL6A2	0.000213363	-1.19346
TSR3	0.000213386	-1.14689
NEIL3	0.000213697	2.76861
MRPL24	0.00021483	-0.703949
LSR	0.000215536	-0.855102
MUC12	0.000215836	-1.69101
PDXDC2P-NPIPB14P	0.000216713	1.79742
DNPEP	0.000217795	-0.245694
MAN1B1	0.000217926	-0.498673
PALB2	0.000218508	1.17693
SCAPER	0.00022026	1.23901
MYL12B	0.000220294	-0.874497
PDC-AS1	0.000220818	1.84549
ATP5F1E	0.000221119	-0.961828
NEMF	0.000221537	1.00429
RPL22	0.000221745	-0.562587
AP2S1	0.000222006	-0.887257
NME1	0.000222282	-0.821064
AGBL2	0.000222353	1.93745
LINC00680	0.000223186	0.903324
DNAJC30	0.000223864	-0.629756
SBF2	0.000224169	0.89337
LINC02550	0.000224768	-1.70664
PRELID1	0.00022533	-0.943428
KIF1C	0.00022557	-0.35141
RBM3	0.000226225	-0.565168
ZDHHC4	0.000226249	-0.60523
ICAM1	0.000226692	-1.99534
TADA3	0.000226728	-0.604614
INTS4	0.000227316	0.767799
SRGAP2	0.000227834	1.52771
NDN	0.000227878	-0.576199
TMEM63A	0.000228316	0.944312
RPL13AP7	0.000228325	-1.49705
SERP1	0.000228367	-0.393095
TBC1D10A	0.000228721	-0.64091
CEBPB-AS1	0.000230741	-1.12255
MRPL2	0.000230867	-0.388634
CAMLG	0.000230933	-0.384699
GOLGA4	0.000230969	1.06706
DOCK5	0.000231215	1.24899
ZNF141	0.000231601	1.31115
EIF2D	0.000232003	-0.158538
NDUFA12	0.000232226	-0.468464
MTCH1	0.000232598	-0.352156
VPS18	0.000232671	-0.514594
NOTCH2NLA	0.000232729	-1.41095
BRWD3	0.000233081	1.25908
INTS7	0.0002337	0.973847
STX7	0.000235461	1.07541
DUXAP10	0.000235756	1.09698
DLG1	0.000235978	1.00289
SMIM10L2A	0.00023618	2.20291
ZNF557	0.000236457	1.29046
TBC1D32	0.000237145	1.38927
EPM2AIP1	0.000237569	1.00041
C8orf82	0.000238524	-0.699327
CIB2	0.000239178	-0.860022
PILRB	0.000239446	1.22522
NDUFAB1	0.000239601	-0.765853
RBM15B	0.000240183	-0.351395
ARHGEF9	0.00024151	1.05197
SLC39A1	0.000241676	-0.319072
ZNF600	0.000242136	0.981104
PIK3R1	0.000242187	1.50321
ZNF428	0.000243173	-0.76083
[truncated: 18,908 more rows]

## Sheet: S6
Supplementary table 6 List of human genesets
DNA repair	DNA damage	Iron accumulation	Cellular senescence	Iron homeostasis	SASP	Ferroptosis driver	Ferroptosis suppressor	Response to unfolded protein
ABL1	ABCC1	MT-ATP6	MAPK12	SLC3A2	WNT16	RPL8	SLC7A11	BCL2L11
ALKBH1	AC026470.1	MT-ND1	CALM3	SLC7A11	CDC27	IREB2	GPX4	OPTN
APEX1	ADAM11	ISM1	PPP1CC	TP53	E2F2	ATP5MC3	AKR1C1	PIGBOS1
APTX	ADAM12	LMO7	HUS1	GCLC	SCMH1	CS	AKR1C2	STUB1
ASF1A	ADAMTS3	DSTN	CDK4	GCLM	PLAUR	EMC2	AKR1C3	ABCA7
ATM	ADH6	CD93	CDK1	GSS	BRCA1	ACSF2	GPX4	RACK1
ATP23	ADSL	BCL2L1	RRAS2	GPX4	ZMYND11	NOX1	RB1	CREB3
ATR	AHCY	H3-5	BTRC	ACSL6	IGF1	CYBB	HSPB1	AGR2
ATRX	AKAP6	MSN	IGFBP3	ACSL4	MRE11	NOX3	HSF1	ERN2
ATXN3	ALDH8A1	PDGFRA	MTOR	ACSL1	RNASET2	NOX4	SLC7A11	OS9
BLM	AP1G1	LPL	CALML3	ACSL5	CD44	NOX5	GPX4	TMED2
BRCA1	APPBP2	GCLC	CCNA1	ACSL3	MAP2K3	DUOX1	GCLC	COPS5
BRCA2	ARNT	RRAS2	CHEK1	LPCAT3	HSPA5	DUOX2	SLC7A11	FICD
BTG2	ARNT2	FKBP1A	SERPINE1	ALOX15	ELN	G6PD	NFE2L2	PACRG
CCNO	ASMTL	FKBP1C	NBN	SAT2	MAPK9	PGD	SQSTM1	ATF6B
CDKN2D	ATF7	AHNAK	LIN37	SAT1	ANAPC4	VDAC2	NQO1	CTH
CEBPG	ATP5MPL	TPT1	KIR2DL4	TF	MXD1	PIK3CA	HMOX1	DAB2IP
CIB1	ATP6V0A1	COL4A2	MCU	TFRC	MAP2K4	FLT3	FTH1	DAXX
CSNK1D	ATP6V0B	SEMA7A	HLA-F	STEAP3	YBX1	SCP2	MUC1	DDIT3
CSNK1E	ATP7A	PCSK5	NFATC3	SLC11A2	FGFR2	TP53	SLC3A2	BHLHA15
DDB1	AVPR1A	COL4A1	CACNA1D	SLC39A8	RHOA	ACSL4	MT1G	EIF2S1
DDB2	BAP1	ITGA5	RBL2	SLC39A14	RASSF1	LPCAT3	NFE2L2	ERN1
ERCC1	BCL2L2	SERPINE1	VDAC3	PCBP2	GUCY2C	NRAS	SLC40A1	ATF6
ERCC2	BDH2	SERINC3	VDAC1	SLC40A1	CDC42	KRAS	SLC7A11	UFL1
ERCC3	C1QTNF6	DDX3X	MAPK14	CP	MAP4K4	HRAS	GPX4	ABCB10
ERCC4	C3AR1	WFDC2	TGFB2	PCBP1	RPS6KA2	TF	SLC7A11	PPP1R15A
ERCC5	CACNA1I	PAPPA	TRAF3IP2	FTH1	TCF3	TFRC	CISD1	FGF21
ERCC6	CCL13	TIMP3	HRAS	FTL	RPS6KA6	TFR2	SLC7A11	HSPB8
ERCC8	CCL28	FTH1	HLA-C	MAP1LC3C	SREBF1	SLC38A1	FANCD2	TBL2
EXO1	CD8A	NPC2	TP53	MAP1LC3B	UBE2D1	SLC1A5	GPX4	AMFR
FANCA	CEPT1	EIF3A	PTEN	MAP1LC3A	TP63	GLS2	NFE2L2	SERP1
FANCC	CHL1	THBS1	CDK6	MAP1LC3B2	EED	GOT1	FTMT	ERLEC1
FANCG	CHRNA7	TNC	E2F5	MAP1LC3BP1	NTN4	CARS1	HSPA5	ERO1A
FEN1	CHRNE	FTL	PIK3CB	ATG5	MAP2K7	TP53	ATF4	HSF1
GADD45A	CKS2	TEAD1	FOXO3	ATG7	SIRT6	ALOX5	SLC7A11	HSPA1A
GADD45G	CNKSR1	RGCC	RHEB	NCOA4	TNRC6C	KEAP1	GPX4	HSPA5
GTF2H1	COL17A1	ITGB6	HIPK3	PRNP	TP73	HMOX1	GPX4	HSPD1
GTF2H4	CRABP2	PABPC3	CALML5	HMOX1	MKNK1	TP53	HMOX1	SERP2
HMGB1	CTDSPL	CLDN5	TRPM7	VDAC2	SENP1	TP53	ATF4	MIR199A1
HMGB1P10	CTNND1	PKD2	CDKN2B	VDAC3	SMARCA2	GLS2	NFE2L2	DNAJB9
HMGB2	CXADR	ITGA3	RAD1	CYBB	RBL1	ATG5	TP53	ATF3
HUS1	CXCR4	MYH9	TGFBR2	FTMT	PGR	ATG7	SLC7A11	ATF4
IGHMBP2	CYB5A	CMSS1	SLC25A31		GSK3B	NCOA4	HELLS	NCK1
KAT5	CYBB	AKAP12	RAF1		KAT6A	TF	SCD	NFE2L2
LIG1	CYBRD1	CALD1	MRE11		ZMPSTE24	ALOX5	FADS2	PRKN
LIG3	CYP19A1	B4GALT1	CCNB1		NOX4	ALOX12	SRC	DERL2
LIG4	CYP39A1	ACTN1	TRPV4		GNAO1	ALOX12B	STAT3	BFAR
MLH1	DAB2	IL4R	PIK3CD		DNM1L	ALOX15	NFE2L2	MBTPS2
MMS19	DBT	VCAN	CDKN2A		ERGIC2	ALOX15B	PML	TM7SF3
MNAT1	DCT	FBXL5	RAD9A		PPP1R13B	ALOXE3	MTOR	PIK3R1
MPG	DCTD	OSMR	TGFB1		MAPKAPK5	PHKG2	NFS1	DNAJC10
MRE11	DDX18	ACTB	SMAD2		ANAPC5	TFRC	TP63	QRICH1
MSH2	DIS3	EEF1A1	GADD45G		KDM2B	ACO1	SLC7A11	PARP16
MSH3	DLX4	CLIC4	IL1A		PEBP1	IREB2	TP53	TMEM33
MSH5	DNALI1	ANXA3	ITPR2		BIRC5	SLC38A1	CDKN1A	YOD1
MSH6	DOCK2	QKI	MRAS		YPEL3	GLS2	MIR137	SELENOS
MUTYH	DSC2	FKBP5	MYC		TNRC6A	G6PDX	SLC40A1	EIF2AK2
NBN	DUSP5	YWHAZ	ATR		TINF2	ULK1	GPX4	PARP6
NHEJ1	EFNB3	LYVE1	CDKN1A		AGO1	ATG3	GPX4	RHBDD2
NTHL1	EGFR	LGALS3	CAPN1		TGFB2	ATG4D	ENPP2	PTPN1
OGG1	EIF4A1	ITGB1	PIK3R2		CDC23	ATG5	VDAC2	PTPN2
PARP1	ELF4	TPM4	E2F1		MAP3K1	BECN1	FH	BAK1
PARP3	EML4	PI15	MAPK3		SIRT1	MAP1LC3A	CISD2	BAX
PMS1	ENPP5	ERRFI1	MAP2K2		JAK2	GABARAPL2	SLC40A1	CREBZF
PMS2	ENTPD1	VMP1	HLA-B		SMARCB1	GABARAPL1	MIR9-1	CCND1
PMS2P1	EPHA1	FMNL2	CCNA2		CABIN1	ATG16L1	MIR9-2	HERPUD2
PNKP	ERCC5	SLC39A8	CCNE2		MAPK1	WIPI1	MIR9-3	DDRGK1
POLA1	EVI2A	PPP1R2	PPP3CB		HIRA	WIPI2	CBS	BOK
POLD1	FADS1	PPP1R2B	TSC2		PDGFB	SNX4	NFE2L2	TMBIM6
POLE	FAN1	ZNF697	CALM1		TNRC6B	ATG13	SQSTM1	UMOD
POLE2	FBLN1	FN1	RASSF5		RBX1	ULK2	GPX4	VCP
POLG	FOLH1	SERBP1	MAPKAPK2		HIF1A	NCOA4	ISCU	WFS1
POLH	FRZB	COL5A2	HLA-G		PSMB5	ACSL4	FTH1	XBP1
POLI	FUT4	EIF4G1	PPP1CB		YY1	TP53	ACSL3	DERL1
POLL	GCLC	ACTG1	MAP2K3		APEX1	SAT1	OTUB1	PARP8
POLQ	GDF11	ADAM12	LIN52		MYBL2	ALOX15	CD44	ERMP1
PRKCG	GGA3	GSR	RBBP4		CTSZ	ACSL4	LINC00336	CDK5RAP3
RAD1	GM2A	HNRNPU	SLC25A6		CSNK2A1	LPCAT3	STAT3	RHBDD1
RAD17	GNPNAT1	EIF1	HLA-A		E2F1	ALOX15	BRD4	NCK2
RAD21	GSTA2	GPX3	ETS1		SMAD7	ACSL4	PRDX6	TMTC4
RAD23A	GTF3C4	MYL6	TGFB3		RBBP7	KEAP1	MIR17	PPP1R15B
RAD23B	GYPB	S100A11	RAD50		TSC22D1	EGFR	SCD	STC2
RAD50	H2AFJ	GPRC5A	E2F3		MAPK3	NOX4	SESN2	MBTPS1
RAD51	HBEGF	ZBTB16	KRAS		ACD	MAPK3	NF2	CREB3L1
RAD51B	HCLS1	HNRNPF	HIPK2		RBL2	MAPK1	ARNTL	DERL3
RAD51C	HELZ	PLXNA2	MAPK13		NBN	BID	HIF1A	VAPB
RAD52	HIBADH	KRT8	CCND2		NDRG1	ACSL4	JUN	EIF2AK3
RAD54B	HLA-DQB1	KALRN	CALM2		CCNE1	ZEB1	CA9	BAG3
RAD54L	HNMT	PABPC1	AKT1		GPI	KEAP1	HSPA5	HERPUD1
RAD9A	HNRNPC	MT1G	EIF4EBP1		PIAS4	DPP4	TMBIM4
RBBP8	HNRNPD	CD63	NFATC4		FZR1	ALOX15	HSPA5
RECQL	HOXD9	GAS7	PIK3R1		TGFB1	ALOX12	PLIN2
RECQL4	HPCA	KRT7	CCNB3		CRTC1	CDKN2A	MIR212
RECQL5	HSF2	SLC39A14	CALML6		ERF	PEBP1	Fer1HCH
REV1	IGFBP1	S100A6	LIN54		CDK6	SOCS1	AIFM2
RFC3	IL16	H3-3B	AKT3		DNAJC2	CDO1	AIFM2
RPA1	IL18R1	ELN	MAPK1		NAMPT	MYB	LAMP2
RPAIN	IL1R1	EMP1	CHEK2		CAV1	HMOX1	ZFP36
RUVBL2	INSL4	CALM1	FOXO1		HSPB1	MAPK8	GPX4
SETX	ITIH2	LAMC2	GADD45A		AIMP2	MAPK9	PROM2
SMC1A	ITPKB	PKM	RELA		EZH2	MAPK1	CHMP5
SMUG1	KCNK1	LARS2	TSC1		AGR2	MAPK3	CHMP6
SOD1	KIF14	ACTN4	SQSTM1		ENG	SLC1A5	AKR1C1
SUMO1	KIFC1	MGP	HIPK4		MAPK8	CHAC1	AKR1C2
TDG	LCP2	SPACA6	NFATC1		DKK1	MAPK14	AKR1C3
TNP1	LDHD	FLNB	CCND3		SMURF2	LINC00472	CBS
TP53	LIG4	CTSH	HIPK1		MAP2K6	NOX4	NFE2L2
TP73	LINS1	ANO1	MYBL2		NFKB1	GOT1	CAV1
TREX2	LIPC	CALM2	RAD9B		MAPK10	BECN1	GCH1
UBE2A	LRBA	F3	SMAD3		B3GAT1	PRKAA2	SIRT3
UBE2B	LRP1	ADAMTS9	IL6		CCND1	PRKAA1	DAZAP1
UBE2N	LRRFIP2	NCL	PPP3R1		CALCA	ELAVL1	PIR
UBE2V1	MAST2	CAMK1D	ITPR1		FOXM1	BAP1	GCLC
UBE2V2	MECOM	CD9	CALML4		CDKN1B	TP53	FTL
UNG	MEF2C	ICAM1	PPP3CA		IFNG	ABCC1	HCAR1
UPF1	MET	TACO1	RB1		GAPDH	ACSL4	SLC16A1
UVRAG	MGAT2	RTN4	MDM2		PHC1	MIR6852	RRM2
VCP	MITF	CLIP4	NRAS		ASF1A	ACVR1B	SCD
WRNIP1	MMP7		RBL1		PPARD	TGFBR1	NR4A1
XAB2	MPP3		CXCL8		MAPK14	BAP1	PIK3CA
XPC	MSX2		GATA4		SRSF3	EPAS1	RPTOR
XRCC2	MTA1		VDAC2		SOD2	HILPDA	SREBF1
XRCC3	MYB		NFATC2		E2F3	HIF1A	SREBF2
XRCC4	MYO5B		AKT2		SRF	ALOX12	FZD7
XRCC6	NCOR1		MAP2K1		HSPA9	ACSL4	NFE2L2
	NDEL1		NFKB1		HBEGF	HMOX1	NFE2L2
	NFYB		SIRT1		CNOT6	IFNG	P4HB
	NRCAM		PPID		IL12B	ANO6	NT5DC2
	NRK		PPP3R2		LMNB1	LPIN1	BCAT2
	NRP2		SLC25A4		IL4	HMGB1	HSF1
	PCDH1		TGFBR1		RAD50	TNFAIP3	PLA2G6
	PCSK5		LIN9		SMAD5	TLR4	MIR424
	PCYT2		CDK2		UBE3A	NOX4	PARK7
	PDCD10		FBXW11		RBP2	ATF3	FXN
	PDCD2		CCNE1		WNT5A	ATM	SUV39H1
	PDE3A		ZFP36L2		MAPKAPK3	YY1AP1	ATF2
	PDE4DIP		GADD45B		EEF1B2	EGLN2	CDKN1A
	PDHA1		CCND1		CENPA	MIOX	FTH1
	PFN1		FOXM1		PSMD14	TAFAZZIN	NFE2L2
	PHF3		ZFP36L1		STAT1	MTDH	STAT3
	PHLDA1		CAPN2		IGFBP5	IDH1	ACOT1
	PLCL1		PIK3CA		ID2	SIRT1	NFE2L2
	PLD6		PPP3CC		ERRFI1	TAFAZZIN	ALDH3A2
	POFUT1		PPP1CA		HDAC1	BECN1	NFE2L2
	POLR2A		ITPR3		RPS6KA1	FBXW7	STK11
	PPIEL		CCNB2		PROX1	PANX1	FNDC5
	PPOX		PIK3R3		CTSD	DNAJB6	CircIL4R
	PPP1R12C		HLA-E		SLC16A7	BACH1	CDH1
	PPP3CA		E2F4		UBN1	ACSL4	NFE2L2
	PRG2		RRAS		ECRG4	LONP1	MIR214
	PRLR		SLC25A5		CTNNAL1	CD82	NEDD4L
	PTGFRN		ATM		NEK6	IL1B	SQSTM1
	PTH		E2F2		DNMT3A	CTSB	TF
	PTPRCAP		CDC25A		HELLS	POR	FTMT
	PTPRK		MAPK11		SMAD9	CYB5R1	BRD2
	PTPRN2		MAP2K6		EGR1	ELOVL5	BRD3
	QPCT				DUSP4	FADS1	BRD4
	RAB1B				CLU	ALOX12	BRDT
	RAB6A				TBX2	FBXW7	SCD
	RAB7A				RNF2	PTEN	SLC7A11
	RAB9A				PIK3CA	NR1D1	DECR1
	RBBP6				RPL5	NR1D2	NFE2L2
	RBM3				TWIST1	TBK1	GPX4
	RBM5				CDKN2C	IL6	SLC7A11
	RBM6				CDK2	USP7	NFE2L2
	RBP4				HJURP	miR-182-5p	GLRX5
	RIT2				AGO2	miR-378a-3p	GPX4
	RNF168				SNAI1	CTSB	NCOA3
	ROPN1L				RNF114	ACSL4	NR5A2
	RPS6KA3				HIST1H2BJ	ATF4	GPX4
	RPS6KB1				MAD2L1BP	BECN1	MTOR
	RUFY3				CDKN1A	AQP3	PANX2
	SCD				DEK	AQP5	RHEBP1
	SEC22A				EREG	AQP8	TFAP2A
	SEC23A				FOXA2	LINC00618	CP
	SGPL1				ID1	IREB2	SLC7A11
	SIAH1				AGO3	MT1DP	ARF6
	SIRT5				IRF3	ACSL4	GDF15
	SKAP1				PIN1	PEX10	ABHD12
	SLC1A3				POT1	KEAP1	PPP1R13L
	SLC30A5				IRF5	AGPAT3	TFAM
	SLC6A1				ILF3	PEX12	KDM3B
	SLC6A12				CDKN2D	CHP1	RNF113A
	SLC9A6				FOXA1	GPAT4	PARK7
	SLCO2A1				CDC16	BRPF1	AHCY
	SMAD4				GADD45G	OSBPL9	FXN
	SOX7				ASS1	INTS2	circ-TTBK2
	SOX9				DKC1	MMD	MIR522
	SP140				IDO1	CYP4F8	IDH2
	SP3				NR1H2	MLLT1	PPARA
	STAT3				NINJ1	TTPA	NOS2
	STAT5B				RAF1	GRIA3	SIAH2
	SYK				PPARG	EPT1	RELA
	SYNC				RAN	POM121L12	PRKAA2
	TCEA2				ITGB4	LIG3	VDR
	TFDP2				H3F3B	AEBP2	NEDD4
	THOC1				EIF5A	AGPS	FXN
	TIE1				KDM6B	CDCA3	AIFM2
	TOPBP1				TERF2	PEX2	PRDX1
	TRAF6				PCNA	LPCAT3	AR
	UBE2N				RBM38	PEX6	CBS
	UBR2				CCNA1	TIMM9	NFE2L2
	USP1				KL	DCAF7	CHMP5
	VASP				KRAS	LCE2C	CHMP6
	VCAM1				ARNTL	FAR1	HMOX1
	WNT5A				SOX5	PHF21A	ZFP36
	ZNF507				PHC2	SMAD7	LAMP2
					AGO4	LYRM1	MTF1
					ETS1	AMN	COPZ1
					HAVCR2	PEX3	NUPR1
					TBX3	MTCH1	USP35
					EHF	ZEB1	HSF1
					CDK4	SIRT1	PROM2
					HNRNPA1	ACADSB	PLA2G6
					MDM2	PVT1	HIF1A
					AGT	hsa_circ_0008367	NEAT1
					PAX3	SLC39A14	RRM2
					RAC1	NCOA4	SLC7A11
					IL6	MAP3K11	FTMT
					SRSF1	GSK3B	PARP1
					SKIL	MAPK8	PARP2
					TXN	BRD7	PARP3
					MYC	TP53	PARP4
					PIM1	SLC25A28	PARP6
					HMGA1	ACSL4	PARP8
					MMP7	MFN2	PARP9
					SMAD6	ACSL4	PARP10
					PNPT1	SLC11A2	PARP11
					IDH1	ZFAS1	PARP12
					IL21	SLC38A1	PARP14
					FGF2	TSC1	PARP15
					CNOT6L	PEBP1	PARP16
					DUSP6	TGFB1	PDSS2
					RB1	SNCA	TXN
					ESR2	SIRT3	SENP1
					JDP2	PRKAA2	PLA2G6
					IGF1R	TFRC	OIP5-AS1
					PML	CGAS	MIR190A
					ULK3	STING1	FGF21
					MINK1	HDDC3	CREB1
					TP53	MIR761	CREB3
					ANAPC11	MDM2	CREB5
					CBX8	MDM4	FTMT
					CBX4	ALOX15	GOT1
					SMAD4	POR	TFRC
					ERBB2	MIR214	GPX4
					SIRT3	DLD	MIR130B
					AKT1	LONP1	BEX1
					PGD	ACSL4	ASAH2
					KIF2C	BACH1	SCD
					POU2F1	DNAJB6	FABP4
					MCL1	WWTR1	AKT1S1
					RIT1	SIRT1	MLST8
					PARP1	ATM	MTOR
					RPS27A	PRKCA	RPTOR
					FANCD2	LGMN	CDH1
					CCNA2	ACSL4	SIRT1
					TSLP	TP53	TYRO3
					HIST1H2BA	IFNG	SIRT6
					ARHGAP18	SMPD1	TMSB4X
					EGFR	MYCN	TMSB4Y
					IGFBP3	SLC11A2	KIF20A
					IGFBP1	IFNA1	ECH1
					TMEM140	IFNA2	circRHOT1
					MSN	IFNA4	ETV4
					TERF1	IFNA5	MEG8
					CDKN2B	IFNA6	VCP
					CDKN2A	IFNA7	circ_0007142
					NCAM1	IFNA8	ENPP2
					ATM	IFNA10	RBMS1
					HYOU1	IFNA13	KDM4A
					CHEK1	IFNA14	CBS
					TAGLN	IFNA16	MGST1
					HMGA2	IFNA17	circKIF4A
					FOXO1	IFNA21	miR-7-5p
					UBC	SMG9	PRDX6
					GJA1	NR1D1	circ_0067934
					BCL2L11	ACSL4	MPC1
					ANAPC1	PPARG	CHMP1A
					PLA2R1	TLR4	CAMKK2
					ING1	IL6	SOX2
					CEBPG	MIR335	SRSF9
					ABI3BP	ATF3	PROK2
					TNIK	HMOX1	MIR4443
					BTG3	HMGB1	SIRT2
					MOV10	EPAS1	circRNA1615
					BACH1	SNX5	MIR27A
					EEF1A1	PAQR3	MIR670
					NSMCE2	MICU1	MEF2C
					BUB1B	NOX4	NF2
					KIT	TOR2A	CDH1
					ETS2	MIR375	HSPB1
					BRAF	MAP3K14	EZH2
					LDLRAP1	SIRT3	PEDS1
					SLC13A3	CircKDM4C	SMPD1
					HIST1H2BD	MIR324	ADAMTS13
					HIST1H4H	QSOX1	CDC25A
					MORC3	MIB2	G6PD
					CBS	CLTRN	SRSF9
					G6PD	KLF2	CAV1
					MCM3AP	MIR5096	CircFNDC3B
					SHC1	TFRC	PPARD
					CRTC2	HOTAIR	CISD2
					LMNA	H19	ENO3
					CYP3A4	FOXO4	SESN2
					RECQL4	ELAVL1	LCN2
					MAML1	YTHDC2	MARCHF5
					TNFSF13	DDR2	TRIB2
					PRKAA2	SLC39A7	DHODH
					SELENON	TRIM46	SLC7A11
					RBBP4	ACSL1	MIR545
					MAPKAPK2	KDM5A	OTUB1
					DPY30	TRIM21	PDK4
					SMC6	HMOX1	CircPVT1
					H3F3A	DPEP1	MIR9-3HG
					IGFBP7	CYGB	ADIPOQ
					CIP2A	IDO1	circDTL
					PRKCI	GSTZ1	GPX4
					IFI16	TP53	mmu_circRNA_0000309
					AIM2	ACO1	IL6
					TOPBP1	GJA1	PTPN18
					ZNF148	IREB2	FTH1
					PRKCD	SLC7A11	FTH1
					PBRM1	PGRMC1	FTL
					H2AFZ	CIRBP	LCN2
					MAD2L1	FAR1	ABCC5
					ANXA5	circPSEN1	CISD3
					IL15	USP11	MS4A15
					ANAPC10	STING1	LCN2
					TERT	YAP1	FURIN
					SUN1	HMOX1	circRHBG
					ABCA1	MIR135B	GALNT14
					WRN	TRIM26	KLHDC3
					HEPACAM	YAP1	LINC01833
					E2F7	NDRG1	circGFRA1
					BRD7	MIR302A	MAPKAP1
					CKB	ASMTL-AS1	MLST8
					MAPK7	ZFAS1	MTOR
					TERF2IP	FADS2	PRR5
					PLK1	PIEZO1	RICTOR
					STAT6	LIFR	GSTM1
					SMAD3	PTPN6	TERT
					PHB	MIR15A	circ0097009
					RRM1	EGR1	TMEM161B-DT
					SPINT2	ADAM23	circEPSTI1
					HIST3H3	ARHGEF26-AS1	MIR18A
					BMI1	ACSL4	RARRES2
					CDKN2AIP	CPEB1	USP11
					STAT3	COX4I2
					LGALS9	lncRNA AABR07017145.1
					MAP2K1	TIMP1
					IRS1	MIR15A
					MECP2	KDM6B
					CXCL8	NCOA4
					BUB1	GSK3B
					UBE2E1	IFNG
					CDK1	METTL14
					UBB	CHAC1
					FOS	MIB1
					SMAD1	KDM5C
					FOXA3	ACSL4
					PPM1D	MEG3
					MFN1	CCDC6
					TADA3	ATF3
					BCL2L1	IREB2
					ATF7IP	CFL1
					BCL2	ALOXE3
					RRM2	MIR539
					PTEN	KMT2D
					PRL
					CEBPB
					ZMAT3
					RELA
					PHC3
					CBX2
					HRAS
					UBE2C
					CCNE2
					SMAD2
					ANAPC2
					CDC26
					TYMS
					RPS6KA3
					CAVIN1
					JUN
					SUZ12
					ZBTB7A
					AURKB
					CALR
					HIST1H2AC
					HIST1H2BC
					CXCR2
					EHMT1
					SATB1
					NDN
					EWSR1
					EP400
					HIST2H3D
					CBX6
					KCNJ12
					HIST2H2AC
					HIST2H2BE
					HIST1H2BL
					MAPK11
					IRF7
					SP1
					KRT5
					PRG2
					MCRS1
					H2AFX
					KIR2DL4
					ANAPC7
					HIST1H2AD
					HIST3H2BB
					HIST1H4C
					HIST1H3J
					HIST1H4J
					HIST1H3D
					MAP3K5
					HIST4H4
					HIST1H2BK
					S100A6
					45356
					TFDP1
					MTOR
					OPA1
					SMC5
					TOP1
					HIST2H3C
					HIST2H2AA3
					HIST2H3A
					DAXX
					RING1
					RXRB
					AGER
					EHMT2
					HSPA1A
					TRIM10
					ACKR1
					FIS1
					CPEB1
					NPTXR
					UBA52
					TNF
					HIST1H2BN
					H2BFS
					MIF
					PRKDC
					MAGEA2
					HIST2H4B
					HIST2H4A
					HIST2H2AA4
					HIST1H4K
					HIST1H2BM
					HIST1H2BG
					HIST1H3G
					H2AFB1
					HIST1H2BE
					HIST1H4F
					HIST1H2BO
					HIST1H3E
					HIST1H4L
					HIST1H3I
					HIST1H2BH
					HIST1H3A
					UHRF1
					HIST1H4I
					HIST1H2AJ
					HIST1H2BB
					HIST1H4E
					HIST1H2AE
					HIST1H4D
					HIST1H2BF
					HIST1H3F
					HIST1H2AB
					HIST1H2BI
					HIST1H4A
					HIST1H4B
					HIST1H3H
					HIST1H3B
					HIST1H3C

## Sheet: S7
Supplementary table 7 GO GSEA of oocytes in OE vs CON
	ID	Description	setSize	enrichmentScore	NES	pvalue	p.adjust	qvalue	rank	leading_edge	core_enrichment
GO:0019646	GO:0019646	aerobic electron transport chain	58	0.805075	2.22334	1e-10	4.49222e-08	3.69357e-08	1102	tags=76%, list=14%, signal=65%	NDUFA1/NDUFC1/ISCU/NDUFS5/COX7B/NDUFB3/COX6C/NDUFA4/NDUFB6/COX4I1/UQCRFS1/NDUFAB1/SDHB/PARK7/NDUFB2/UQCR10/COX7C/NDUFA5/COX5B/COX5A/NDUFS8/NDUFB10/NDUFB7/NDUFS4/CYCS/UQCRC1/NDUFS3/NDUFB5/NDUFC2/NDUFA2/NDUFA6/CYC1/UQCRQ/NDUFB8/UQCR11/NDUFB4/COX8A/COX7A2L/COX6A1/NDUFS6/NDUFS7/SDHD/NDUFB9/UQCRH
GO:0006119	GO:0006119	oxidative phosphorylation	95	0.738747	2.16548	1e-10	4.49222e-08	3.69357e-08	1254	tags=67%, list=16%, signal=57%	NDUFA1/ATP5F1A/ATP5F1B/ATP5F1C/NDUFC1/ISCU/NDUFS5/COX7B/NDUFB3/COX6C/RHOA/NDUFA4/NDUFB6/COX4I1/UQCRFS1/NDUFA12/ATP5MG/ATP5PF/NDUFAB1/SDHB/ATP5PB/CHCHD2/PARK7/NDUFB2/UQCR10/COX7C/NDUFA5/COX5B/COX5A/NDUFS8/NDUFB10/NDUFB7/NDUFS4/CYCS/UQCRC1/NDUFS3/NDUFB5/NDUFC2/NDUFA2/GHITM/NDUFA6/ATP5F1D/CYC1/UQCRQ/NDUFB8/UQCR11/AK4/NDUFB4/COX8A/STOML2/COX7A2L/ATP5ME/SLC25A33/COX6A1/NDUFS6/NDUFS7/ATP5PO/SDHD/NDUFB9…
GO:0009060	GO:0009060	aerobic respiration	117	0.700249	2.09716	1e-10	4.49222e-08	3.69357e-08	1254	tags=61%, list=16%, signal=52%	NDUFA1/ATP5F1A/ATP5F1B/ATP5F1C/NDUFC1/ISCU/NDUFS5/COX7B/NDUFB3/MDH1/COX6C/RHOA/NDUFA4/NDUFB6/COX4I1/UQCRFS1/ACLY/NDUFA12/ATP5MG/ATP5PF/NDUFAB1/SDHB/SLC25A14/ATP5PB/CHCHD2/PARK7/NDUFB2/UQCR10/COX7C/NDUFA5/COX5B/COX5A/NDUFS8/NDUFB10/NDUFB7/NDUFS4/CYCS/UQCRC1/NDUFS3/NDUFB5/NDUFC2/NDUFA2/GHITM/NDUFA6/ATP5F1D/CYC1/UQCRQ/NDUFB8/UQCR11/AK4/MDH2/NDUFB4/COX8A/STOML2/COX7A2L/ATP5ME/SLC25A33/COX6A1/NDUFS6/N…
GO:0006091	GO:0006091	generation of precursor metabolites and energy	245	0.638789	2.04688	1e-10	4.49222e-08	3.69357e-08	1267	tags=42%, list=17%, signal=36%	LDHA/GAPDH/PPP1R3A/CYP19A1/TPI1/ENO1/IL6ST/NDUFA1/ATP5F1A/ATP5F1B/ATP5F1C/NDUFC1/ISCU/NDUFS5/COX7B/PGK1/CYB5A/NDUFB3/MDH1/ETFRF1/COX6C/RHOA/NDUFA4/NDUFB6/COX4I1/UQCRFS1/ACLY/NDUFA12/ATP5MG/ATP5PF/NDUFAB1/SDHB/SLC25A14/ATP5IF1/ATP5PB/AKR1B1/CHCHD2/PARK7/NDUFB2/FDX1/UQCR10/COX7C/NDUFA5/ACAT1/COX5B/COX5A/NDUFS8/DEGS1/NDUFB10/NDUFB7/PPP1CC/NDUFS4/CYCS/UQCRC1/NDUFS3/NDUFB5/NDUFC2/NDUFA2/GHITM/NDUFA6/A…
GO:0015980	GO:0015980	energy derivation by oxidation of organic compounds	167	0.661407	2.04046	1e-10	4.49222e-08	3.69357e-08	1254	tags=48%, list=16%, signal=41%	PPP1R3A/IL6ST/NDUFA1/ATP5F1A/ATP5F1B/ATP5F1C/NDUFC1/ISCU/NDUFS5/COX7B/NDUFB3/MDH1/ETFRF1/COX6C/RHOA/NDUFA4/NDUFB6/COX4I1/UQCRFS1/ACLY/NDUFA12/ATP5MG/ATP5PF/NDUFAB1/SDHB/SLC25A14/ATP5PB/CHCHD2/PARK7/NDUFB2/UQCR10/COX7C/NDUFA5/COX5B/COX5A/NDUFS8/NDUFB10/NDUFB7/PPP1CC/NDUFS4/CYCS/UQCRC1/NDUFS3/NDUFB5/NDUFC2/NDUFA2/GHITM/NDUFA6/ATP5F1D/CYC1/UQCRQ/NDUFB8/UQCR11/AK4/MDH2/PPP1CA/NDUFB4/COX8A/STOML2/COX7…
GO:0045333	GO:0045333	cellular respiration	137	0.670282	2.03843	1e-10	4.49222e-08	3.69357e-08	1254	tags=55%, list=16%, signal=47%	NDUFA1/ATP5F1A/ATP5F1B/ATP5F1C/NDUFC1/ISCU/NDUFS5/COX7B/NDUFB3/MDH1/ETFRF1/COX6C/RHOA/NDUFA4/NDUFB6/COX4I1/UQCRFS1/ACLY/NDUFA12/ATP5MG/ATP5PF/NDUFAB1/SDHB/SLC25A14/ATP5PB/CHCHD2/PARK7/NDUFB2/UQCR10/COX7C/NDUFA5/COX5B/COX5A/NDUFS8/NDUFB10/NDUFB7/NDUFS4/CYCS/UQCRC1/NDUFS3/NDUFB5/NDUFC2/NDUFA2/GHITM/NDUFA6/ATP5F1D/CYC1/UQCRQ/NDUFB8/UQCR11/AK4/MDH2/NDUFB4/COX8A/STOML2/COX7A2L/COQ10B/ATP5ME/SLC25A33/C…
GO:0051276	GO:0051276	chromosome organization	266	-0.522835	-1.99744	1e-10	4.49222e-08	3.69357e-08	742	tags=38%, list=10%, signal=36%	GNL3/ABRAXAS1/SMC2/NAT10/STAG1/TCP1/MSH3/NCAPG2/SLF2/NFRKB/NCAPG/KNTC1/AKAP8L/ZCWPW1/RACGAP1/H1-0/PARP1/BUB1/NCAPD3/CHMP2B/SMARCC2/RECQL/NUP155/KAT6A/TERB1/APC/PPHLN1/PDS5B/GEN1/NDC80/PIBF1/DKC1/MCPH1/ATR/ERCC3/NSMCE2/UCHL5/TOP2A/DDX11/SETX/CDC20/BLM/AIFM1/ATRX/CTNNB1/SPDL1/CENPC/CENPI/IK/PARN/MAD2L1/BECN1/HMGB3/HNRNPC/KIF15/NBN/TPX2/RECQL5/DCP2/NEK2/HMGB2/ACIN1/BUB1B/PCID2/SMC1A/ABRAXAS2/RESF1/N…
GO:0006259	GO:0006259	DNA metabolic process	444	-0.453215	-1.80477	1e-10	4.49222e-08	3.69357e-08	944	tags=31%, list=12%, signal=29%	SGF29/KDM4D/ETAA1/TFIP11/KPNA2/MCM5/UIMC1/EYA3/SANBR/CDC6/RRM1/LIG1/MLH3/CIB1/RNF8/STPG1/RAD51B/RTF2/SUPT20H/EMSY/RNF111/XPC/SPIDR/XRCC4/ATXN3/USP10/RAD18/DUT/USP37/GNL3/ABRAXAS1/ORC3/NAT10/TCP1/MSH3/XRN2/SLF2/NFRKB/TRIP12/ZCWPW1/H1-0/E2F8/PMS2/WDR33/PARP1/MTRR/SMARCC2/RECQL/ORC2/PAXIP1/MORF4L1/EHMT1/TAF12/SAMHD1/TP53BP1/GRHL2/TOX/PDS5B/GEN1/TTC5/DKC1/ATR/BRCA1/ERCC3/HLTF/NSMCE2/UBE2V1/UCHL5/WDHD…
GO:0006974	GO:0006974	cellular response to DNA damage stimulus	386	-0.452509	-1.78601	1e-10	4.49222e-08	3.69357e-08	956	tags=31%, list=13%, signal=29%	TTI1/SGF29/KDM4D/ETAA1/TFIP11/MCM5/UIMC1/EYA3/RRM1/LIG1/MLH3/CIB1/RNF8/RAD51B/SUPT20H/EMSY/RNF111/XPC/SPIDR/XRCC4/ATXN3/CBX5/USP10/RAD18/ABRAXAS1/MSH3/SLF2/NFRKB/TRIP12/ZCWPW1/CASP3/STK33/PMS2/WDR33/PARP1/GIGYF2/SMARCC2/RECQL/PAXIP1/WDR76/MORF4L1/TAF12/SAMHD1/APC/TP53BP1/PDS5B/GEN1/TTC5/ATR/BRCA1/ERCC3/HLTF/NSMCE2/VRK1/UBE2V1/UCHL5/WDHD1/RAD51AP1/TOP2A/PMS1/DDX11/UFL1/SETX/THOC1/MMS22L/BLM/MARCHF…
GO:0006812	GO:0006812	monoatomic cation transport	323	0.553237	1.81134	3.91689e-10	1.5836e-07	1.30206e-07	1281	tags=28%, list=17%, signal=24%	B2M/ANXA2/CD63/MAGED2/GLRX/SLC25A5/ATP5F1A/ATP6V0B/ATP5F1B/ATP5F1C/ISCU/TESC/TPT1/FTL/CALM2/SGK1/SARAF/KCNG2/FTH1/SELENOK/RGS4/COX7B/ATP6V0E1/CYB5A/SLC38A2/ATP6V1F/RHOA/NDUFA4/COX4I1/YWHAH/UQCRFS1/SLC25A3/ATP5MG/ATP5PF/ATP5PB/PARK7/UBQLN1/UQCR10/ATP1B3/COX5B/RRAD/COX5A/ATP6V1B2/SLC3A2/UQCRC1/NDFIP1/AKAP9/ATP2C1/PLP1/C4orf3/MCUB/ITGAV/COMMD1/ATP5F1D/CYC1/VDAC1/PTGS2/TMCO1/PGRMC2/CCN2/TMEM163/ATP2B…
GO:0051726	GO:0051726	regulation of cell cycle	491	-0.396699	-1.60138	5.15113e-10	1.89327e-07	1.55668e-07	944	tags=27%, list=12%, signal=25%	TTI1/SGF29/CDK11B/THAP5/ETAA1/UIMC1/HECW2/CDC6/RRM1/PRC1/MTBP/ZZZ3/MOK/RAD51B/TEX14/NR2F2/XPC/RNF4/PIK3C3/RAD18/ABRAXAS1/APPL2/SMC2/NAT10/NCAPG2/INTS13/SLF2/NFRKB/NCAPG/NSUN2/KNTC1/RACGAP1/CASP3/KIF20A/STK33/MDM1/E2F8/GIGYF2/BUB1/NCAPD3/CCNJ/CHMP2B/SMARCC2/BBS4/PAXIP1/WDR76/MORF4L1/APC/PTPN3/TP53BP1/GEN1/NDC80/LRP6/KCNH5/MCPH1/ATR/BRCA1/ERCC3/NSMCE2/ADAM17/UCHL5/RAD51AP1/DDX11/KIF20B/THOC1/CDC20/…
GO:0022900	GO:0022900	electron transport chain	102	0.702891	2.06614	6.10609e-10	2.05725e-07	1.6915e-07	1147	tags=54%, list=15%, signal=46%	CYP19A1/NDUFA1/NDUFC1/ISCU/NDUFS5/COX7B/CYB5A/NDUFB3/ETFRF1/COX6C/NDUFA4/NDUFB6/COX4I1/UQCRFS1/NDUFA12/NDUFAB1/SDHB/AKR1B1/CHCHD2/PARK7/NDUFB2/FDX1/UQCR10/COX7C/NDUFA5/COX5B/COX5A/NDUFS8/DEGS1/NDUFB10/NDUFB7/NDUFS4/CYCS/UQCRC1/NDUFS3/NDUFB5/NDUFC2/NDUFA2/GHITM/NDUFA6/CYC1/UQCRQ/NDUFB8/UQCR11/ME2/NDUFB4/COX8A/COX7A2L/COX6A1/NDUFS6/NDUFS7/SDHD/NDUFB9/UQCRH/GFUS
GO:0006281	GO:0006281	DNA repair	250	-0.48588	-1.83426	6.87799e-10	2.08772e-07	1.71655e-07	944	tags=37%, list=12%, signal=34%	SGF29/KDM4D/ETAA1/TFIP11/MCM5/UIMC1/EYA3/RRM1/LIG1/MLH3/CIB1/RNF8/RAD51B/SUPT20H/EMSY/RNF111/XPC/SPIDR/XRCC4/ATXN3/USP10/RAD18/ABRAXAS1/MSH3/SLF2/NFRKB/TRIP12/ZCWPW1/PMS2/WDR33/PARP1/SMARCC2/RECQL/PAXIP1/MORF4L1/TAF12/SAMHD1/TP53BP1/PDS5B/GEN1/TTC5/ATR/BRCA1/ERCC3/HLTF/NSMCE2/UBE2V1/UCHL5/WDHD1/RAD51AP1/PMS1/DDX11/UFL1/SETX/MMS22L/BLM/PARPBP/ATRX/TTF2/POLK/BRD8/BACH1/ING3/SMARCAD1/NBN/TAOK1/RECQL…
GO:0006811	GO:0006811	monoatomic ion transport	371	0.531949	1.75296	7.22931e-10	2.08772e-07	1.71655e-07	1281	tags=28%, list=17%, signal=25%	B2M/ANXA2/CD63/GJA1/MAGED2/GLRX/SLC25A5/ATP5F1A/ATP6V0B/ATP5F1B/ATP5F1C/ISCU/CLIC1/TESC/TPT1/FTL/CALM2/SGK1/SARAF/KCNG2/FTH1/SELENOK/RGS4/COX7B/ATP6V0E1/CYB5A/SLC38A2/ATP6V1F/RHOA/NDUFA4/COX4I1/YWHAH/UQCRFS1/SLC25A3/ATP5MG/ATP5PF/CLDN10/ATP5PB/PARK7/UBQLN1/UQCR10/ATP1B3/COX5B/RRAD/COX5A/YWHAQ/CLIC4/CFTR/ATP6V1B2/S100A6/SLC3A2/UQCRC1/NDFIP1/AKAP9/ATP2C1/PLP1/C4orf3/MCUB/ITGAV/COMMD1/VDAC2/ATP5F1D/…
GO:0022904	GO:0022904	respiratory electron transport chain	76	0.734185	2.10424	1.20358e-09	3.24406e-07	2.66731e-07	1102	tags=63%, list=14%, signal=55%	NDUFA1/NDUFC1/ISCU/NDUFS5/COX7B/NDUFB3/ETFRF1/COX6C/NDUFA4/NDUFB6/COX4I1/UQCRFS1/NDUFA12/NDUFAB1/SDHB/CHCHD2/PARK7/NDUFB2/UQCR10/COX7C/NDUFA5/COX5B/COX5A/NDUFS8/NDUFB10/NDUFB7/NDUFS4/CYCS/UQCRC1/NDUFS3/NDUFB5/NDUFC2/NDUFA2/GHITM/NDUFA6/CYC1/UQCRQ/NDUFB8/UQCR11/NDUFB4/COX8A/COX7A2L/COX6A1/NDUFS6/NDUFS7/SDHD/NDUFB9/UQCRH
GO:0015986	GO:0015986	proton motive force-driven ATP synthesis	52	0.794387	2.16384	2.11678e-09	5.34884e-07	4.39789e-07	1424	tags=87%, list=19%, signal=71%	NDUFA1/ATP5F1A/ATP5F1B/ATP5F1C/NDUFC1/NDUFS5/NDUFB3/NDUFB6/NDUFA12/ATP5MG/ATP5PF/NDUFAB1/SDHB/ATP5PB/NDUFB2/NDUFA5/ATP5MK/NDUFS8/NDUFB10/NDUFB7/NDUFS4/ATP5MJ/NDUFS3/NDUFB5/NDUFC2/NDUFA2/NDUFA6/ATP5F1D/NDUFB8/ATP5MC3/NDUFB4/STOML2/ATP5ME/NDUFS6/NDUFS7/ATP5PO/SDHD/NDUFB9/ATP5PD/NDUFA11/ATP5MF/ATP5MC2/NDUFB11/NDUFA3/NDUFA8
GO:0042773	GO:0042773	ATP synthesis coupled electron transport	64	0.762321	2.12867	3.21335e-09	6.54893e-07	5.38462e-07	1102	tags=73%, list=14%, signal=63%	NDUFA1/NDUFC1/ISCU/NDUFS5/COX7B/NDUFB3/COX6C/NDUFA4/NDUFB6/COX4I1/UQCRFS1/NDUFA12/NDUFAB1/SDHB/CHCHD2/PARK7/NDUFB2/UQCR10/COX7C/NDUFA5/COX5B/COX5A/NDUFS8/NDUFB10/NDUFB7/NDUFS4/CYCS/UQCRC1/NDUFS3/NDUFB5/NDUFC2/NDUFA2/GHITM/NDUFA6/CYC1/UQCRQ/NDUFB8/UQCR11/NDUFB4/COX8A/COX7A2L/COX6A1/NDUFS6/NDUFS7/SDHD/NDUFB9/UQCRH
GO:0042775	GO:0042775	mitochondrial ATP synthesis coupled electron transport	64	0.762321	2.12867	3.21335e-09	6.54893e-07	5.38462e-07	1102	tags=73%, list=14%, signal=63%	NDUFA1/NDUFC1/ISCU/NDUFS5/COX7B/NDUFB3/COX6C/NDUFA4/NDUFB6/COX4I1/UQCRFS1/NDUFA12/NDUFAB1/SDHB/CHCHD2/PARK7/NDUFB2/UQCR10/COX7C/NDUFA5/COX5B/COX5A/NDUFS8/NDUFB10/NDUFB7/NDUFS4/CYCS/UQCRC1/NDUFS3/NDUFB5/NDUFC2/NDUFA2/GHITM/NDUFA6/CYC1/UQCRQ/NDUFB8/UQCR11/NDUFB4/COX8A/COX7A2L/COX6A1/NDUFS6/NDUFS7/SDHD/NDUFB9/UQCRH
GO:0006260	GO:0006260	DNA replication	127	-0.576194	-2.03187	3.30126e-09	6.54893e-07	5.38462e-07	1009	tags=41%, list=13%, signal=36%	EXD2/ORC1/PRIM1/ETAA1/MCM5/CDC6/RRM1/LIG1/RTF2/DUT/USP37/ORC3/NFRKB/E2F8/PARP1/RECQL/ORC2/SAMHD1/GEN1/ATR/BRCA1/UCHL5/WDHD1/DDX11/THOC1/RBBP7/MMS22L/BLM/ATRX/ORC6/POLK/NBN/RECQL5/POLD3/OBI1/SDE2/NOC3L/ZNF830/DNA2/KAT7/SMC3/POLA1/CDC7/FANCM/WRN/RMI1/DTL/MCM10/MRE11/PCNA/FBXO5/SIN3A
GO:0046034	GO:0046034	ATP metabolic process	112	0.677789	2.01959	3.10679e-09	6.54893e-07	5.38462e-07	1424	tags=54%, list=19%, signal=44%	LDHA/GAPDH/TPI1/ENO1/NDUFA1/ATP5F1A/ATP5F1B/ATP5F1C/NDUFC1/NDUFS5/PGK1/NDUFB3/NUDT5/NDUFB6/NDUFA12/ATP5MG/ATP5PF/NDUFAB1/SDHB/ATP5IF1/ATP5PB/NDUFB2/NDUFA5/ATP5MK/NDUFS8/ATP6V1B2/NDUFB10/NDUFB7/NDUFS4/ATP5MJ/NDUFS3/NDUFB5/NDUFC2/NDUFA2/NDUFA6/ATP5F1D/NDUFB8/AK4/ATP5MC3/NDUFB4/STOML2/PKM/ATP5ME/UCP2/EIF6/NDUFS6/NDUFS7/ATP5PO/AK5/NCOR1/SDHD/NDUFB9/ATP5PD/NDUFA11/ATP5MF/ATP5MC2/NDUFB11/FIS1/NDUFA3/ND…
GO:0010564	GO:0010564	regulation of cell cycle process	327	-0.438095	-1.70986	3.40162e-09	6.54893e-07	5.38462e-07	920	tags=30%, list=12%, signal=28%	ETAA1/UIMC1/HECW2/CDC6/RRM1/PRC1/MTBP/RAD51B/TEX14/XPC/RNF4/PIK3C3/RAD18/ABRAXAS1/APPL2/SMC2/NAT10/NCAPG2/SLF2/NCAPG/NSUN2/KNTC1/RACGAP1/KIF20A/STK33/MDM1/E2F8/GIGYF2/BUB1/NCAPD3/CHMP2B/SMARCC2/BBS4/PAXIP1/WDR76/APC/TP53BP1/GEN1/NDC80/KCNH5/MCPH1/ATR/BRCA1/ERCC3/NSMCE2/ADAM17/RAD51AP1/DDX11/KIF20B/THOC1/CDC20/BLM/CLOCK/DLG1/ATRX/CTNNB1/SPDL1/ECT2/IK/MAD2L1/BECN1/CENPJ/KIF15/NBN/TPX2/TAOK1/NEK2/CE…
GO:0002181	GO:0002181	cytoplasmic translation	77	0.722135	2.07608	5.17438e-09	9.09566e-07	7.47857e-07	1197	tags=68%, list=16%, signal=58%	SLBP/RACK1/RPS2/YBX3/RPS27A/RPL19/RPL13/RPL3/RPL4/RPS25/RPL18/FAU/RPS15/RPS26/DHX29/EIF2S2/RPL35A/RPL15/RPL35/RPL9/RPS18/RPL13A/RPL31/RPL10A/RPS7/RPL8/EIF5/RPL34/SH3BGRL/RPL10/RPLP2/MCTS1/RPS14/RPS8/RPS5/PKM/RPLP1/HNRNPD/DPH3/RPL32/HNRNPU/RPS23/RPL27/RPL18A/RPSA/RPL5/CPEB4/RPS9/ZC3H15/RPL37/RPL6/RPL21
GO:0098660	GO:0098660	inorganic ion transmembrane transport	287	0.545958	1.77545	5.06761e-09	9.09566e-07	7.47857e-07	1281	tags=28%, list=17%, signal=24%	ANXA2/CD63/GLRX/SLC25A5/ATP5F1A/ATP6V0B/ATP5F1B/ATP5F1C/ISCU/CLIC1/TESC/CALM2/KCNG2/RGS4/COX7B/ATP6V0E1/CYB5A/ATP6V1F/NDUFA4/COX4I1/YWHAH/UQCRFS1/SLC25A3/ATP5MG/ATP5PF/SLC25A14/ATP5PB/PARK7/UBQLN1/UQCR10/ATP1B3/COX5B/RRAD/COX5A/CLIC4/CFTR/ATP6V1B2/SLC3A2/UQCRC1/AKAP9/ATP2C1/PLP1/C4orf3/MCUB/ITGAV/COMMD1/ATP5F1D/CYC1/VDAC1/TMCO1/CCN2/TMEM163/ATP2B4/ATP5MC3/COX8A/COX7A2L/NIPA1/FLNA/ATP5ME/MCUR1/UCP…
GO:0042776	GO:0042776	proton motive force-driven mitochondrial ATP synthesis	47	0.79835	2.14466	9.34743e-09	1.57465e-06	1.2947e-06	1424	tags=87%, list=19%, signal=71%	NDUFA1/ATP5F1A/ATP5F1B/ATP5F1C/NDUFC1/NDUFS5/NDUFB3/NDUFB6/NDUFA12/ATP5MG/ATP5PF/NDUFAB1/SDHB/ATP5PB/NDUFB2/NDUFA5/NDUFS8/NDUFB10/NDUFB7/NDUFS4/NDUFS3/NDUFB5/NDUFC2/NDUFA2/NDUFA6/ATP5F1D/NDUFB8/NDUFB4/STOML2/ATP5ME/NDUFS6/NDUFS7/ATP5PO/SDHD/NDUFB9/ATP5PD/NDUFA11/ATP5MF/NDUFB11/NDUFA3/NDUFA8
GO:0000278	GO:0000278	mitotic cell cycle	435	-0.392331	-1.56037	1.13563e-08	1.83655e-06	1.51003e-06	910	tags=29%, list=12%, signal=27%	UIMC1/HECW2/GSPT1/CDC6/RRM1/PRC1/MTBP/LIG1/CIB1/RAD51B/SKA3/TEX14/RTF2/XPC/USP37/SUGT1/ABRAXAS1/NDE1/APPL2/SMC2/STAG1/CEP55/NCAPG2/INTS13/SLF2/NCAPG/KNTC1/AKAP8L/RACGAP1/KIF20A/STK33/E2F8/GIGYF2/ANK3/BUB1/NCAPD3/CCNJ/CHMP2B/SMARCC2/BBS4/APC/PTPN3/PDS5B/GEN1/NDC80/PIBF1/KCNH5/MCPH1/TUBD1/BRCA1/ERCC3/NSMCE2/VRK1/ADAM17/WDHD1/KIF20B/CDC20/BLM/DLG1/ATRX/CTNNB1/SPDL1/ECT2/CENPC/BACH1/IQGAP1/IK/MAD2L1/…
GO:1902600	GO:1902600	proton transmembrane transport	61	0.76003	2.11159	1.39703e-08	2.17238e-06	1.78616e-06	1267	tags=64%, list=17%, signal=54%	SLC25A5/ATP5F1A/ATP6V0B/ATP5F1B/ATP5F1C/TESC/COX7B/ATP6V0E1/CYB5A/ATP6V1F/NDUFA4/COX4I1/UQCRFS1/SLC25A3/ATP5MG/ATP5PF/ATP5PB/PARK7/UQCR10/COX5B/COX5A/ATP6V1B2/UQCRC1/ATP5F1D/CYC1/ATP5MC3/COX8A/COX7A2L/ATP5ME/UCP2/NDUFS7/ATP5PO/UQCRH/PHB2/ATP5PD/ATP6AP2/ATP5MF/ATP5MC2/COA8
GO:0009201	GO:0009201	ribonucleoside triphosphate biosynthetic process	76	0.7077	2.02833	2.63551e-08	3.94643e-06	3.24481e-06	1424	tags=63%, list=19%, signal=52%	ENO1/NDUFA1/ATP5F1A/ATP5F1B/ATP5F1C/NDUFC1/NDUFS5/NDUFB3/NDUFB6/NDUFA12/ATP5MG/ATP5PF/NDUFAB1/SDHB/ATP5PB/NDUFB2/NDUFA5/ATP5MK/NDUFS8/NDUFB10/NDUFB7/NDUFS4/ATP5MJ/NDUFS3/NDUFB5/NDUFC2/NDUFA2/NDUFA6/ATP5F1D/NDUFB8/AK4/ATP5MC3/NDUFB4/STOML2/ATP5ME/NDUFS6/NDUFS7/ATP5PO/SDHD/NDUFB9/ATP5PD/NDUFA11/ATP5MF/NME4/ATP5MC2/NDUFB11/NDUFA3/NDUFA8
GO:0009145	GO:0009145	purine nucleoside triphosphate biosynthetic process	71	0.724178	2.05226	3.49808e-08	4.8768e-06	4.00978e-06	1424	tags=68%, list=19%, signal=56%	ENO1/NDUFA1/ATP5F1A/ATP5F1B/ATP5F1C/NDUFC1/NDUFS5/NDUFB3/NDUFB6/NDUFA12/ATP5MG/ATP5PF/NDUFAB1/SDHB/ATP5PB/NDUFB2/NDUFA5/ATP5MK/NDUFS8/NDUFB10/NDUFB7/NDUFS4/ATP5MJ/NDUFS3/NDUFB5/NDUFC2/NDUFA2/NDUFA6/ATP5F1D/NDUFB8/AK4/ATP5MC3/NDUFB4/STOML2/ATP5ME/NDUFS6/NDUFS7/ATP5PO/SDHD/NDUFB9/ATP5PD/NDUFA11/ATP5MF/NME4/ATP5MC2/NDUFB11/NDUFA3/NDUFA8
GO:0009206	GO:0009206	purine ribonucleoside triphosphate biosynthetic process	71	0.724178	2.05226	3.49808e-08	4.8768e-06	4.00978e-06	1424	tags=68%, list=19%, signal=56%	ENO1/NDUFA1/ATP5F1A/ATP5F1B/ATP5F1C/NDUFC1/NDUFS5/NDUFB3/NDUFB6/NDUFA12/ATP5MG/ATP5PF/NDUFAB1/SDHB/ATP5PB/NDUFB2/NDUFA5/ATP5MK/NDUFS8/NDUFB10/NDUFB7/NDUFS4/ATP5MJ/NDUFS3/NDUFB5/NDUFC2/NDUFA2/NDUFA6/ATP5F1D/NDUFB8/AK4/ATP5MC3/NDUFB4/STOML2/ATP5ME/NDUFS6/NDUFS7/ATP5PO/SDHD/NDUFB9/ATP5PD/NDUFA11/ATP5MF/NME4/ATP5MC2/NDUFB11/NDUFA3/NDUFA8
GO:0009142	GO:0009142	nucleoside triphosphate biosynthetic process	81	0.704287	2.02951	3.76392e-08	5.07251e-06	4.17069e-06	1424	tags=63%, list=19%, signal=52%	ENO1/NDUFA1/ATP5F1A/ATP5F1B/ATP5F1C/NDUFC1/NDUFS5/NDUFB3/NDUFB6/NDUFA12/ATP5MG/ATP5PF/NDUFAB1/SDHB/ATP5PB/TBPL1/NDUFB2/NDUFA5/ATP5MK/NDUFS8/NDUFB10/NDUFB7/NDUFS4/ATP5MJ/NDUFS3/NDUFB5/NDUFC2/NDUFA2/NDUFA6/ATP5F1D/NDUFB8/AK4/ATP5MC3/NDUFB4/STOML2/ATP5ME/NDUFS6/NDUFS7/ATP5PO/AK5/SDHD/NDUFB9/ATP5PD/NDUFA11/ATP5MF/NME4/ATP5MC2/NDUFB11/CMPK1/NDUFA3/NDUFA8
GO:0009141	GO:0009141	nucleoside triphosphate metabolic process	136	0.622512	1.88898	5.05534e-08	6.59315e-06	5.42098e-06	1424	tags=48%, list=19%, signal=40%	LDHA/GAPDH/TPI1/ENO1/NDUFA1/ATP5F1A/ATP5F1B/ATP5F1C/NDUFC1/NDUFS5/PGK1/NDUFB3/NUDT5/RHOA/NDUFB6/NDUFA12/ATP5MG/ATP5PF/NDUFAB1/SDHB/ATP5IF1/ATP5PB/TBPL1/NDUFB2/NDUFA5/ATP5MK/NDUFS8/ATP6V1B2/NDUFB10/NDUFB7/NDUFS4/ATP5MJ/NDUFS3/NDUFB5/NDUFC2/NDUFA2/NDUFA6/ATP5F1D/DCTPP1/NDUFB8/AK4/ATP5MC3/NDUFB4/STOML2/PKM/ATP5ME/UCP2/EIF6/NDUFS6/NDUFS7/ATP5PO/AK5/NCOR1/SDHD/NDUFB9/ATP5PD/NDUFA11/ATP5MF/NME4/ATP5MC2…
GO:0006754	GO:0006754	ATP biosynthetic process	65	0.736618	2.06207	5.76859e-08	6.66355e-06	5.47886e-06	1424	tags=72%, list=19%, signal=59%	ENO1/NDUFA1/ATP5F1A/ATP5F1B/ATP5F1C/NDUFC1/NDUFS5/NDUFB3/NDUFB6/NDUFA12/ATP5MG/ATP5PF/NDUFAB1/SDHB/ATP5PB/NDUFB2/NDUFA5/ATP5MK/NDUFS8/NDUFB10/NDUFB7/NDUFS4/ATP5MJ/NDUFS3/NDUFB5/NDUFC2/NDUFA2/NDUFA6/ATP5F1D/NDUFB8/AK4/ATP5MC3/NDUFB4/STOML2/ATP5ME/NDUFS6/NDUFS7/ATP5PO/SDHD/NDUFB9/ATP5PD/NDUFA11/ATP5MF/ATP5MC2/NDUFB11/NDUFA3/NDUFA8
GO:0010948	GO:0010948	negative regulation of cell cycle process	143	-0.532625	-1.92512	5.45993e-08	6.66355e-06	5.47886e-06	956	tags=36%, list=13%, signal=32%	TTI1/ETAA1/UIMC1/CDC6/MTBP/TEX14/XPC/ABRAXAS1/NSUN2/KNTC1/STK33/MDM1/E2F8/GIGYF2/BUB1/WDR76/APC/TP53BP1/GEN1/NDC80/ATR/BRCA1/THOC1/CDC20/BLM/CLOCK/DLG1/ATRX/SPDL1/IK/MAD2L1/NBN/TAOK1/NEK2/BUB1B/PCID2/SDE2/CDC5L/NUF2/AVEN/ZNF830/DNA2/USP44/CCP110/ATF2/ERCC6/DTL/MRE11/TTK/CCNB1/CDCA8/FBXO5
GO:0009199	GO:0009199	ribonucleoside triphosphate metabolic process	130	0.630968	1.90547	5.7232e-08	6.66355e-06	5.47886e-06	1258	tags=45%, list=16%, signal=38%	LDHA/GAPDH/TPI1/ENO1/NDUFA1/ATP5F1A/ATP5F1B/ATP5F1C/NDUFC1/NDUFS5/PGK1/NDUFB3/NUDT5/RHOA/NDUFB6/NDUFA12/ATP5MG/ATP5PF/NDUFAB1/SDHB/ATP5IF1/ATP5PB/NDUFB2/NDUFA5/ATP5MK/NDUFS8/ATP6V1B2/NDUFB10/NDUFB7/NDUFS4/ATP5MJ/NDUFS3/NDUFB5/NDUFC2/NDUFA2/NDUFA6/ATP5F1D/NDUFB8/AK4/ATP5MC3/NDUFB4/STOML2/PKM/ATP5ME/UCP2/EIF6/NDUFS6/NDUFS7/ATP5PO/AK5/NCOR1/SDHD/NDUFB9/ATP5PD/NDUFA11/ATP5MF/NME4/ATP5MC2
GO:0034220	GO:0034220	monoatomic ion transmembrane transport	311	0.527077	1.72158	5.53429e-08	6.66355e-06	5.47886e-06	1281	tags=28%, list=17%, signal=24%	ANXA2/CD63/GJA1/GLRX/SLC25A5/ATP5F1A/ATP6V0B/ATP5F1B/ATP5F1C/ISCU/CLIC1/TESC/CALM2/KCNG2/RGS4/COX7B/ATP6V0E1/CYB5A/ATP6V1F/NDUFA4/COX4I1/YWHAH/UQCRFS1/SLC25A3/ATP5MG/ATP5PF/ATP5PB/PARK7/UBQLN1/UQCR10/ATP1B3/COX5B/RRAD/COX5A/YWHAQ/CLIC4/CFTR/ATP6V1B2/S100A6/SLC3A2/UQCRC1/AKAP9/ATP2C1/PLP1/C4orf3/MCUB/ITGAV/COMMD1/VDAC2/ATP5F1D/CYC1/LRRC8B/VDAC1/TMCO1/CCN2/TMEM163/ATP2B4/ATP5MC3/COX8A/COX7A2L/NIPA1…
GO:0009144	GO:0009144	purine nucleoside triphosphate metabolic process	125	0.635226	1.91077	6.4744e-08	7.27111e-06	5.97841e-06	1258	tags=46%, list=16%, signal=39%	LDHA/GAPDH/TPI1/ENO1/NDUFA1/ATP5F1A/ATP5F1B/ATP5F1C/NDUFC1/NDUFS5/PGK1/NDUFB3/NUDT5/RHOA/NDUFB6/NDUFA12/ATP5MG/ATP5PF/NDUFAB1/SDHB/ATP5IF1/ATP5PB/NDUFB2/NDUFA5/ATP5MK/NDUFS8/ATP6V1B2/NDUFB10/NDUFB7/NDUFS4/ATP5MJ/NDUFS3/NDUFB5/NDUFC2/NDUFA2/NDUFA6/ATP5F1D/NDUFB8/AK4/ATP5MC3/NDUFB4/STOML2/PKM/ATP5ME/UCP2/EIF6/NDUFS6/NDUFS7/ATP5PO/AK5/NCOR1/SDHD/NDUFB9/ATP5PD/NDUFA11/ATP5MF/NME4/ATP5MC2
GO:0000280	GO:0000280	nuclear division	197	-0.473333	-1.77422	7.22508e-08	7.89486e-06	6.49127e-06	736	tags=35%, list=10%, signal=32%	PRC1/MTBP/MLH3/RAD51B/TEX14/ABRAXAS1/NDE1/SMC2/STAG1/NCAPG2/SLF2/NCAPG/KNTC1/AKAP8L/ZCWPW1/RACGAP1/BUB1/NCAPD3/CHMP2B/TERB1/APC/PDS5B/GEN1/NDC80/PIBF1/NSMCE2/RAD51AP1/TOP2A/KIF20B/CDC20/ATRX/SPDL1/CENPC/IK/MAD2L1/BECN1/KIF15/TPX2/NEK2/CEP85/BUB1B/PCID2/SMC1A/ABRAXAS2/NUF2/ANLN/ACTR2/USP44/SMC3/KIF23/FANCM/KIF4A/CEP97/CHAMP1/DLGAP5/CEP192/KIF2C/AURKC/KIF18A/RMI1/NCAPH/MRE11/FIGNL1/TTK/CCNB1/WEE2/C…
GO:0009205	GO:0009205	purine ribonucleoside triphosphate metabolic process	124	0.641305	1.93186	7.42673e-08	7.90165e-06	6.49685e-06	1258	tags=47%, list=16%, signal=40%	LDHA/GAPDH/TPI1/ENO1/NDUFA1/ATP5F1A/ATP5F1B/ATP5F1C/NDUFC1/NDUFS5/PGK1/NDUFB3/NUDT5/RHOA/NDUFB6/NDUFA12/ATP5MG/ATP5PF/NDUFAB1/SDHB/ATP5IF1/ATP5PB/NDUFB2/NDUFA5/ATP5MK/NDUFS8/ATP6V1B2/NDUFB10/NDUFB7/NDUFS4/ATP5MJ/NDUFS3/NDUFB5/NDUFC2/NDUFA2/NDUFA6/ATP5F1D/NDUFB8/AK4/ATP5MC3/NDUFB4/STOML2/PKM/ATP5ME/UCP2/EIF6/NDUFS6/NDUFS7/ATP5PO/AK5/NCOR1/SDHD/NDUFB9/ATP5PD/NDUFA11/ATP5MF/NME4/ATP5MC2
GO:0098655	GO:0098655	monoatomic cation transmembrane transport	267	0.54215	1.75567	7.74851e-08	8.03262e-06	6.60453e-06	1334	tags=28%, list=17%, signal=24%	ANXA2/CD63/GLRX/SLC25A5/ATP5F1A/ATP6V0B/ATP5F1B/ATP5F1C/ISCU/TESC/CALM2/KCNG2/RGS4/COX7B/ATP6V0E1/CYB5A/ATP6V1F/NDUFA4/COX4I1/YWHAH/UQCRFS1/SLC25A3/ATP5MG/ATP5PF/ATP5PB/PARK7/UBQLN1/UQCR10/ATP1B3/COX5B/RRAD/COX5A/ATP6V1B2/SLC3A2/UQCRC1/AKAP9/ATP2C1/PLP1/C4orf3/MCUB/ITGAV/COMMD1/ATP5F1D/CYC1/VDAC1/TMCO1/CCN2/TMEM163/ATP2B4/ATP5MC3/COX8A/COX7A2L/NIPA1/FLNA/ATP5ME/MCUR1/UCP2/NDUFS7/ATP5PO/SLC30A1/KC…
GO:0098662	GO:0098662	inorganic cation transmembrane transport	261	0.548237	1.76842	1.13161e-07	1.14377e-05	9.40424e-06	1281	tags=28%, list=17%, signal=24%	ANXA2/CD63/GLRX/SLC25A5/ATP5F1A/ATP6V0B/ATP5F1B/ATP5F1C/ISCU/TESC/CALM2/KCNG2/RGS4/COX7B/ATP6V0E1/CYB5A/ATP6V1F/NDUFA4/COX4I1/YWHAH/UQCRFS1/SLC25A3/ATP5MG/ATP5PF/ATP5PB/PARK7/UBQLN1/UQCR10/ATP1B3/COX5B/RRAD/COX5A/ATP6V1B2/SLC3A2/UQCRC1/AKAP9/ATP2C1/PLP1/C4orf3/MCUB/ITGAV/COMMD1/ATP5F1D/CYC1/VDAC1/TMCO1/CCN2/TMEM163/ATP2B4/ATP5MC3/COX8A/COX7A2L/NIPA1/FLNA/ATP5ME/MCUR1/UCP2/NDUFS7/ATP5PO/SLC30A1/KC…
GO:0032787	GO:0032787	monocarboxylic acid metabolic process	249	0.543623	1.74777	1.36897e-07	1.3178e-05	1.08351e-05	1308	tags=27%, list=17%, signal=23%	LDHA/GAPDH/RBP1/GSTA1/TPI1/ENO1/STAR/GSTP1/MSMO1/SCD/BDH2/PGK1/PRKAR2B/ACLY/HEXB/NDUFAB1/PAM/FABP5/AKR1B1/HAGH/DBI/PARK7/ACAT1/ALDH3A2/ELOVL5/GPX1/ACSM3/DEGS1/FTCD/GRHPR/ACSL4/XBP1/PLP1/GPX4/FABP3/VDAC1/DSE/PTGS2/AOAH/ADIPOR1/ME2/INSIG1/FADS3/SLC38A1/PKM/AKR1A1/UCP2/EIF6/NR1H4/HACD3/DCXR/LPIN2/ACADVL/NCOR1/TECR/PLAA/NR1H2/PGD/FADS1/MTLN/ME3/ADIPOR2/POR/HACD2/ALOX15/CAV1/APOC1
GO:0051301	GO:0051301	cell division	293	-0.423138	-1.64472	1.35755e-07	1.3178e-05	1.08351e-05	896	tags=31%, list=12%, signal=29%	CDC6/PRC1/LIG1/NR3C1/ZZZ3/CIB1/RNF8/SKA3/TEX14/PIK3C3/SEPTIN2/USP37/GNL3/NDE1/SMC2/STAG1/CEP55/NCAPG2/INTS13/NCAPG/NSUN2/KNTC1/RACGAP1/KIF20A/E2F8/ANK3/BUB1/NCAPD3/SEPTIN10/EPB41L2/CHMP2B/BBS4/DCT/APC/PDS5B/NDC80/NSMCE2/VRK1/TOP2A/KIF20B/CDC20/BLM/CCNK/KATNA1/ORC6/SPDL1/ECT2/CENPC/MAD2L1/BECN1/MYH10/CENPJ/TADA2A/TPX2/MAP4/RECQL5/NUMB/NEK2/EXOC4/BUB1B/CCND2/ZNF449/SMC1A/KNL1/ABRAXAS2/SDE2/NUF2/ANL…
GO:0006261	GO:0006261	DNA-templated DNA replication	87	-0.608166	-2.03158	1.72851e-07	1.6252e-05	1.33626e-05	1009	tags=46%, list=13%, signal=40%	EXD2/ORC1/PRIM1/ETAA1/MCM5/CDC6/RRM1/LIG1/RTF2/ORC3/E2F8/PARP1/RECQL/ORC2/SAMHD1/GEN1/ATR/BRCA1/WDHD1/DDX11/THOC1/MMS22L/BLM/ATRX/ORC6/NBN/RECQL5/POLD3/NOC3L/ZNF830/DNA2/KAT7/POLA1/CDC7/FANCM/WRN/MCM10/MRE11/PCNA/FBXO5
GO:0045005	GO:0045005	DNA-templated DNA replication maintenance of fidelity	29	-0.818029	-2.25864	1.84133e-07	1.69193e-05	1.39113e-05	644	tags=66%, list=8%, signal=60%	EXD2/ETAA1/PARP1/SAMHD1/GEN1/ATR/BRCA1/DDX11/THOC1/MMS22L/BLM/ATRX/NBN/ZNF830/DNA2/FANCM/WRN/MRE11/PCNA
GO:1903047	GO:1903047	mitotic cell cycle process	363	-0.400397	-1.58514	2.26846e-07	2.03808e-05	1.67574e-05	923	tags=31%, list=12%, signal=29%	PCNT/UIMC1/HECW2/GSPT1/CDC6/RRM1/PRC1/MTBP/LIG1/RAD51B/TEX14/RTF2/XPC/USP37/ABRAXAS1/NDE1/APPL2/SMC2/STAG1/CEP55/NCAPG2/INTS13/SLF2/NCAPG/KNTC1/AKAP8L/RACGAP1/KIF20A/STK33/GIGYF2/ANK3/BUB1/NCAPD3/CCNJ/CHMP2B/SMARCC2/BBS4/APC/PDS5B/GEN1/NDC80/PIBF1/KCNH5/MCPH1/BRCA1/ERCC3/NSMCE2/VRK1/ADAM17/KIF20B/CDC20/BLM/DLG1/ATRX/SPDL1/ECT2/CENPC/BACH1/IK/MAD2L1/BECN1/MYH10/CENPJ/PPME1/KIF15/NBN/TPX2/MAP4/TAOK…
GO:0033044	GO:0033044	regulation of chromosome organization	122	-0.552603	-1.94269	2.34072e-07	2.05729e-05	1.69153e-05	774	tags=44%, list=10%, signal=40%	RNF4/GNL3/SMC2/NAT10/TCP1/NCAPG2/SLF2/NFRKB/NCAPG/KNTC1/PARP1/BUB1/NCAPD3/SMARCC2/APC/PPHLN1/GEN1/NDC80/DKC1/MCPH1/ATR/NSMCE2/UCHL5/TOP2A/DDX11/CDC20/ATRX/CTNNB1/SPDL1/IK/PARN/MAD2L1/BECN1/HNRNPC/NBN/DCP2/NEK2/BUB1B/PCID2/RESF1/NUF2/USP44/CCT3/CCT2/DLGAP5/NCAPH/MRE11/TTK/CCNB1/DNMT1/CDCA8/FBXO5/XRN1/SIN3A
GO:1901988	GO:1901988	negative regulation of cell cycle phase transition	124	-0.537597	-1.89111	2.96825e-07	2.55332e-05	2.09938e-05	956	tags=39%, list=13%, signal=34%	MYO16/ORC1/TTI1/ETAA1/UIMC1/CDC6/TEX14/XPC/ABRAXAS1/NSUN2/KNTC1/STK33/GIGYF2/BUB1/WDR76/APC/TP53BP1/GEN1/NDC80/ATR/BRCA1/THOC1/CDC20/BLM/CLOCK/DLG1/SPDL1/IK/MAD2L1/NBN/TAOK1/BUB1B/PCID2/SDE2/CDC5L/NUF2/AVEN/ZNF830/DNA2/USP44/ATF2/ERCC6/DTL/MRE11/TTK/CCNB1/CDCA8/FBXO5
GO:0051052	GO:0051052	regulation of DNA metabolic process	229	-0.449947	-1.70789	3.3078e-07	2.78613e-05	2.29079e-05	944	tags=33%, list=12%, signal=30%	SGF29/KDM4D/TFIP11/KPNA2/MCM5/UIMC1/EYA3/CDC6/RNF8/STPG1/SUPT20H/SPIDR/USP37/GNL3/ABRAXAS1/ORC3/NAT10/TCP1/MSH3/SLF2/NFRKB/TRIP12/ZCWPW1/H1-0/E2F8/PARP1/SMARCC2/PAXIP1/MORF4L1/TAF12/TP53BP1/GRHL2/TOX/DKC1/ATR/BRCA1/NSMCE2/UBE2V1/UCHL5/RAD51AP1/DDX11/THOC1/BLM/AIFM1/PARPBP/ATRX/CTNNB1/BRD8/PARN/ING3/HNRNPC/SMARCAD1/NBN/RECQL5/DCP2/NEK2/OBI1/ACTR2/ZNF830/DNA2/CCT3/KAT7/CCT2/SMC3/CDC7/ERCC6/WDR48/WR…
GO:0000075	GO:0000075	cell cycle checkpoint signaling	94	-0.577137	-1.96759	5.7224e-07	4.70539e-05	3.86883e-05	956	tags=46%, list=13%, signal=41%	TTI1/ETAA1/UIMC1/CDC6/TEX14/XPC/ABRAXAS1/NSUN2/KNTC1/STK33/GIGYF2/BUB1/WDR76/APC/TP53BP1/GEN1/NDC80/ATR/BRCA1/THOC1/CDC20/BLM/CLOCK/SPDL1/IK/MAD2L1/NBN/TAOK1/BUB1B/PCID2/SDE2/CDC5L/NUF2/ZNF830/DNA2/USP44/ATF2/ERCC6/DTL/MRE11/TTK/CCNB1/CDCA8
GO:0006164	GO:0006164	purine nucleotide biosynthetic process	126	0.617865	1.86343	5.93556e-07	4.70539e-05	3.86883e-05	1258	tags=44%, list=16%, signal=38%	ENO1/NDUFA1/ATP5F1A/ATP5F1B/ATP5F1C/NDUFC1/NDUFS5/NDUFB3/NDUFB6/ACLY/NDUFA12/ATP5MG/ATP5PF/NDUFAB1/SDHB/GUK1/ATP5PB/NDUFB2/NDUFA5/ACAT1/ATP5MK/NDUFS8/ELOVL5/NDUFB10/NDUFB7/NDUFS4/ATP5MJ/NDUFS3/ACSL4/NDUFB5/NDUFC2/NDUFA2/NDUFA6/ATP5F1D/PANK3/NDUFB8/SLC25A1/AK4/ATP5MC3/NDUFB4/STOML2/ATP5ME/NDUFS6/NDUFS7/ATP5PO/AK5/TECR/SDHD/NDUFB9/APRT/ATP5PD/NDUFA11/HACD2/ATP5MF/NME4/ATP5MC2
GO:0045786	GO:0045786	negative regulation of cell cycle	187	-0.47788	-1.77254	5.87346e-07	4.70539e-05	3.86883e-05	956	tags=31%, list=13%, signal=28%	TTI1/THAP5/ETAA1/UIMC1/CDC6/MTBP/TEX14/NR2F2/XPC/ABRAXAS1/NSUN2/KNTC1/CASP3/STK33/MDM1/E2F8/GIGYF2/BUB1/WDR76/APC/PTPN3/TP53BP1/GEN1/NDC80/ATR/BRCA1/THOC1/CDC20/BLM/CLOCK/DLG1/ATRX/CTNNB1/SPDL1/IK/MAD2L1/NBN/TAOK1/NEK2/BUB1B/PCID2/SDE2/CDC5L/NUF2/AVEN/ZNF830/DNA2/USP44/CCP110/ATF2/ERCC6/DTL/MRE11/TTK/CCNB1/WEE2/CDCA8/FBXO5
GO:0007059	GO:0007059	chromosome segregation	203	-0.464089	-1.7346	6.0847e-07	4.73085e-05	3.88977e-05	905	tags=38%, list=12%, signal=35%	HECW2/CDC6/PRC1/NR3C1/MLH3/SKA3/TEX14/RNF4/RAD18/ABRAXAS1/NDE1/SMC2/STAG1/NCAPG2/SLF2/NCAPG/KNTC1/AKAP8L/ZCWPW1/RACGAP1/BUB1/NCAPD3/CHMP2B/SMARCC2/TERB1/APC/PDS5B/GEN1/NDC80/PIBF1/BRCA1/NSMCE2/TOP2A/CDC20/ATRX/SPDL1/ECT2/CENPC/IK/MAD2L1/BECN1/CENPJ/SMARCAD1/KIF15/TPX2/RECQL5/NEK2/CEP85/BUB1B/PCID2/SMC1A/KNL1/ABRAXAS2/RIOK3/NUF2/ACTR2/USP44/NUP37/SMC3/KIF23/FANCM/KIF4A/CEP97/CHAMP1/DLGAP5/CEP192/K…
GO:0009165	GO:0009165	nucleotide biosynthetic process	141	0.596334	1.81904	6.75224e-07	5.15081e-05	4.23507e-05	1460	tags=45%, list=19%, signal=37%	ENO1/NDUFA1/ATP5F1A/ATP5F1B/ATP5F1C/NDUFC1/NDUFS5/NDUFB3/RRM2/NDUFB6/ACLY/NDUFA12/ATP5MG/ATP5PF/NDUFAB1/SDHB/GUK1/ATP5PB/TBPL1/NDUFB2/NDUFA5/ACAT1/ATP5MK/NDUFS8/ELOVL5/NDUFB10/NDUFB7/NDUFS4/ATP5MJ/NDUFS3/ACSL4/NDUFB5/NDUFC2/NDUFA2/NDUFA6/ATP5F1D/PANK3/NDUFB8/SLC25A1/AK4/ATP5MC3/NDUFB4/STOML2/ATP5ME/NDUFS6/NDUFS7/ATP5PO/AK5/TECR/SDHD/NDUFB9/GARS1/APRT/ATP5PD/NDUFA11/HACD2/ATP5MF/NME4/ATP5MC2/NDUFB…
GO:1901293	GO:1901293	nucleoside phosphate biosynthetic process	142	0.594935	1.81615	7.76167e-07	5.81119e-05	4.77804e-05	1460	tags=45%, list=19%, signal=37%	ENO1/NDUFA1/ATP5F1A/ATP5F1B/ATP5F1C/NDUFC1/NDUFS5/NDUFB3/RRM2/NDUFB6/ACLY/NDUFA12/ATP5MG/ATP5PF/NDUFAB1/SDHB/GUK1/ATP5PB/TBPL1/NDUFB2/NDUFA5/ACAT1/ATP5MK/NDUFS8/ELOVL5/NDUFB10/NDUFB7/NDUFS4/ATP5MJ/NDUFS3/ACSL4/NDUFB5/NDUFC2/NDUFA2/NDUFA6/ATP5F1D/PANK3/NDUFB8/SLC25A1/AK4/ATP5MC3/NDUFB4/STOML2/ATP5ME/NDUFS6/NDUFS7/ATP5PO/AK5/TECR/SDHD/NDUFB9/GARS1/APRT/ATP5PD/NDUFA11/HACD2/ATP5MF/NME4/ATP5MC2/NDUFB…
GO:0031297	GO:0031297	replication fork processing	25	-0.825428	-2.22873	8.99295e-07	6.44691e-05	5.30074e-05	644	tags=72%, list=8%, signal=66%	EXD2/ETAA1/PARP1/SAMHD1/GEN1/ATR/BRCA1/DDX11/THOC1/MMS22L/BLM/ATRX/NBN/DNA2/FANCM/WRN/MRE11/PCNA
GO:0000070	GO:0000070	mitotic sister chromatid segregation	108	-0.5561	-1.95088	9.08089e-07	6.44691e-05	5.30074e-05	736	tags=45%, list=10%, signal=42%	ABRAXAS1/SMC2/STAG1/NCAPG2/SLF2/NCAPG/KNTC1/AKAP8L/RACGAP1/BUB1/NCAPD3/CHMP2B/APC/PDS5B/GEN1/NDC80/PIBF1/NSMCE2/CDC20/ATRX/SPDL1/CENPC/IK/MAD2L1/BECN1/KIF15/TPX2/NEK2/BUB1B/PCID2/SMC1A/ABRAXAS2/NUF2/USP44/SMC3/KIF23/KIF4A/CEP97/CHAMP1/DLGAP5/CEP192/KIF2C/AURKC/KIF18A/NCAPH/TTK/CCNB1/CDCA8/FBXO5
GO:0055086	GO:0055086	nucleobase-containing small molecule metabolic process	300	0.510371	1.66051	9.08915e-07	6.44691e-05	5.30074e-05	1901	tags=42%, list=25%, signal=33%	LDHA/GAPDH/TPI1/GLRX/ENO1/NDUFA1/ATP5F1A/ATP5F1B/ATP5F1C/NDUFC1/NDUFS5/PGK1/NDUFB3/MDH1/NUDT5/RHOA/RRM2/NDUFB6/ACLY/NDUFA12/ATP5MG/ATP5PF/NDUFAB1/SDHB/GUK1/ATP5IF1/ATP5PB/TBPL1/PARK7/NDUFB2/NDUFA5/ACAT1/ATP5MK/NDUFS8/ELOVL5/ACSM3/ATP6V1B2/NDUFB10/NDUFB7/FHIT/NDUFS4/ATP5MJ/NDUFS3/ACSL4/NDUFB5/NDUFC2/NDUFA2/NDUFA6/ATP5F1D/KDM1A/DCTPP1/PANK3/NDUFB8/SLC25A1/AK4/UAP1/ME2/ATP5MC3/MDH2/NDUFB4/STOML2/PKM…
GO:0009117	GO:0009117	nucleotide metabolic process	264	0.521007	1.68419	9.90758e-07	6.90626e-05	5.67843e-05	1901	tags=43%, list=25%, signal=34%	LDHA/GAPDH/TPI1/ENO1/NDUFA1/ATP5F1A/ATP5F1B/ATP5F1C/NDUFC1/NDUFS5/PGK1/NDUFB3/MDH1/NUDT5/RHOA/RRM2/NDUFB6/ACLY/NDUFA12/ATP5MG/ATP5PF/NDUFAB1/SDHB/GUK1/ATP5IF1/ATP5PB/TBPL1/PARK7/NDUFB2/NDUFA5/ACAT1/ATP5MK/NDUFS8/ELOVL5/ACSM3/ATP6V1B2/NDUFB10/NDUFB7/FHIT/NDUFS4/ATP5MJ/NDUFS3/ACSL4/NDUFB5/NDUFC2/NDUFA2/NDUFA6/ATP5F1D/DCTPP1/PANK3/NDUFB8/SLC25A1/AK4/ME2/ATP5MC3/MDH2/NDUFB4/STOML2/PKM/ATP5ME/UCP2/EIF…
GO:0072521	GO:0072521	purine-containing compound metabolic process	244	0.522767	1.67605	1.11635e-06	7.64984e-05	6.2898e-05	1901	tags=44%, list=25%, signal=34%	LDHA/GAPDH/TPI1/ENO1/NDUFA1/ATP5F1A/ATP5F1B/ATP5F1C/NDUFC1/NDUFS5/PGK1/NDUFB3/MDH1/NUDT5/RHOA/NDUFB6/ACLY/NDUFA12/ATP5MG/ATP5PF/NDUFAB1/SDHB/GUK1/ATP5IF1/ATP5PB/NDUFB2/NDUFA5/ACAT1/ATP5MK/NDUFS8/ELOVL5/ACSM3/ATP6V1B2/NDUFB10/NDUFB7/FHIT/NDUFS4/ATP5MJ/NDUFS3/ACSL4/NDUFB5/NDUFC2/NDUFA2/NDUFA6/ATP5F1D/KDM1A/PANK3/NDUFB8/SLC25A1/AK4/ME2/ATP5MC3/MDH2/NDUFB4/STOML2/PKM/ATP5ME/UCP2/EIF6/NDUFS6/NDUFS7/DC…
GO:0006163	GO:0006163	purine nucleotide metabolic process	235	0.534046	1.70584	1.16151e-06	7.71651e-05	6.34462e-05	1901	tags=45%, list=25%, signal=35%	LDHA/GAPDH/TPI1/ENO1/NDUFA1/ATP5F1A/ATP5F1B/ATP5F1C/NDUFC1/NDUFS5/PGK1/NDUFB3/MDH1/NUDT5/RHOA/NDUFB6/ACLY/NDUFA12/ATP5MG/ATP5PF/NDUFAB1/SDHB/GUK1/ATP5IF1/ATP5PB/NDUFB2/NDUFA5/ACAT1/ATP5MK/NDUFS8/ELOVL5/ACSM3/ATP6V1B2/NDUFB10/NDUFB7/FHIT/NDUFS4/ATP5MJ/NDUFS3/ACSL4/NDUFB5/NDUFC2/NDUFA2/NDUFA6/ATP5F1D/PANK3/NDUFB8/SLC25A1/AK4/ME2/ATP5MC3/MDH2/NDUFB4/STOML2/PKM/ATP5ME/UCP2/EIF6/NDUFS6/NDUFS7/DCXR/ATP…
GO:0043604	GO:0043604	amide biosynthetic process	400	0.484217	1.60187	1.16425e-06	7.71651e-05	6.34462e-05	1235	tags=36%, list=16%, signal=32%	GAPDH/ZAR1L/VIM/MRPL22/SRP9/TMED2/MRPL32/BDH2/ZNF706/SLBP/PEMT/THBS1/ORMDL1/MRPL50/RACK1/GRB7/RPS2/MRPL39/YBX3/RHOA/RPS27A/RPL19/CCN1/MRPS14/ACLY/SERP1/GADD45GIP1/MRPL13/EEF1A1/RPL13/RPL3/ZAR1/RPL4/PAM/HSPB1/VAPA/HAGH/C6orf52/RPL36AL/ACAT1/MRPL34/PAIP2/MRPS21/RPS25/RPL18/FAU/RPS15/ELOVL5/MRPL14/EEF1E1/RPS26/DHX29/DNAJC1/DEGS1/EIF4G2/MRPL20/EIF2S2/MRPS18C/RPL35A/MRPL37/ACSL4/RSL24D1/EIF4E/RPL15/RP…
GO:0072522	GO:0072522	purine-containing compound biosynthetic process	131	0.604383	1.82405	1.22063e-06	7.9597e-05	6.54458e-05	1258	tags=43%, list=16%, signal=36%	ENO1/NDUFA1/ATP5F1A/ATP5F1B/ATP5F1C/NDUFC1/NDUFS5/NDUFB3/NDUFB6/ACLY/NDUFA12/ATP5MG/ATP5PF/NDUFAB1/SDHB/GUK1/ATP5PB/NDUFB2/NDUFA5/ACAT1/ATP5MK/NDUFS8/ELOVL5/NDUFB10/NDUFB7/NDUFS4/ATP5MJ/NDUFS3/ACSL4/NDUFB5/NDUFC2/NDUFA2/NDUFA6/ATP5F1D/PANK3/NDUFB8/SLC25A1/AK4/ATP5MC3/NDUFB4/STOML2/ATP5ME/NDUFS6/NDUFS7/ATP5PO/AK5/TECR/SDHD/NDUFB9/APRT/ATP5PD/NDUFA11/HACD2/ATP5MF/NME4/ATP5MC2
GO:0009152	GO:0009152	purine ribonucleotide biosynthetic process	114	0.622206	1.85538	1.52796e-06	9.80564e-05	8.06233e-05	1258	tags=48%, list=16%, signal=41%	ENO1/NDUFA1/ATP5F1A/ATP5F1B/ATP5F1C/NDUFC1/NDUFS5/NDUFB3/NDUFB6/ACLY/NDUFA12/ATP5MG/ATP5PF/NDUFAB1/SDHB/ATP5PB/NDUFB2/NDUFA5/ACAT1/ATP5MK/NDUFS8/ELOVL5/NDUFB10/NDUFB7/NDUFS4/ATP5MJ/NDUFS3/ACSL4/NDUFB5/NDUFC2/NDUFA2/NDUFA6/ATP5F1D/PANK3/NDUFB8/SLC25A1/AK4/ATP5MC3/NDUFB4/STOML2/ATP5ME/NDUFS6/NDUFS7/ATP5PO/AK5/TECR/SDHD/NDUFB9/APRT/ATP5PD/NDUFA11/HACD2/ATP5MF/NME4/ATP5MC2
GO:0090407	GO:0090407	organophosphate biosynthetic process	262	0.519259	1.67543	1.64423e-06	0.000103869	8.54028e-05	1512	tags=36%, list=20%, signal=30%	TPI1/ENO1/NDUFA1/ATP5F1A/ATP5F1B/ATP5F1C/NDUFC1/PEMT/NDUFS5/ORMDL1/NDUFB3/RRM2/NDUFB6/ACLY/NDUFA12/ATP5MG/ATP5PF/HEXB/NDUFAB1/SDHB/GUK1/FABP5/VAPA/ATP5PB/TBPL1/NDUFB2/NDUFA5/ACAT1/ATP5MK/NDUFS8/ELOVL5/NDUFB10/NDUFB7/NDUFS4/ATP5MJ/NDUFS3/CKB/PIGU/ACSL4/NDUFB5/NDUFC2/FDPS/NDUFA2/PTEN/NDUFA6/ATP5F1D/FABP3/CAPN2/PANK3/NDUFB8/SLC25A1/AK4/PLAAT3/ATP5MC3/NDUFB4/STOML2/SOCS2/ATP5ME/AKR1A1/SERINC5/NDUFS6/…
GO:0006753	GO:0006753	nucleoside phosphate metabolic process	268	0.517557	1.67638	1.78319e-06	0.000110915	9.11956e-05	1901	tags=43%, list=25%, signal=33%	LDHA/GAPDH/TPI1/ENO1/NDUFA1/ATP5F1A/ATP5F1B/ATP5F1C/NDUFC1/NDUFS5/PGK1/NDUFB3/MDH1/NUDT5/RHOA/RRM2/NDUFB6/ACLY/NDUFA12/ATP5MG/ATP5PF/NDUFAB1/SDHB/GUK1/ATP5IF1/ATP5PB/TBPL1/PARK7/NDUFB2/NDUFA5/ACAT1/ATP5MK/NDUFS8/ELOVL5/ACSM3/ATP6V1B2/NDUFB10/NDUFB7/FHIT/NDUFS4/ATP5MJ/NDUFS3/ACSL4/NDUFB5/NDUFC2/NDUFA2/NDUFA6/ATP5F1D/DCTPP1/PANK3/NDUFB8/SLC25A1/AK4/ME2/ATP5MC3/MDH2/NDUFB4/STOML2/PKM/ATP5ME/UCP2/EIF…
GO:0009260	GO:0009260	ribonucleotide biosynthetic process	121	0.609479	1.83136	1.89534e-06	0.000116104	9.54622e-05	1460	tags=50%, list=19%, signal=41%	ENO1/NDUFA1/ATP5F1A/ATP5F1B/ATP5F1C/NDUFC1/NDUFS5/NDUFB3/NDUFB6/ACLY/NDUFA12/ATP5MG/ATP5PF/NDUFAB1/SDHB/ATP5PB/NDUFB2/NDUFA5/ACAT1/ATP5MK/NDUFS8/ELOVL5/NDUFB10/NDUFB7/NDUFS4/ATP5MJ/NDUFS3/ACSL4/NDUFB5/NDUFC2/NDUFA2/NDUFA6/ATP5F1D/PANK3/NDUFB8/SLC25A1/AK4/ATP5MC3/NDUFB4/STOML2/ATP5ME/NDUFS6/NDUFS7/ATP5PO/AK5/TECR/SDHD/NDUFB9/APRT/ATP5PD/NDUFA11/HACD2/ATP5MF/NME4/ATP5MC2/NDUFB11/CMPK1/NDUFA3/NDUFA8…
GO:0098813	GO:0098813	nuclear chromosome segregation	155	-0.492511	-1.78608	2.12024e-06	0.000126061	0.000103649	736	tags=41%, list=10%, signal=38%	HECW2/CDC6/PRC1/MLH3/TEX14/ABRAXAS1/SMC2/STAG1/NCAPG2/SLF2/NCAPG/KNTC1/AKAP8L/ZCWPW1/RACGAP1/BUB1/NCAPD3/CHMP2B/SMARCC2/TERB1/APC/PDS5B/GEN1/NDC80/PIBF1/NSMCE2/TOP2A/CDC20/ATRX/SPDL1/ECT2/CENPC/IK/MAD2L1/BECN1/KIF15/TPX2/NEK2/BUB1B/PCID2/SMC1A/KNL1/ABRAXAS2/NUF2/ACTR2/USP44/SMC3/KIF23/FANCM/KIF4A/CEP97/CHAMP1/DLGAP5/CEP192/KIF2C/AURKC/KIF18A/RMI1/NCAPH/MRE11/TTK/CCNB1/CDCA8/FBXO5
GO:0048285	GO:0048285	organelle fission	220	-0.447477	-1.68237	2.12025e-06	0.000126061	0.000103649	886	tags=33%, list=12%, signal=30%	PRC1/MTBP/MLH3/PEX11A/RAD51B/TMCC1/TEX14/ABRAXAS1/NDE1/SMC2/STAG1/MTFR1/NCAPG2/SLF2/NCAPG/KNTC1/AKAP8L/ZCWPW1/RACGAP1/BUB1/NCAPD3/CHMP2B/TERB1/APC/PDS5B/GEN1/NDC80/PIBF1/NSMCE2/RAD51AP1/TOP2A/KIF20B/CDC20/ATRX/SPDL1/CENPC/IK/MAD2L1/BECN1/KIF15/TPX2/AP3B1/NEK2/CEP85/BUB1B/PCID2/SMC1A/ABRAXAS2/NUF2/ANLN/ACTR2/USP44/SMC3/KIF23/FANCM/KIF4A/CEP97/CHAMP1/DLGAP5/CEP192/KIF2C/AURKC/KIF18A/RMI1/NCAPH/MRE1…
GO:0046390	GO:0046390	ribose phosphate biosynthetic process	123	0.607144	1.82633	2.28293e-06	0.000133766	0.000109984	1460	tags=49%, list=19%, signal=40%	ENO1/NDUFA1/ATP5F1A/ATP5F1B/ATP5F1C/NDUFC1/NDUFS5/NDUFB3/NDUFB6/ACLY/NDUFA12/ATP5MG/ATP5PF/NDUFAB1/SDHB/ATP5PB/NDUFB2/NDUFA5/ACAT1/ATP5MK/NDUFS8/ELOVL5/NDUFB10/NDUFB7/NDUFS4/ATP5MJ/NDUFS3/ACSL4/NDUFB5/NDUFC2/NDUFA2/NDUFA6/ATP5F1D/PANK3/NDUFB8/SLC25A1/AK4/ATP5MC3/NDUFB4/STOML2/ATP5ME/NDUFS6/NDUFS7/ATP5PO/AK5/TECR/SDHD/NDUFB9/APRT/ATP5PD/NDUFA11/HACD2/ATP5MF/NME4/ATP5MC2/NDUFB11/CMPK1/NDUFA3/NDUFA8…
GO:1901137	GO:1901137	carbohydrate derivative biosynthetic process	295	0.500824	1.62902	2.56189e-06	0.000147967	0.000121661	1486	tags=34%, list=19%, signal=28%	TPI1/ENO1/NDUFA1/ATP5F1A/ATP5F1B/ATP5F1C/NDUFC1/NDUFS5/NDUFB3/ITM2B/RRM2/TM9SF2/NDUFB6/ACLY/SERP1/NDUFA12/ATP5MG/ATP5PF/NDUFAB1/SDHB/GUK1/ATP5PB/TBPL1/PAWR/NDUFB2/NDUFA5/ACAT1/ATP5MK/OSTC/NDUFS8/ELOVL5/NDUFB10/NDUFB7/NDUFS4/OST4/ATP5MJ/NDUFS3/PIGU/ACSL4/NDUFB5/NDUFC2/TMEM59/NDUFA2/UGCG/GALNT18/NDUFA6/ATP5F1D/MGAT4B/DSE/SCCPDH/PANK3/NDUFB8/SLC25A1/AK4/UAP1/NECAB1/MLEC/ATP5MC3/NDUFB4/STOML2/ALG8/AT…
GO:0031639	GO:0031639	plasminogen activation	12	0.9357	1.89417	2.8011e-06	0.000159505	0.000131147	195	tags=58%, list=3%, signal=57%	ANXA2/S100A10/ENO1/DHCR24/THBS1/PGK1/SERPINE1
GO:0006120	GO:0006120	mitochondrial electron transport, NADH to ubiquinone	32	0.794787	1.96832	3.3583e-06	0.000188578	0.000155052	1101	tags=78%, list=14%, signal=67%	NDUFA1/NDUFC1/ISCU/NDUFS5/NDUFB3/NDUFA4/NDUFB6/NDUFAB1/PARK7/NDUFB2/NDUFA5/NDUFS8/NDUFB10/NDUFB7/NDUFS4/NDUFS3/NDUFB5/NDUFC2/NDUFA2/NDUFA6/NDUFB8/NDUFB4/NDUFS6/NDUFS7/NDUFB9
GO:0006302	GO:0006302	double-strand break repair	127	-0.50382	-1.77666	3.76161e-06	0.000208332	0.000171293	943	tags=39%, list=12%, signal=34%	KDM4D/TFIP11/MCM5/UIMC1/EYA3/CIB1/RNF8/RAD51B/SPIDR/XRCC4/ABRAXAS1/SLF2/TRIP12/ZCWPW1/PARP1/SMARCC2/RECQL/MORF4L1/SAMHD1/TP53BP1/GEN1/ATR/BRCA1/NSMCE2/RAD51AP1/DDX11/SETX/MMS22L/BLM/PARPBP/BRD8/ING3/SMARCAD1/NBN/RECQL5/HMGB2/ZMYND8/ACTR2/DNA2/POLA1/ZGRF1/CDC7/FANCM/ERCC6/WDR48/WRN/RMI1/MRE11/FIGNL1
GO:0042060	GO:0042060	wound healing	183	0.551759	1.71597	3.82321e-06	0.000208881	0.000171745	1617	tags=35%, list=21%, signal=28%	TIMP1/ACTB/ANXA2/MYL12A/S100A10/ACTG1/IL6ST/APOE/CLIC1/DST/CD59/THBS1/PPIA/SERPINE1/RHOA/CCN1/PRDX2/DSP/TNFRSF12A/CD9/GNAS/HSPB1/SMAD2/NRG1/SCARB1/GPX1/DCBLD2/CHMP5/FUNDC2/XBP1/PTEN/VCL/CHMP2A/CRK/FERMT2/MYH9/FLNA/CHMP3/TPM1/RHOC/CDH3/MCAM/TGFBR1/VKORC1/PABPC4/NOTCH2/ADIPOR2/CSRP1/ALOX15/CAV1/ST3GAL4/TFPI2/SH2B3/PRKCA/TFPI/FIBP/YAP1/GGCX/TLN1/AXL/SRSF6/TOR1A/F3/SMAD4
GO:0098869	GO:0098869	cellular oxidant detoxification	37	0.772049	1.97384	4.51484e-06	0.000240178	0.000197477	749	tags=46%, list=10%, signal=42%	GSTA1/GSTP1/APOE/PRDX4/TXNDC17/TXN/PRDX1/SELENOW/MGST1/PRDX5/PRDX2/PRDX6/PARK7/GPX1/GPX4/SELENOT/PTGS2
GO:0009150	GO:0009150	purine ribonucleotide metabolic process	205	0.541096	1.69891	4.46564e-06	0.000240178	0.000197477	1901	tags=47%, list=25%, signal=37%	LDHA/GAPDH/TPI1/ENO1/NDUFA1/ATP5F1A/ATP5F1B/ATP5F1C/NDUFC1/NDUFS5/PGK1/NDUFB3/NUDT5/RHOA/NDUFB6/ACLY/NDUFA12/ATP5MG/ATP5PF/NDUFAB1/SDHB/GUK1/ATP5IF1/ATP5PB/NDUFB2/NDUFA5/ACAT1/ATP5MK/NDUFS8/ELOVL5/ACSM3/ATP6V1B2/NDUFB10/NDUFB7/NDUFS4/ATP5MJ/NDUFS3/ACSL4/NDUFB5/NDUFC2/NDUFA2/NDUFA6/ATP5F1D/PANK3/NDUFB8/SLC25A1/AK4/ATP5MC3/NDUFB4/STOML2/PKM/ATP5ME/UCP2/EIF6/NDUFS6/NDUFS7/ATP5PO/AK5/NCOR1/TECR/SDHD/…
GO:0019637	GO:0019637	organophosphate metabolic process	430	0.467393	1.55029	4.60111e-06	0.000241588	0.000198637	1901	tags=37%, list=25%, signal=29%	LDHA/GAPDH/TPI1/ENO1/NDUFA1/ATP5F1A/ATP5F1B/ATP5F1C/NDUFC1/PEMT/NDUFS5/PGK1/ORMDL1/NDUFB3/MDH1/NUDT5/RHOA/RRM2/NDUFB6/ACLY/NDUFA12/ATP5MG/ATP5PF/PRDX6/HEXB/NDUFAB1/SDHB/GUK1/FABP5/VAPA/ATP5IF1/ATP5PB/TBPL1/DBI/PARK7/NDUFB2/NDUFA5/ACAT1/SCARB1/ATP5MK/NDUFS8/ELOVL5/ACSM3/ATP6V1B2/NDUFB10/NDUFB7/FHIT/NDUFS4/ATP5MJ/NDUFS3/CKB/PIGU/ACSL4/NDUFB5/NDUFC2/FDPS/NDUFA2/PTEN/NDUFA6/GPX4/ATP5F1D/FABP3/DCTPP1/…
GO:0006310	GO:0006310	DNA recombination	130	-0.49877	-1.77861	4.97588e-06	0.000257916	0.000212062	1175	tags=48%, list=15%, signal=42%	GINS4/EME1/SUPT6H/ANKRD31/XRCC1/ERCC5/LIG3/DCAF1/SHOC1/H1-4/EXD2/THAP9/KDM4D/KPNA2/MCM5/SANBR/MLH3/RNF8/RAD51B/SPIDR/XRCC4/MSH3/SLF2/NFRKB/ZCWPW1/H1-0/PARP1/RECQL/PAXIP1/MORF4L1/SAMHD1/TP53BP1/GEN1/BRCA1/NSMCE2/UCHL5/RAD51AP1/TOP2A/SETX/THOC1/MMS22L/BLM/PARPBP/BRD8/HMGB3/ING3/SMARCAD1/NBN/RECQL5/HMGB2/ZMYND8/ACTR2/EXO1/CDC7/FANCM/ERCC6/WDR48/WRN/LEF1/RMI1/MRE11/FIGNL1/H1-1
GO:1901135	GO:1901135	carbohydrate derivative metabolic process	468	0.45696	1.51935	5.64071e-06	0.000288676	0.000237353	1919	tags=36%, list=25%, signal=28%	LDHA/GAPDH/TPI1/ENO1/NDUFA1/ATP5F1A/ATP5F1B/ATP5F1C/NDUFC1/NDUFS5/GNS/PGK1/NDUFB3/NUDT5/ITM2B/RHOA/RRM2/TM9SF2/NDUFB6/ACLY/SERP1/NDUFA12/ATP5MG/ATP5PF/HEXB/NDUFAB1/CST3/SDHB/GUK1/ATP5IF1/ATP5PB/TBPL1/AKR1B1/PARK7/PAWR/NDUFB2/NDUFA5/ACAT1/NPL/ATP5MK/OSTC/NDUFS8/ELOVL5/ACSM3/ATP6V1B2/NDUFB10/NDUFB7/NDUFS4/OST4/ATP5MJ/NDUFS3/PIGU/ACSL4/NDUFB5/NDUFC2/TMEM59/NDUFA2/UGCG/GALNT18/NDUFA6/ATP5F1D/MGAT4B/C…
GO:0009259	GO:0009259	ribonucleotide metabolic process	213	0.533554	1.68319	5.83082e-06	0.000294675	0.000242286	1901	tags=46%, list=25%, signal=36%	LDHA/GAPDH/TPI1/ENO1/NDUFA1/ATP5F1A/ATP5F1B/ATP5F1C/NDUFC1/NDUFS5/PGK1/NDUFB3/NUDT5/RHOA/NDUFB6/ACLY/NDUFA12/ATP5MG/ATP5PF/NDUFAB1/SDHB/GUK1/ATP5IF1/ATP5PB/NDUFB2/NDUFA5/ACAT1/ATP5MK/NDUFS8/ELOVL5/ACSM3/ATP6V1B2/NDUFB10/NDUFB7/NDUFS4/ATP5MJ/NDUFS3/ACSL4/NDUFB5/NDUFC2/NDUFA2/NDUFA6/ATP5F1D/PANK3/NDUFB8/SLC25A1/AK4/ATP5MC3/NDUFB4/STOML2/PKM/ATP5ME/UCP2/EIF6/NDUFS6/NDUFS7/ATP5PO/AK5/NCOR1/TECR/SDHD/…
GO:0140014	GO:0140014	mitotic nuclear division	149	-0.484759	-1.7657	6.08408e-06	0.000299975	0.000246644	736	tags=36%, list=10%, signal=33%	ABRAXAS1/NDE1/SMC2/STAG1/NCAPG2/SLF2/NCAPG/KNTC1/AKAP8L/RACGAP1/BUB1/NCAPD3/CHMP2B/APC/PDS5B/GEN1/NDC80/PIBF1/NSMCE2/KIF20B/CDC20/ATRX/SPDL1/CENPC/IK/MAD2L1/BECN1/KIF15/TPX2/NEK2/CEP85/BUB1B/PCID2/SMC1A/ABRAXAS2/NUF2/ANLN/USP44/SMC3/KIF23/KIF4A/CEP97/CHAMP1/DLGAP5/CEP192/KIF2C/AURKC/KIF18A/NCAPH/TTK/CCNB1/CDCA8/FBXO5
GO:1901987	GO:1901987	regulation of cell cycle phase transition	196	-0.44129	-1.65698	6.0828e-06	0.000299975	0.000246644	920	tags=32%, list=12%, signal=29%	ETAA1/UIMC1/HECW2/CDC6/RRM1/MTBP/RAD51B/TEX14/XPC/ABRAXAS1/APPL2/NSUN2/KNTC1/STK33/GIGYF2/BUB1/SMARCC2/PAXIP1/WDR76/APC/TP53BP1/GEN1/NDC80/KCNH5/ATR/BRCA1/ERCC3/NSMCE2/ADAM17/THOC1/CDC20/BLM/CLOCK/DLG1/SPDL1/IK/MAD2L1/CENPJ/NBN/TAOK1/BUB1B/CCND2/PCID2/SDE2/CDC5L/NUF2/AVEN/ANLN/ZNF830/DNA2/USP44/CDC7/DLGAP5/ATF2/ERCC6/DDX3X/DTL/MRE11/TTK/CCNB1/CDCA8/FBXO5/SIN3A
GO:0051050	GO:0051050	positive regulation of transport	336	0.478256	1.56765	7.11134e-06	0.000346399	0.000284814	1517	tags=29%, list=20%, signal=24%	B2M/ACTB/ANXA2/CD63/CYP19A1/S100A10/GLRX/RDX/APOE/TESC/SFRP4/ZP3/INHA/CALM2/SGK1/FLOT1/OXT/PPIA/RACK1/SERPINE1/NDUFA4/AP2M1/ARL6IP1/TMED10/SERP1/LRAT/OAZ1/MPC2/MFF/ARPP19/LMAN2/ATP5IF1/DBI/PARK7/PRKAR1A/ATP1B3/RAB31/CFTR/UBL5/TOMM70/AKAP9/ACSL4/ATP2C1/XBP1/PLP1/CDH2/PLK3/FABP3/SELENOT/CHMP2A/BORCS5/PTGS2/RAB21/ITGB1BP1/KIF5B/SLC38A1/DYNC1H1/FLNA/KCNQ1OT1/BCAP31/ADAM9/CDH3/NR1H4/ABCA5/SLC26A6/PRKC…
GO:0019693	GO:0019693	ribose phosphate metabolic process	216	0.530339	1.67849	7.94081e-06	0.00037331	0.000306941	1901	tags=45%, list=25%, signal=35%	LDHA/GAPDH/TPI1/ENO1/NDUFA1/ATP5F1A/ATP5F1B/ATP5F1C/NDUFC1/NDUFS5/PGK1/NDUFB3/NUDT5/RHOA/NDUFB6/ACLY/NDUFA12/ATP5MG/ATP5PF/NDUFAB1/SDHB/GUK1/ATP5IF1/ATP5PB/NDUFB2/NDUFA5/ACAT1/ATP5MK/NDUFS8/ELOVL5/ACSM3/ATP6V1B2/NDUFB10/NDUFB7/NDUFS4/ATP5MJ/NDUFS3/ACSL4/NDUFB5/NDUFC2/NDUFA2/NDUFA6/ATP5F1D/PANK3/NDUFB8/SLC25A1/AK4/ATP5MC3/NDUFB4/STOML2/PKM/ATP5ME/UCP2/EIF6/NDUFS6/NDUFS7/ATP5PO/AK5/NCOR1/TECR/SDHD/…
GO:0006412	GO:0006412	translation	337	0.478075	1.56855	7.75949e-06	0.00037331	0.000306941	1235	tags=38%, list=16%, signal=33%	GAPDH/ZAR1L/VIM/MRPL22/SRP9/TMED2/MRPL32/ZNF706/SLBP/THBS1/MRPL50/RACK1/GRB7/RPS2/MRPL39/YBX3/RHOA/RPS27A/RPL19/MRPS14/SERP1/GADD45GIP1/MRPL13/EEF1A1/RPL13/RPL3/ZAR1/RPL4/HSPB1/C6orf52/RPL36AL/MRPL34/PAIP2/MRPS21/RPS25/RPL18/FAU/RPS15/MRPL14/EEF1E1/RPS26/DHX29/DNAJC1/EIF4G2/MRPL20/EIF2S2/MRPS18C/RPL35A/MRPL37/RSL24D1/EIF4E/RPL15/RPL35/RPL9/MRPL4/AURKAIP1/RPS18/MRPL33/MRPS23/CNOT11/CDC123/TUFM/RPL…
GO:0006518	GO:0006518	peptide metabolic process	401	0.467884	1.54722	7.8489e-06	0.00037331	0.000306941	1784	tags=46%, list=23%, signal=37%	GAPDH/ZAR1L/VIM/APOE/MRPL22/SRP9/TMED2/MRPL32/BDH2/ZNF706/SLBP/THBS1/MRPL50/RACK1/GRB7/RPS2/MRPL39/YBX3/RHOA/RPS27A/RPL19/TMED10/MRPS14/SERP1/GADD45GIP1/MRPL13/EEF1A1/RPL13/RPL3/ZAR1/RPL4/PAM/HSPB1/HAGH/C6orf52/RPL36AL/MRPL34/PAIP2/MRPS21/RPS25/RPL18/FAU/RPS15/MRPL14/EEF1E1/RPS26/DHX29/SPCS1/DNAJC1/RTN4/EIF4G2/MRPL20/EIF2S2/MRPS18C/RPL35A/MRPL37/RSL24D1/EIF4E/RPL15/RPL35/RPL9/MRPL4/AURKAIP1/RPS18…
GO:0000723	GO:0000723	telomere maintenance	72	-0.587827	-1.93698	8.42717e-06	0.000387171	0.000318337	742	tags=38%, list=10%, signal=34%	GNL3/NAT10/TCP1/SLF2/NFRKB/PARP1/DKC1/ATR/NSMCE2/UCHL5/BLM/ATRX/CTNNB1/PARN/HNRNPC/NBN/DCP2/NEK2/DNA2/CCT3/CCT2/EXO1/WRN/MRE11/PCNA/XRN1/HSP90AB1
GO:0009611	GO:0009611	response to wounding	232	0.522972	1.66657	8.37551e-06	0.000387171	0.000318337	1435	tags=29%, list=19%, signal=24%	TIMP1/ACTB/ANXA2/MYL12A/S100A10/ACTG1/FN1/IL6ST/APOE/CLIC1/DST/CD59/THBS1/PPIA/SERPINE1/RHOA/CCN1/DPYSL3/PRDX2/DSP/TNFRSF12A/CD9/GNAS/RAC1/HSPB1/SMAD2/NTRK3/TXN2/NRG1/SCARB1/GPX1/DCBLD2/CHMP5/FUNDC2/XBP1/MDK/PTEN/VCL/CHMP2A/CRK/CCN2/FERMT2/MYH9/FLNA/CHMP3/TPM1/RHOC/CDH3/MCAM/TGFBR1/GRN/VKORC1/PABPC4/PHB2/NOTCH2/ADIPOR2/CSRP1/ALOX15/CAV1/ST3GAL4/TFPI2/SH2B3/PRKCA/TFPI/FIBP/YAP1/GGCX
GO:0032200	GO:0032200	telomere organization	77	-0.56901	-1.88776	8.79851e-06	0.00039969	0.00032863	742	tags=35%, list=10%, signal=32%	GNL3/NAT10/TCP1/SLF2/NFRKB/PARP1/DKC1/ATR/NSMCE2/UCHL5/BLM/ATRX/CTNNB1/PARN/HNRNPC/NBN/DCP2/NEK2/DNA2/CCT3/CCT2/EXO1/WRN/MRE11/PCNA/XRN1/HSP90AB1
GO:1903046	GO:1903046	meiotic cell cycle process	74	-0.579728	-1.91872	1.01041e-05	0.000453899	0.000373202	947	tags=42%, list=12%, signal=37%	MAJIN/ZSCAN21/MLH3/RAD51B/TEX14/SMC2/NSUN2/ZCWPW1/BUB1/NCAPD3/TERB1/NDC80/RAD51AP1/TOP2A/CDC20/ATRX/CENPC/BUB1B/SMC1A/NUF2/ACTR2/SMC3/FANCM/KIF18A/RMI1/NCAPH/MRE11/FIGNL1/TTK/WEE2/FBXO5
GO:0010257	GO:0010257	NADH dehydrogenase complex assembly	37	0.755553	1.93166	1.25815e-05	0.000548195	0.000450733	1424	tags=73%, list=19%, signal=60%	NDUFA1/NDUFC1/NDUFS5/NDUFB3/NDUFB6/NDUFA12/NDUFAB1/NDUFB2/NDUFA5/NDUFS8/NDUFB10/NDUFB7/NDUFS4/NDUFS3/NDUFB5/NDUFC2/NDUFA2/NDUFA6/NDUFB8/NDUFB4/NDUFS7/NDUFB9/NDUFAF3/NDUFA11/NDUFB11/NDUFA3/NDUFA8
GO:0032981	GO:0032981	mitochondrial respiratory chain complex I assembly	37	0.755553	1.93166	1.25815e-05	0.000548195	0.000450733	1424	tags=73%, list=19%, signal=60%	NDUFA1/NDUFC1/NDUFS5/NDUFB3/NDUFB6/NDUFA12/NDUFAB1/NDUFB2/NDUFA5/NDUFS8/NDUFB10/NDUFB7/NDUFS4/NDUFS3/NDUFB5/NDUFC2/NDUFA2/NDUFA6/NDUFB8/NDUFB4/NDUFS7/NDUFB9/NDUFAF3/NDUFA11/NDUFB11/NDUFA3/NDUFA8
GO:0043043	GO:0043043	peptide biosynthetic process	346	0.48094	1.58034	1.261e-05	0.000548195	0.000450733	1235	tags=38%, list=16%, signal=33%	GAPDH/ZAR1L/VIM/MRPL22/SRP9/TMED2/MRPL32/BDH2/ZNF706/SLBP/THBS1/MRPL50/RACK1/GRB7/RPS2/MRPL39/YBX3/RHOA/RPS27A/RPL19/MRPS14/SERP1/GADD45GIP1/MRPL13/EEF1A1/RPL13/RPL3/ZAR1/RPL4/HSPB1/HAGH/C6orf52/RPL36AL/MRPL34/PAIP2/MRPS21/RPS25/RPL18/FAU/RPS15/MRPL14/EEF1E1/RPS26/DHX29/DNAJC1/EIF4G2/MRPL20/EIF2S2/MRPS18C/RPL35A/MRPL37/RSL24D1/EIF4E/RPL15/RPL35/RPL9/MRPL4/AURKAIP1/RPS18/MRPL33/MRPS23/CNOT11/CDC12…
GO:0098754	GO:0098754	detoxification	45	0.727164	1.92496	1.39649e-05	0.000594315	0.000488654	749	tags=40%, list=10%, signal=36%	GSTA1/GSTP1/APOE/PRDX4/TXNDC17/TXN/PRDX1/SELENOW/MGST1/PRDX5/PRDX2/PRDX6/PARK7/SLC47A1/GPX1/GPX4/SELENOT/PTGS2
GO:0097237	GO:0097237	cellular response to toxic substance	43	0.722208	1.88971	1.38696e-05	0.000594315	0.000488654	1478	tags=53%, list=19%, signal=43%	GSTA1/GSTP1/APOE/PRDX4/TXNDC17/TXN/PRDX1/SELENOW/MGST1/PRDX5/PRDX2/PRDX6/PARK7/GPX1/GPX4/SELENOT/PTGS2/AKR1A1/ABTB2/PRXL2A/RDH11/GSTO1/PTGES
GO:0140013	GO:0140013	meiotic nuclear division	66	-0.607338	-1.95963	1.43807e-05	0.000605637	0.000497963	947	tags=42%, list=12%, signal=37%	MAJIN/ZSCAN21/MLH3/RAD51B/TEX14/SMC2/ZCWPW1/BUB1/TERB1/NDC80/RAD51AP1/TOP2A/CDC20/CENPC/BUB1B/SMC1A/NUF2/ACTR2/SMC3/FANCM/KIF18A/RMI1/NCAPH/MRE11/FIGNL1/TTK/WEE2/FBXO5
GO:0044706	GO:0044706	multi-multicellular organism process	72	0.65981	1.87989	1.48557e-05	0.000619191	0.000509108	1016	tags=29%, list=13%, signal=26%	TIMP1/IGFBP7/GJA1/MAGED2/TMED2/OXT/SLC38A2/HEXB/PITHD1/IGFBP2/PAM/BSG/ACSL4/CAPN2/PTGS2/C1QBP/CTSB/SLC38A1/UCP2/DEDD/BMPR2
GO:0021762	GO:0021762	substantia nigra development	24	0.816971	1.92201	1.57812e-05	0.000651057	0.000535308	592	tags=54%, list=8%, signal=50%	ACTB/DYNLL1/CALM2/RHOA/YWHAH/ATP5PF/SUDS3/RAD1/ATP5PB/YWHAQ/NDUFS3/CKB/PLP1
GO:0019725	GO:0019725	cellular homeostasis	298	0.482257	1.56921	2.08002e-05	0.000849448	0.000698428	1670	tags=31%, list=22%, signal=25%	MT2A/ATP6V0B/GSTP1/ATP5F1B/HSP90B1/APOE/ISCU/TPT1/FTL/CALM2/UBE2S/FTH1/SELENOK/PRDX4/ATP6V0E1/ORMDL1/TXN/PRDX1/RACK1/ATP6V1F/PRDX5/PRDX2/PRDX6/MPC2/HEXB/NPTN/TXN2/CALB2/TRIM6/SERPINF1/ATP1B3/CLIC4/CFTR/GPX1/ATP6V1B2/TNNI3/RTN4/TMEM9/NDFIP1/CKB/FUNDC2/ATP2C1/XBP1/MCUB/CFL2/TRA2B/SELENOT/HERPUD1/TMCO1/GLRX5/RAB20/ATP2B4/STOML2/ELANE/FLNA/MCUR1/BCAP31/UCP2/ARF1/NR1H4/MAFG/SLC26A6/SLC30A1/PLAA/GRN/CL…
GO:1990748	GO:1990748	cellular detoxification	41	0.740029	1.91798	2.21509e-05	0.00089556	0.000736342	749	tags=41%, list=10%, signal=38%	GSTA1/GSTP1/APOE/PRDX4/TXNDC17/TXN/PRDX1/SELENOW/MGST1/PRDX5/PRDX2/PRDX6/PARK7/GPX1/GPX4/SELENOT/PTGS2
GO:0051054	GO:0051054	positive regulation of DNA metabolic process	139	-0.465281	-1.67987	2.31395e-05	0.000917186	0.000754123	943	tags=32%, list=12%, signal=29%	KDM4D/UIMC1/EYA3/RNF8/STPG1/SPIDR/GNL3/ABRAXAS1/TCP1/SLF2/NFRKB/ZCWPW1/E2F8/PARP1/SMARCC2/PAXIP1/MORF4L1/TP53BP1/GRHL2/TOX/DKC1/ATR/BRCA1/UCHL5/RAD51AP1/DDX11/ATRX/CTNNB1/BRD8/PARN/ING3/NBN/NEK2/ACTR2/DNA2/CCT3/KAT7/CCT2/CDC7/ERCC6/WDR48/WRN/MRE11/PCNA/HSP90AB1
GO:0007155	GO:0007155	cell adhesion	492	0.442482	1.47345	2.29573e-05	0.000917186	0.000754123	1593	tags=27%, list=21%, signal=23%	B2M/IGFBP7/ACTB/VCAN/ANXA2/CD63/MYL12A/S100A10/ACTG1/FN1/IL6ST/CD99/RDX/ATP5F1B/CLIC1/TESC/DST/CTNNAL1/ZP4/ZP3/THBS1/SRPX/SELENOK/FLOT1/ARPC2/PPIA/RADIL/SERPINE1/RHOA/CNN3/LGALS1/CCN1/PRDX2/DSP/TNFRSF12A/CD9/IGFBP2/NPTN/CLDN10/GNAS/RAC1/HSPB1/PALLD/PAWR/CD164/PRKAR1A/PLXNA4/JAK1/S100A11/DUSP1/JAG1/NDFIP1/AFDN/CXCL8/ATP2C1/XBP1/PDLIM5/MDK/PTEN/ITGAV/TJP1/ABL2/CDH2/VAMP3/VCL/STX3/CBFB/CRK/ASTL/CCN2…
GO:2000145	GO:2000145	regulation of cell motility	374	0.461397	1.52059	2.58278e-05	0.0010138	0.000833562	1410	tags=27%, list=18%, signal=23%	MALAT1/TIMP1/TMSB10/SPARC/GJA1/CYP19A1/ACTG1/FN1/PFN1/ATP5F1A/CD99/RDX/ATP5F1B/SEMA3A/APOE/ZP3/SGK1/THBS1/SELENOK/UBE2I/RACK1/GRB7/SERPINE1/RHOA/CCN1/DPYSL3/AMOT/RRAS2/CD9/SUDS3/RAC1/HSPB1/NTRK3/UNC5C/SERPINF1/PLXNA4/SCARB1/RARRES2/S100A11/CLIC4/DUSP1/JAG1/RTN4/AFDN/CXCL8/XBP1/PHPT1/PLP1/MDK/PTEN/ITGAV/TJP1/ABL2/VCL/PTGS2/CRK/ADIPOR1/BEX4/ATP2B4/CRKL/C1QBP/GADD45A/FERMT2/ITGB1BP1/ELANE/AKIRIN1/FL…
GO:0044770	GO:0044770	cell cycle phase transition	253	-0.392787	-1.50247	2.6222e-05	0.00101938	0.000838148	920	tags=29%, list=12%, signal=26%	ETAA1/UIMC1/HECW2/GSPT1/CDC6/RRM1/MTBP/RAD51B/TEX14/XPC/USP37/ABRAXAS1/APPL2/NSUN2/KNTC1/AKAP8L/STK33/GIGYF2/BUB1/CCNJ/SMARCC2/PAXIP1/WDR76/APC/TP53BP1/GEN1/NDC80/KCNH5/ATR/BRCA1/ERCC3/NSMCE2/ADAM17/THOC1/CDC20/BLM/CLOCK/DLG1/SPDL1/BACH1/IK/MAD2L1/CENPJ/PPME1/NBN/TAOK1/BUB1B/CCND2/PCID2/SDE2/CDC5L/CUL1/NUF2/AVEN/ANLN/NPAT/ZNF830/DNA2/USP44/CDC7/CUL5/DLGAP5/ATF2/ERCC6/DDX3X/DTL/MRE11/TTK/CCNB1/CDC…
GO:0050801	GO:0050801	monoatomic ion homeostasis	212	0.513832	1.61963	2.9235e-05	0.00112569	0.000925554	1466	tags=29%, list=19%, signal=24%	B2M/MT2A/ATP6V0B/ATP5F1B/HSP90B1/APOE/ISCU/BDH2/TPT1/FTL/CALM2/FTH1/SELENOK/ATP6V0E1/OXT/ATP6V1F/HEXB/NPTN/CALB2/ATP1B3/CLIC4/CFTR/ATP6V1B2/TNNI3/TMEM9/NDFIP1/CKB/ATP2C1/MCUB/COMMD1/HERPUD1/TMCO1/GLRX5/RAB20/ATP2B4/PICALM/STOML2/ELANE/FLNA/MCUR1/BCAP31/ARF1/MAFG/SLC26A6/SLC30A1/GRN/CACNA1C/ITPR2/EPAS1/FKBP1A/ATP6AP2/MTLN/CAV1/HMOX2/SLC30A9/AP3D1/FIS1/TRIM24/GSTO1/MAPK1/PPT1/RYR2
GO:0051321	GO:0051321	meiotic cell cycle	100	-0.516881	-1.79796	3.16189e-05	0.00120599	0.000991584	947	tags=37%, list=12%, signal=33%	MAJIN/ZSCAN21/MLH3/RAD51B/TEX14/SMC2/NSUN2/ZCWPW1/BUB1/NCAPD3/TERB1/NDC80/RAD51AP1/TOP2A/CDC20/ATRX/CENPC/NBN/NEK2/BUB1B/SMC1A/NUF2/TDRD1/ACTR2/EXO1/SMC3/FANCM/AURKC/KIF18A/RMI1/NCAPH/MRE11/FIGNL1/TTK/WEE2/FBXO5/CCNB3
GO:0000819	GO:0000819	sister chromatid segregation	125	-0.487459	-1.72107	3.29413e-05	0.00124469	0.0010234	736	tags=41%, list=10%, signal=37%	ABRAXAS1/SMC2/STAG1/NCAPG2/SLF2/NCAPG/KNTC1/AKAP8L/RACGAP1/BUB1/NCAPD3/CHMP2B/SMARCC2/APC/PDS5B/GEN1/NDC80/PIBF1/NSMCE2/TOP2A/CDC20/ATRX/SPDL1/CENPC/IK/MAD2L1/BECN1/KIF15/TPX2/NEK2/BUB1B/PCID2/SMC1A/ABRAXAS2/NUF2/USP44/SMC3/KIF23/KIF4A/CEP97/CHAMP1/DLGAP5/CEP192/KIF2C/AURKC/KIF18A/NCAPH/TTK/CCNB1/CDCA8/FBXO5
GO:0048878	GO:0048878	chemical homeostasis	373	0.459348	1.51495	3.40052e-05	0.00127299	0.00104667	1670	tags=31%, list=22%, signal=25%	B2M/RBP1/MT2A/ATP6V0B/GSTP1/ATP5F1B/HSP90B1/APOE/ISCU/SFRP4/BDH2/TPT1/FTL/CALM2/FTH1/SELENOK/ATP6V0E1/ORMDL1/OXT/RACK1/ATP6V1F/MPC2/HEXB/NPTN/FABP5/AKR1B1/PARK7/CALB2/SERPINF1/ATP1B3/SCARB1/CLIC4/CFTR/SLC25A46/GPX1/ACSM3/ATP6V1B2/TNNI3/RTN4/TMEM9/NDFIP1/CKB/FUNDC2/ATP2C1/XBP1/MCUB/COMMD1/TRA2B/FABP3/SELENOT/RALY/HERPUD1/TMCO1/ADIPOR1/INSIG1/GLRX5/RAB20/ATP2B4/PICALM/STOML2/ELANE/TMEM97/FLNA/SURF4…
GO:0007093	GO:0007093	mitotic cell cycle checkpoint signaling	69	-0.567069	-1.85874	3.66453e-05	0.00135924	0.00111758	910	tags=46%, list=12%, signal=41%	UIMC1/CDC6/TEX14/XPC/ABRAXAS1/KNTC1/STK33/GIGYF2/BUB1/APC/GEN1/NDC80/BRCA1/CDC20/BLM/SPDL1/IK/MAD2L1/NBN/TAOK1/BUB1B/PCID2/SDE2/NUF2/ZNF830/USP44/ATF2/DTL/MRE11/TTK/CCNB1/CDCA8
GO:0045930	GO:0045930	negative regulation of mitotic cell cycle	112	-0.494473	-1.73657	4.06599e-05	0.00149444	0.00122875	910	tags=34%, list=12%, signal=30%	UIMC1/CDC6/MTBP/TEX14/XPC/ABRAXAS1/KNTC1/STK33/GIGYF2/BUB1/APC/PTPN3/GEN1/NDC80/BRCA1/CDC20/BLM/DLG1/CTNNB1/SPDL1/IK/MAD2L1/NBN/TAOK1/BUB1B/PCID2/SDE2/NUF2/AVEN/ZNF830/USP44/ATF2/DTL/MRE11/TTK/CCNB1/CDCA8/FBXO5
GO:0008610	GO:0008610	lipid biosynthetic process	306	0.472452	1.53989	4.11603e-05	0.0014992	0.00123266	1515	tags=27%, list=20%, signal=23%	IGFBP7/RBP1/CYP19A1/DHCR24/STAR/GSTP1/HSD3B2/MSMO1/APOE/SCD/CYP11A1/PEMT/ORMDL1/TM9SF2/CCN1/ACLY/HEXB/NDUFAB1/PAM/FABP5/VAPA/AKR1B1/SQLE/FDX1/ACAT1/SCARB1/CFTR/ELOVL5/ACSM3/DEGS1/DHCR7/EBP/PIGU/ACSL4/XBP1/FDPS/PLP1/PTEN/UGCG/SC5D/GPX4/FABP3/SCCPDH/CAPN2/PTGS2/SLC25A1/PLAAT3/INSIG1/REST/FADS3/SOCS2/DEGS2/SERINC5/EIF6/NR1H4/HACD3/LPIN2/ACADVL/TECR/APOA1/LDLR/SYNJ2/NR1H2/AGPAT2/FADS1/POR/HACD2/ALOX1…
GO:2001252	GO:2001252	positive regulation of chromosome organization	57	-0.610917	-1.92189	4.21039e-05	0.00151987	0.00124966	742	tags=46%, list=10%, signal=41%	GNL3/SMC2/TCP1/NCAPG2/SLF2/NFRKB/NCAPG/NCAPD3/PPHLN1/DKC1/ATR/NSMCE2/UCHL5/DDX11/ATRX/CTNNB1/PARN/NBN/NEK2/RESF1/CCT3/CCT2/NCAPH/MRE11/DNMT1/SIN3A
GO:1901991	GO:1901991	negative regulation of mitotic cell cycle phase transition	87	-0.520962	-1.74027	4.66907e-05	0.00165588	0.00136149	910	tags=37%, list=12%, signal=33%	UIMC1/CDC6/TEX14/ABRAXAS1/KNTC1/GIGYF2/BUB1/APC/GEN1/NDC80/BRCA1/CDC20/BLM/DLG1/SPDL1/IK/MAD2L1/NBN/TAOK1/BUB1B/PCID2/SDE2/NUF2/AVEN/ZNF830/USP44/DTL/MRE11/TTK/CCNB1/CDCA8/FBXO5
GO:0040012	GO:0040012	regulation of locomotion	386	0.455263	1.50296	4.65713e-05	0.00165588	0.00136149	1410	tags=27%, list=18%, signal=23%	MALAT1/TIMP1/TMSB10/SPARC/GJA1/CYP19A1/ACTG1/FN1/PFN1/ATP5F1A/CD99/RDX/ATP5F1B/SEMA3A/APOE/ZP3/SGK1/THBS1/SELENOK/UBE2I/RACK1/GRB7/SERPINE1/RHOA/CCN1/DPYSL3/AMOT/RRAS2/CD9/SUDS3/RAC1/HSPB1/NTRK3/UNC5C/SERPINF1/PLXNA4/SCARB1/RARRES2/S100A11/CLIC4/DUSP1/JAG1/RTN4/AFDN/CXCL8/XBP1/PHPT1/PLP1/MDK/PTEN/ITGAV/TJP1/ABL2/VCL/STX3/PTGS2/CRK/ADIPOR1/BEX4/ATP2B4/CRKL/C1QBP/GADD45A/FERMT2/ITGB1BP1/ELANE/AKIRI…
GO:0055080	GO:0055080	monoatomic cation homeostasis	209	0.513091	1.61668	4.86494e-05	0.00171034	0.00140627	1466	tags=29%, list=19%, signal=24%	B2M/MT2A/ATP6V0B/ATP5F1B/HSP90B1/APOE/ISCU/BDH2/TPT1/FTL/CALM2/FTH1/SELENOK/ATP6V0E1/OXT/ATP6V1F/HEXB/NPTN/CALB2/ATP1B3/CLIC4/CFTR/ATP6V1B2/TNNI3/TMEM9/NDFIP1/ATP2C1/MCUB/COMMD1/HERPUD1/TMCO1/GLRX5/RAB20/ATP2B4/PICALM/STOML2/ELANE/FLNA/MCUR1/BCAP31/ARF1/MAFG/SLC26A6/SLC30A1/GRN/CACNA1C/ITPR2/EPAS1/FKBP1A/ATP6AP2/MTLN/CAV1/HMOX2/SLC30A9/AP3D1/FIS1/TRIM24/GSTO1/MAPK1/PPT1/RYR2
GO:0007565	GO:0007565	female pregnancy	68	0.652069	1.83699	5.12424e-05	0.00178597	0.00146845	1016	tags=28%, list=13%, signal=24%	TIMP1/IGFBP7/GJA1/MAGED2/TMED2/OXT/SLC38A2/IGFBP2/PAM/BSG/ACSL4/CAPN2/PTGS2/C1QBP/CTSB/SLC38A1/UCP2/DEDD/BMPR2
GO:0044703	GO:0044703	multi-organism reproductive process	70	0.647266	1.83079	5.54381e-05	0.00191569	0.00157511	1016	tags=27%, list=13%, signal=24%	TIMP1/IGFBP7/GJA1/MAGED2/TMED2/OXT/SLC38A2/IGFBP2/PAM/BSG/ACSL4/CAPN2/PTGS2/C1QBP/CTSB/SLC38A1/UCP2/DEDD/BMPR2
GO:0006826	GO:0006826	iron ion transport	22	0.822618	1.8914	5.88537e-05	0.00201649	0.00165798	131	tags=18%, list=2%, signal=18%	B2M/ISCU/FTL/FTH1
GO:0019752	GO:0019752	carboxylic acid metabolic process	364	0.456396	1.5024	6.85628e-05	0.00232941	0.00191527	1897	tags=34%, list=25%, signal=26%	LDHA/GAPDH/RBP1/GSTA1/TPI1/ENO1/STAR/GSTP1/MSMO1/SCD/BDH2/PGK1/PRKAR2B/MDH1/PTS/ACLY/HEXB/NDUFAB1/SDHB/PAM/FABP5/AKR1B1/BCAT1/HAGH/DBI/PARK7/ACAT1/NPL/ALDH3A2/ELOVL5/GPX1/ACSM3/DEGS1/FTCD/GRHPR/ACSL4/XBP1/SDHAF3/PLP1/GPX4/ADI1/CMAS/FABP3/VDAC1/DSE/PTGS2/AOAH/GCAT/ADIPOR1/ME2/INSIG1/ATP2B4/FADS3/MDH2/SLC38A1/PKM/AKR1A1/UCP2/SERINC5/EIF6/NR1H4/HACD3/DCXR/LPIN2/ACADVL/NCOR1/TECR/MTHFD2/PLAA/GARS1/NR…
GO:0040011	GO:0040011	locomotion	476	0.435439	1.45001	7.43046e-05	0.00250345	0.00205837	1410	tags=26%, list=18%, signal=23%	MALAT1/TIMP1/TMSB10/SPARC/GJA1/CYP19A1/ACTG1/FN1/PFN1/ATP5F1A/CD99/RDX/ATP5F1B/SEMA3A/APOE/ZP3/SGK1/THBS1/SELENOK/UBE2I/PPIA/RACK1/GRB7/SERPINE1/ENAH/RHOA/CCN1/DPYSL3/AMOT/RRAS2/CD9/SUDS3/RAC1/HSPB1/BSG/NTRK3/PALLD/UNC5C/SERPINF1/WDR1/PLXNA4/NRG1/SCARB1/RARRES2/S100A11/CLIC4/SLC25A46/DUSP1/JAG1/RTN4/AFDN/CXCL8/RALA/XBP1/PHPT1/PLP1/MDK/PTEN/ITGAV/TJP1/ABL2/VCL/RPL13A/STX3/PTGS2/CRK/ADIPOR1/BEX4/AT…
GO:0030334	GO:0030334	regulation of cell migration	354	0.458824	1.50795	8.19384e-05	0.00273783	0.00225108	1410	tags=28%, list=18%, signal=24%	TIMP1/TMSB10/SPARC/GJA1/CYP19A1/ACTG1/FN1/PFN1/ATP5F1A/CD99/RDX/ATP5F1B/SEMA3A/APOE/ZP3/SGK1/THBS1/SELENOK/UBE2I/RACK1/GRB7/SERPINE1/RHOA/CCN1/DPYSL3/AMOT/RRAS2/CD9/SUDS3/RAC1/HSPB1/NTRK3/UNC5C/SERPINF1/PLXNA4/SCARB1/RARRES2/S100A11/CLIC4/DUSP1/JAG1/RTN4/AFDN/CXCL8/XBP1/PLP1/MDK/PTEN/ITGAV/TJP1/ABL2/VCL/PTGS2/CRK/ADIPOR1/BEX4/ATP2B4/CRKL/C1QBP/GADD45A/FERMT2/ITGB1BP1/ELANE/AKIRIN1/FLNA/CDH11/TPM1…
GO:0033108	GO:0033108	mitochondrial respiratory chain complex assembly	70	0.638302	1.80544	8.74942e-05	0.0028995	0.00238401	1424	tags=51%, list=19%, signal=42%	NDUFA1/NDUFC1/CHCHD7/NDUFS5/NDUFB3/NDUFB6/UQCRFS1/NDUFA12/NDUFAB1/NDUFB2/NDUFA5/NDUFS8/NDUFB10/NDUFB7/NDUFS4/NDUFS3/NDUFB5/NDUFC2/SDHAF3/NDUFA2/NDUFA6/NDUFB8/NDUFB4/SLC25A33/COA3/NDUFS7/NDUFB9/UQCC2/NDUFAF3/STMP1/COX14/NDUFA11/COA8/NDUFB11/NDUFA3/NDUFA8
GO:0051304	GO:0051304	chromosome separation	45	-0.628092	-1.89527	9.88708e-05	0.00322367	0.00265054	720	tags=60%, list=9%, signal=55%	TEX14/SMC2/NCAPG2/NCAPG/KNTC1/BUB1/NCAPD3/APC/GEN1/NDC80/NSMCE2/CDC20/SPDL1/IK/MAD2L1/SMARCAD1/RECQL5/BUB1B/PCID2/NUF2/USP44/DLGAP5/NCAPH/TTK/CCNB1/CDCA8/FBXO5
GO:2001251	GO:2001251	negative regulation of chromosome organization	50	-0.605261	-1.85657	9.85059e-05	0.00322367	0.00265054	719	tags=50%, list=9%, signal=46%	NAT10/KNTC1/PARP1/BUB1/APC/GEN1/NDC80/TOP2A/CDC20/ATRX/SPDL1/IK/MAD2L1/HNRNPC/NBN/DCP2/BUB1B/PCID2/NUF2/USP44/TTK/CCNB1/CDCA8/FBXO5/XRN1
GO:0031570	GO:0031570	DNA integrity checkpoint signaling	63	-0.576985	-1.83892	9.96731e-05	0.00322383	0.00265067	1008	tags=41%, list=13%, signal=36%	ORC1/TTI1/ETAA1/UIMC1/CDC6/XPC/ABRAXAS1/STK33/GIGYF2/WDR76/TP53BP1/ATR/BRCA1/THOC1/BLM/CLOCK/NBN/TAOK1/SDE2/CDC5L/ZNF830/DNA2/ATF2/ERCC6/DTL/MRE11
GO:0034109	GO:0034109	homotypic cell-cell adhesion	42	0.707698	1.84206	0.000102725	0.00329618	0.00271017	392	tags=31%, list=5%, signal=30%	ACTB/MYL12A/ACTG1/IL6ST/CD99/RDX/CLIC1/PPIA/DSP/CD9/GNAS/HSPB1/JAK1
GO:0006694	GO:0006694	steroid biosynthetic process	71	0.622433	1.76392	0.000111571	0.00355184	0.00292037	797	tags=27%, list=10%, signal=24%	IGFBP7/CYP19A1/DHCR24/STAR/HSD3B2/MSMO1/APOE/CYP11A1/ACLY/AKR1B1/SQLE/FDX1/CFTR/DHCR7/EBP/FDPS/SC5D/INSIG1/REST
GO:0007005	GO:0007005	mitochondrion organization	288	0.471197	1.53164	0.000118129	0.00370228	0.00304407	2090	tags=49%, list=27%, signal=37%	SLC25A5/NDUFA1/NDUFC1/HIGD1A/CHCHD7/NDUFS5/SLIRP/NDUFB3/TIMM17A/NDUFB6/UQCRFS1/NDUFA12/MFF/NDUFAB1/ATP5IF1/CHCHD2/PARK7/NDUFB2/NDUFA5/ROMO1/NDUFS8/SLC25A46/GPX1/NDUFB10/UBL5/NDUFB7/SLC25A6/NDUFS4/NDUFS3/ATG3/TOMM70/RALA/FUNDC2/NDUFB5/NDUFC2/SDHAF3/FAM162A/NDUFA2/VDAC2/GHITM/NDUFA6/TMEM70/ATP5F1D/VDAC1/PHB1/NDUFB8/DNAJC19/TIMM17B/MICOS10/MARCKS/KIF5B/GABARAPL2/NDUFB4/STOML2/COX7A2L/APOO/BCAP31/UCP…
GO:0006082	GO:0006082	organic acid metabolic process	372	0.445178	1.46735	0.000117326	0.00370228	0.00304407	1897	tags=33%, list=25%, signal=26%	LDHA/GAPDH/RBP1/GSTA1/TPI1/ENO1/STAR/GSTP1/MSMO1/SCD/BDH2/PGK1/PRKAR2B/MDH1/PTS/ACLY/HEXB/NDUFAB1/SDHB/PAM/FABP5/AKR1B1/BCAT1/HAGH/DBI/PARK7/ACAT1/NPL/ALDH3A2/ELOVL5/GPX1/ACSM3/DEGS1/FTCD/GRHPR/ACSL4/XBP1/SDHAF3/PLP1/GPX4/ADI1/CMAS/FABP3/VDAC1/DSE/PTGS2/AOAH/GCAT/ADIPOR1/ME2/INSIG1/ATP2B4/FADS3/MDH2/SLC38A1/PKM/AKR1A1/UCP2/SERINC5/EIF6/NR1H4/HACD3/DCXR/LPIN2/ACADVL/NCOR1/TECR/MTHFD2/PLAA/GARS1/NR…
GO:1901990	GO:1901990	regulation of mitotic cell cycle phase transition	156	-0.427165	-1.55401	0.000124791	0.003881	0.00319101	910	tags=32%, list=12%, signal=29%	UIMC1/HECW2/CDC6/RRM1/MTBP/RAD51B/TEX14/XPC/ABRAXAS1/APPL2/KNTC1/GIGYF2/BUB1/SMARCC2/APC/GEN1/NDC80/KCNH5/BRCA1/ERCC3/NSMCE2/ADAM17/CDC20/BLM/DLG1/SPDL1/IK/MAD2L1/CENPJ/NBN/TAOK1/BUB1B/CCND2/PCID2/SDE2/NUF2/AVEN/ANLN/ZNF830/USP44/CDC7/DLGAP5/DDX3X/DTL/MRE11/TTK/CCNB1/CDCA8/FBXO5/SIN3A
GO:0000077	GO:0000077	DNA damage checkpoint signaling	57	-0.584852	-1.83989	0.00013497	0.00413949	0.00340355	956	tags=40%, list=13%, signal=36%	TTI1/ETAA1/UIMC1/XPC/ABRAXAS1/STK33/GIGYF2/WDR76/TP53BP1/ATR/BRCA1/THOC1/BLM/CLOCK/NBN/TAOK1/SDE2/CDC5L/ZNF830/ATF2/ERCC6/DTL/MRE11
GO:0098609	GO:0098609	cell-cell adhesion	288	0.469622	1.52652	0.00013515	0.00413949	0.00340355	1501	tags=28%, list=20%, signal=23%	B2M/ACTB/ANXA2/MYL12A/ACTG1/IL6ST/CD99/RDX/CLIC1/ZP4/ZP3/SELENOK/FLOT1/PPIA/RHOA/CNN3/LGALS1/CCN1/PRDX2/DSP/CD9/IGFBP2/NPTN/CLDN10/GNAS/HSPB1/PALLD/PAWR/CD164/PRKAR1A/JAK1/S100A11/JAG1/NDFIP1/AFDN/ATP2C1/XBP1/PDLIM5/MDK/ITGAV/TJP1/ABL2/CDH2/VCL/CBFB/MYH9/LIMS1/PPP1CA/ELANE/FLNA/LPP/CDH11/ADAM9/CDH3/STXBP6/ITGA1/APOA1/CD81/PAG1/IGDCC3/CD46/RAB10/CD200/ETS1/GFUS/CYRIB/EPCAM/CSRP1/CD24/CAV1/ST3GAL4/…
GO:0006396	GO:0006396	RNA processing	451	-0.331323	-1.32311	0.000137609	0.00418309	0.0034394	955	tags=25%, list=13%, signal=23%	THUMPD2/SART3/DHX38/DDX23/SGF29/CDK11B/MTPAP/TFIP11/NOB1/ZNF638/CLK3/METTL15/INTS14/ZC3H13/VIRMA/PRKRIP1/RBM41/MBNL1/SUPT20H/WBP11/DDX18/MAK16/CSTF3/UTP15/THUMPD3/RNPC3/LEO1/NAT10/FAM98A/XRN2/INTS13/CWF19L1/CWC22/NSUN2/AKAP8L/HNRNPR/UTP20/ERI2/WDR33/METTL14/DDX46/FTSJ3/TRMT11/NUP155/TYW1B/TAF12/NIFK/DKC1/CRNKL1/BUD31/FRG1/CNOT6L/SF3A1/SETX/THOC1/MFAP1/SMAD1/CDC40/CPSF2/NUFIP1/PRPF18/TTF2/EXOSC9/Z…
GO:0044786	GO:0044786	cell cycle DNA replication	24	-0.738703	-1.94444	0.000140015	0.00419319	0.0034477	883	tags=50%, list=12%, signal=44%	LIG1/RTF2/E2F8/BLM/ATRX/ZNF830/DNA2/POLA1/CDC7/WRN/PCNA/FBXO5
GO:0006873	GO:0006873	intracellular monoatomic ion homeostasis	179	0.514969	1.60023	0.000139725	0.00419319	0.0034477	1659	tags=33%, list=22%, signal=26%	MT2A/ATP6V0B/ATP5F1B/HSP90B1/APOE/ISCU/TPT1/FTL/CALM2/FTH1/SELENOK/ATP6V0E1/ATP6V1F/HEXB/NPTN/CALB2/ATP1B3/CLIC4/CFTR/ATP6V1B2/TNNI3/TMEM9/NDFIP1/CKB/ATP2C1/MCUB/HERPUD1/TMCO1/RAB20/ATP2B4/STOML2/ELANE/FLNA/MCUR1/BCAP31/ARF1/MAFG/SLC26A6/SLC30A1/GRN/CACNA1C/ITPR2/FKBP1A/ATP6AP2/MTLN/CAV1/SLC30A9/AP3D1/FIS1/GSTO1/MAPK1/PPT1/RYR2/GLRX3/SMAD4/PDE4D/CALM3/TMEM165/ERO1A
GO:0030003	GO:0030003	intracellular monoatomic cation homeostasis	176	0.512015	1.5866	0.000143161	0.00425587	0.00349923	1659	tags=33%, list=22%, signal=26%	MT2A/ATP6V0B/ATP5F1B/HSP90B1/APOE/ISCU/TPT1/FTL/CALM2/FTH1/SELENOK/ATP6V0E1/ATP6V1F/HEXB/NPTN/CALB2/ATP1B3/CLIC4/CFTR/ATP6V1B2/TNNI3/TMEM9/NDFIP1/ATP2C1/MCUB/HERPUD1/TMCO1/RAB20/ATP2B4/STOML2/ELANE/FLNA/MCUR1/BCAP31/ARF1/MAFG/SLC26A6/SLC30A1/GRN/CACNA1C/ITPR2/FKBP1A/ATP6AP2/MTLN/CAV1/SLC30A9/AP3D1/FIS1/GSTO1/MAPK1/PPT1/RYR2/GLRX3/SMAD4/PDE4D/CALM3/TMEM165/ERO1A
GO:0030162	GO:0030162	regulation of proteolysis	275	0.466856	1.5154	0.00015933	0.00470199	0.00386604	1295	tags=29%, list=17%, signal=25%	TIMP1/GAPDH/ANXA2/S100A10/ENO1/DHCR24/APOE/BEX3/THBS1/HSPE1/RACK1/SERPINE1/RHOA/ARL6IP1/TMED10/PRDX5/CCN1/PEBP1/PITHD1/CST3/RBX1/LAMTOR5/ATP5IF1/PARK7/UBQLN1/SERPINF1/NLRP7/RHOBTB3/GPX1/DNAJC1/CSTB/FHIT/CYCS/RNF19A/PBK/FAM162A/NEDD8/PTEN/LXN/COMMD1/ELOB/AURKAIP1/PLK3/GLG1/RPS7/MTCH1/ARL6IP5/RNF144B/PTGS2/HERPUD1/ASTL/REST/CCN2/CTSB/PICALM/GABARAPL2/MYH9/PSME2/PHF20L1/PSMC4/BCAP31/PDCD2/ADAM9/TIMP…
GO:0045132	GO:0045132	meiotic chromosome segregation	38	-0.645697	-1.87258	0.00016427	0.00481262	0.003957	720	tags=61%, list=9%, signal=55%	EME1/ANKRD31/SHOC1/MAJIN/MLH3/SMC2/ZCWPW1/BUB1/TERB1/NDC80/TOP2A/CENPC/BUB1B/SMC1A/NUF2/ACTR2/SMC3/FANCM/RMI1/NCAPH/MRE11/TTK/FBXO5
GO:0044283	GO:0044283	small molecule biosynthetic process	233	0.489564	1.56035	0.000166952	0.00485602	0.00399269	1799	tags=34%, list=24%, signal=27%	RBP1/CYP19A1/TPI1/DHCR24/STAR/GSTP1/MSMO1/APOE/SCD/PGK1/MDH1/PTS/ACLY/NDUFAB1/FABP5/ARPP19/AKR1B1/BCAT1/PARK7/CFTR/ELOVL5/ACSM3/DEGS1/DHCR7/EBP/XBP1/SDHAF3/FDPS/PLP1/SC5D/GPX4/ADI1/DSE/PTGS2/SLC25A1/INSIG1/REST/ATP2B4/FADS3/MDH2/SLC38A1/COQ10B/AKR1A1/SERINC5/EIF6/NR1H4/HACD3/ACADVL/TECR/NR1H2/APRT/PGD/UGDH/FADS1/SUCLA2/POR/SEPHS2/HACD2/ALOX15/CYB5R3/APOC1/SPTLC1/GLS/NSDHL/EGR1/PTGES/PDXK/HSD17B10…
GO:0048857	GO:0048857	neural nucleus development	29	0.756626	1.84774	0.000174205	0.00501451	0.004123	592	tags=45%, list=8%, signal=42%	ACTB/DYNLL1/CALM2/RHOA/YWHAH/ATP5PF/SUDS3/RAD1/ATP5PB/YWHAQ/NDUFS3/CKB/PLP1
GO:0007051	GO:0007051	spindle organization	102	-0.478929	-1.67432	0.000174881	0.00501451	0.004123	774	tags=32%, list=10%, signal=29%	RNF4/ABRAXAS1/STAG1/INTS13/RACGAP1/CHMP2B/NDC80/PIBF1/CDC20/DLG1/ATRX/CENPJ/KIF15/TPX2/MAP4/NEK2/SMC1A/ABRAXAS2/NUF2/RAE1/SMC3/KIF23/KIF4A/CEP97/DLGAP5/CEP192/CKAP5/AURKC/TTK/CCNB1/CDCA8/FBXO5/EZR
GO:0043436	GO:0043436	oxoacid metabolic process	370	0.446669	1.47171	0.000180749	0.00514626	0.00423132	1897	tags=33%, list=25%, signal=26%	LDHA/GAPDH/RBP1/GSTA1/TPI1/ENO1/STAR/GSTP1/MSMO1/SCD/BDH2/PGK1/PRKAR2B/MDH1/PTS/ACLY/HEXB/NDUFAB1/SDHB/PAM/FABP5/AKR1B1/BCAT1/HAGH/DBI/PARK7/ACAT1/NPL/ALDH3A2/ELOVL5/GPX1/ACSM3/DEGS1/FTCD/GRHPR/ACSL4/XBP1/SDHAF3/PLP1/GPX4/ADI1/CMAS/FABP3/VDAC1/DSE/PTGS2/AOAH/GCAT/ADIPOR1/ME2/INSIG1/ATP2B4/FADS3/MDH2/SLC38A1/PKM/AKR1A1/UCP2/SERINC5/EIF6/NR1H4/HACD3/DCXR/LPIN2/ACADVL/NCOR1/TECR/MTHFD2/PLAA/GARS1/NR…
GO:0016052	GO:0016052	carbohydrate catabolic process	64	0.638569	1.78311	0.00018259	0.00516232	0.00424453	1148	tags=23%, list=15%, signal=20%	LDHA/GAPDH/TPI1/ENO1/PGK1/NUDT5/HEXB/SCARB2/AOAH/PPP1CA/PKM/UCP2/EIF6/NCOR1/PGD
GO:0098771	GO:0098771	inorganic ion homeostasis	176	0.508128	1.57455	0.000190442	0.00534692	0.00439631	1659	tags=31%, list=22%, signal=25%	B2M/MT2A/HSP90B1/APOE/ISCU/SFRP4/BDH2/TPT1/FTL/CALM2/FTH1/SELENOK/OXT/HEXB/NPTN/CALB2/ATP1B3/TNNI3/NDFIP1/CKB/ATP2C1/MCUB/COMMD1/HERPUD1/TMCO1/GLRX5/ATP2B4/PICALM/STOML2/ELANE/FLNA/MCUR1/BCAP31/ARF1/SLC30A1/CACNA1C/ITPR2/EPAS1/FKBP1A/MTLN/CAV1/HMOX2/SLC30A9/AP3D1/FIS1/TRIM24/GSTO1/RYR2/GLRX3/SMAD4/PDE4D/CALM3/TMEM165/ERO1A
GO:0007346	GO:0007346	regulation of mitotic cell cycle	222	-0.393397	-1.47991	0.000197069	0.00549484	0.00451793	910	tags=27%, list=12%, signal=25%	UIMC1/HECW2/CDC6/RRM1/MTBP/RAD51B/TEX14/XPC/ABRAXAS1/APPL2/INTS13/KNTC1/STK33/GIGYF2/BUB1/SMARCC2/APC/PTPN3/GEN1/NDC80/KCNH5/BRCA1/ERCC3/NSMCE2/ADAM17/KIF20B/CDC20/BLM/DLG1/CTNNB1/SPDL1/IQGAP1/IK/MAD2L1/CENPJ/LGMN/NBN/TAOK1/NEK2/BUB1B/CCND2/PCID2/THAP1/SDE2/NUF2/AVEN/ANLN/ZNF830/USP44/CDC7/DLGAP5/ATF2/DDX3X/DTL/MRE11/TTK/CCNB1/CDCA8/FBXO5/SIN3A
GO:0120254	GO:0120254	olefinic compound metabolic process	52	0.658358	1.7933	0.000209802	0.0058098	0.0047769	797	tags=21%, list=10%, signal=19%	GSTA1/CYP19A1/GSTP1/CYP11A1/LRAT/AKR1B1/ELOVL5/GPX1/GPX4/PTGS2/REST
GO:0030001	GO:0030001	metal ion transport	260	0.474092	1.52774	0.000245455	0.00675084	0.00555063	1176	tags=19%, list=15%, signal=17%	B2M/ANXA2/CD63/MAGED2/GLRX/ISCU/TESC/TPT1/FTL/CALM2/SGK1/SARAF/KCNG2/FTH1/SELENOK/RGS4/SLC38A2/RHOA/YWHAH/UBQLN1/ATP1B3/RRAD/SLC3A2/NDFIP1/AKAP9/ATP2C1/PLP1/C4orf3/MCUB/ITGAV/COMMD1/VDAC1/PTGS2/TMCO1/PGRMC2/CCN2/TMEM163/ATP2B4/KIF5B/SLC38A1/NIPA1/FLNA/MCUR1/RAMP1/SLC30A1/KCNK9/CACNA1C/ITPR2/SLC6A5/FKBP1A
GO:0009636	GO:0009636	response to toxic substance	76	0.601728	1.7246	0.000262433	0.00712092	0.00585492	1522	tags=39%, list=20%, signal=32%	GSTA1/GSTP1/APOE/PRDX4/TXNDC17/TXN/PRDX1/SELENOW/MGST1/PRDX5/PRDX2/PRDX6/PARK7/SLC47A1/GPX1/GPX4/KDM1A/PON2/SELENOT/PTGS2/AKR1A1/KDM5B/SLC30A1/ABTB2/PRXL2A/PRKCG/RDH11/GSTO1/PTGES/SRSF9
GO:0030155	GO:0030155	regulation of cell adhesion	285	0.464993	1.51274	0.000261286	0.00712092	0.00585492	1647	tags=29%, list=22%, signal=24%	B2M/ACTB/S100A10/ACTG1/FN1/IL6ST/RDX/ATP5F1B/TESC/ZP4/ZP3/THBS1/SELENOK/FLOT1/ARPC2/SERPINE1/RHOA/LGALS1/CCN1/PRDX2/CD9/IGFBP2/RAC1/PAWR/CD164/PRKAR1A/PLXNA4/JAK1/DUSP1/JAG1/NDFIP1/AFDN/CXCL8/XBP1/MDK/PTEN/ITGAV/TJP1/ABL2/VCL/STX3/CBFB/CRK/CRKL/PPP2R1A/C1QBP/FERMT2/ITGB1BP1/LIMS1/ELANE/FLNA/P4HB/TPM1/ADAM9/APOA1/CD81/PAG1/CD46/PRKX/ETS1/GFUS/CYRIB/EPCAM/CD24/ALOX15/CAV1/ST3GAL4/ADGRG1/SH2B3/PRKCA…
GO:0045785	GO:0045785	positive regulation of cell adhesion	167	0.509436	1.57163	0.000268169	0.00721323	0.00593082	1953	tags=40%, list=26%, signal=30%	B2M/ACTB/S100A10/FN1/IL6ST/ZP4/ZP3/SELENOK/FLOT1/ARPC2/RHOA/LGALS1/CCN1/IGFBP2/RAC1/JAK1/AFDN/XBP1/MDK/ITGAV/TJP1/ABL2/STX3/CBFB/CRK/CRKL/C1QBP/FERMT2/ITGB1BP1/LIMS1/ELANE/FLNA/P4HB/TPM1/ADAM9/APOA1/CD81/CD46/ETS1/GFUS/CYRIB/CD24/ALOX15/CAV1/ST3GAL4/ADGRG1/PRKCA/AP3D1/IL23R/ARID1B/POLDIP2/MYADM/CD47/FSTL3/TRIOBP/ITGA2/HSD17B12/RUNX1/UNC13D/PNP/LAMA1/PHF10/PODXL/PTPN11/SMARCB1/BAG4
GO:0034660	GO:0034660	ncRNA metabolic process	287	-0.360982	-1.39294	0.000269403	0.00721323	0.00593082	878	tags=22%, list=11%, signal=20%	NR3C1/NOB1/METTL15/INTS14/WBP11/DDX18/MAK16/UTP15/THUMPD3/GNL3/NAT10/FAM98A/USPL1/XRN2/INTS13/NSUN2/UTP20/ERI2/GTF3C3/FTSJ3/TRMT11/NUP155/TYW1B/NIFK/DKC1/FRG1/DDX11/TAF1B/SMAD1/ATRX/EXOSC9/ICE2/PARN/TRNT1/RARS1/TRMT13/BMS1/DARS1/TYW1/NOLC1/NSUN6/UTP6/HENMT1/EPRS1/BRIX1/NOL10/RIOK3/SDE2/UTP11/TDRD1/PNPT1/ZCCHC7/EXOSC7/NOL8/ZNF143/WDR75/ZC3H7A/NOP56/ERCC6/DDX3X/NCL/HEATR1/XRN1
GO:0072359	GO:0072359	circulatory system development	423	0.429309	1.42227	0.000290496	0.00772682	0.00635309	1466	tags=26%, list=19%, signal=23%	ANXA2/SPARC/GJA1/ACTG1/FN1/SAT1/ATP5F1B/APOE/TMED2/FHL2/THBS1/RGS4/PGK1/OXT/SERPINE1/MYDGF/ZFAND5/RHOA/CCN1/SORBS2/DSP/TNFRSF12A/AMOT/MTDH/PAM/HSPB1/BSG/SMAD2/ATP5IF1/NTRK3/SERPINF1/COL4A1/HHEX/PRKAR1A/PLXNA4/JAK1/NRG1/CLIC4/NEBL/PRMT1/MIXL1/GPX1/JAG1/TNNI3/RTN4/HOPX/TOMM70/CACYBP/CXCL8/XBP1/IFT25/PDLIM5/BTG1/MDK/PTEN/ITGAV/TJP1/CDH2/PDLIM4/RARB/PTGS2/REST/CCN2/ATP2B4/CRKL/COL4A2/GADD45A/ITGB1BP1…
GO:0051783	GO:0051783	regulation of nuclear division	65	-0.542329	-1.75204	0.00030066	0.00794489	0.0065324	677	tags=35%, list=9%, signal=33%	KNTC1/BUB1/APC/GEN1/NDC80/NSMCE2/RAD51AP1/KIF20B/CDC20/SPDL1/IK/MAD2L1/NEK2/BUB1B/PCID2/NUF2/USP44/DLGAP5/TTK/CCNB1/WEE2/CDCA8/FBXO5
GO:0055082	GO:0055082	intracellular chemical homeostasis	252	0.474398	1.52704	0.000320847	0.00842328	0.00692574	1670	tags=31%, list=22%, signal=25%	MT2A/ATP6V0B/GSTP1/ATP5F1B/HSP90B1/APOE/ISCU/TPT1/FTL/CALM2/FTH1/SELENOK/ATP6V0E1/ORMDL1/RACK1/ATP6V1F/MPC2/HEXB/NPTN/CALB2/SERPINF1/ATP1B3/CLIC4/CFTR/GPX1/ATP6V1B2/TNNI3/RTN4/TMEM9/NDFIP1/CKB/FUNDC2/ATP2C1/XBP1/MCUB/TRA2B/SELENOT/HERPUD1/TMCO1/RAB20/ATP2B4/STOML2/ELANE/FLNA/MCUR1/BCAP31/UCP2/ARF1/NR1H4/MAFG/SLC26A6/SLC30A1/GRN/CACNA1C/LRRC8A/ITPR2/FKBP1A/ATP6AP2/MTLN/CAV1/GLS/SLC30A9/AP3D1/FIS1/…
GO:1905954	GO:1905954	positive regulation of lipid localization	40	0.690063	1.78092	0.000337296	0.00879799	0.00723383	1544	tags=48%, list=20%, signal=38%	ANXA2/CYP19A1/APOE/PLIN2/OXT/LRAT/DBI/SCARB1/FABP3/ABCA5/APOA1/NR1H2/TRIAP1/PLIN3/PRELID1/CAV1/SREBF2/PTGES/DENND5B
GO:0031638	GO:0031638	zymogen activation	26	0.753878	1.79508	0.000349096	0.00904742	0.00743891	498	tags=31%, list=7%, signal=29%	ANXA2/S100A10/ENO1/DHCR24/THBS1/PGK1/SERPINE1/CYCS
GO:0015695	GO:0015695	organic cation transport	17	0.807167	1.78238	0.000373839	0.00962695	0.00791541	415	tags=24%, list=5%, signal=22%	ACTB/OXT/SLC38A2/SLC47A1
GO:1902749	GO:1902749	regulation of cell cycle G2/M phase transition	48	-0.579216	-1.77196	0.000471433	0.0120633	0.00991861	910	tags=42%, list=12%, signal=37%	ORC1/UIMC1/CDC6/RRM1/RAD51B/ABRAXAS1/PAXIP1/KCNH5/BRCA1/BLM/NBN/TAOK1/AVEN/ZNF830/CDC7/DTL/MRE11/CCNB1/FBXO5/SIN3A
GO:0006096	GO:0006096	glycolytic process	38	0.681553	1.74797	0.000502212	0.0127701	0.0104997	154	tags=13%, list=2%, signal=13%	LDHA/GAPDH/TPI1/ENO1/PGK1
GO:0042770	GO:0042770	signal transduction in response to DNA damage	87	-0.479912	-1.60315	0.000508136	0.01284	0.0105572	956	tags=32%, list=13%, signal=28%	TTI1/ETAA1/UIMC1/XPC/USP10/ABRAXAS1/STK33/GIGYF2/PAXIP1/WDR76/TP53BP1/ATR/BRCA1/THOC1/BLM/MARCHF7/CLOCK/ATRX/MYO6/NBN/TAOK1/SDE2/CDC5L/ZNF830/ATF2/ERCC6/DTL/MRE11
GO:0034502	GO:0034502	protein localization to chromosome	53	-0.562466	-1.72995	0.000519148	0.0129563	0.0106528	944	tags=45%, list=12%, signal=40%	SGF29/MTBP/SPIDR/XRCC4/GNL3/TCP1/SLF2/KNTC1/PPHLN1/NDC80/DKC1/ATR/VRK1/ATRX/SPDL1/IK/BUB1B/KNL1/ZMYND8/CCT3/CCT2/CHAMP1/LEF1/TTK
GO:0007052	GO:0007052	mitotic spindle organization	74	-0.51472	-1.70356	0.000518051	0.0129563	0.0106528	736	tags=38%, list=10%, signal=35%	ABRAXAS1/STAG1/INTS13/RACGAP1/CHMP2B/NDC80/PIBF1/CDC20/CENPJ/KIF15/TPX2/MAP4/NEK2/SMC1A/ABRAXAS2/NUF2/RAE1/SMC3/KIF23/KIF4A/CEP97/DLGAP5/CEP192/CKAP5/AURKC/TTK/CCNB1/CDCA8
GO:1905952	GO:1905952	regulation of lipid localization	62	0.617066	1.7154	0.000522797	0.0129673	0.0106619	1944	tags=52%, list=25%, signal=39%	ANXA2/CYP19A1/APOE/PLIN2/THBS1/OXT/LRAT/DBI/SCARB1/ITGAV/FABP3/SURF4/KDM5B/ABCA5/APOA1/NR1H2/TRIAP1/PLIN3/PRELID1/SAR1B/CAV1/APOC1/SREBF2/FIS1/PTGES/DENND5B/PNPLA2/NAXE/IRS2/PPARG/TSPO/PTPN11
GO:0090068	GO:0090068	positive regulation of cell cycle process	111	-0.455571	-1.59231	0.000527573	0.013006	0.0106937	896	tags=34%, list=12%, signal=31%	CDC6/RRM1/MTBP/RAD51B/RAD18/SMC2/NCAPG2/SLF2/NCAPG/RACGAP1/E2F8/NCAPD3/GEN1/NDC80/NSMCE2/ADAM17/RAD51AP1/DDX11/KIF20B/THOC1/ATRX/ECT2/MAD2L1/BECN1/CENPJ/CCND2/PCID2/KIF23/CDC7/DLGAP5/AURKC/DDX3X/DTL/NCAPH/CCNB1/CDCA8/FBXO5/SIN3A
GO:1905818	GO:1905818	regulation of chromosome separation	42	-0.626097	-1.86885	0.000567385	0.0139027	0.011431	720	tags=60%, list=9%, signal=54%	TEX14/SMC2/NCAPG2/NCAPG/KNTC1/BUB1/NCAPD3/APC/GEN1/NDC80/NSMCE2/CDC20/SPDL1/IK/MAD2L1/BUB1B/PCID2/NUF2/USP44/DLGAP5/NCAPH/TTK/CCNB1/CDCA8/FBXO5
GO:0032102	GO:0032102	negative regulation of response to external stimulus	155	0.505448	1.55641	0.000589605	0.0143601	0.0118071	1136	tags=21%, list=15%, signal=18%	ANXA2/CYP19A1/HTRA1/GSTP1/SEMA3A/APOE/THBS1/SERPINE1/PRDX2/CD9/BANF1/UBQLN1/SERPINF1/NENF/GPX1/DUSP1/NDFIP1/PBK/MDK/PTEN/AOAH/CRK/C1QBP/PCBP2/TSPAN6/ELANE/NR1H4/PPM1B/APOA1/LDLR/GRN/NR1H2/CD200
GO:0052547	GO:0052547	regulation of peptidase activity	152	0.502866	1.54067	0.000595122	0.0144076	0.0118462	1405	tags=32%, list=18%, signal=27%	TIMP1/GAPDH/DHCR24/BEX3/THBS1/HSPE1/RACK1/SERPINE1/RHOA/ARL6IP1/TMED10/PRDX5/CCN1/PEBP1/CST3/LAMTOR5/PARK7/SERPINF1/NLRP7/GPX1/CSTB/CYCS/FAM162A/LXN/MTCH1/ARL6IP5/PTGS2/REST/CCN2/CTSB/PICALM/PSME2/BCAP31/PDCD2/TIMP3/BCL2L12/GRN/PSENEN/PSME1/TRIAP1/CTSK/IFT57/PRELID1/POR/SERPINB6/CAV1/TFPI2/TFPI/FIS1
GO:0050728	GO:0050728	negative regulation of inflammatory response	53	0.629997	1.72877	0.00060719	0.0146123	0.0120144	1136	tags=28%, list=15%, signal=24%	CYP19A1/GSTP1/APOE/SERPINF1/GPX1/NDFIP1/PBK/MDK/AOAH/ELANE/NR1H4/APOA1/LDLR/GRN/CD200
GO:0034504	GO:0034504	protein localization to nucleus	120	-0.442579	-1.55886	0.000628448	0.0150344	0.0123615	760	tags=25%, list=10%, signal=23%	CDH1/APPL2/TCP1/INTS13/PARP1/NUP155/BBS4/DKC1/NUP153/TNPO1/ECT2/NOLC1/NUP54/KPNA3/IPO8/TOPORS/RBM22/CCT3/KAT7/CCT2/PIK3R1/NOL8/KPNA7/ATF2/SYNE1/NUP214/WRN/CTNNA1/NUP107/SIN3A
GO:0050878	GO:0050878	regulation of body fluid levels	128	0.523366	1.58122	0.000636975	0.0151488	0.0124555	1517	tags=33%, list=20%, signal=27%	ACTB/ANXA2/MYL12A/ACTG1/IL6ST/APOE/CLIC1/CD59/THBS1/OXT/PPIA/SERPINE1/PRDX2/CD9/GNAS/PAM/HSPB1/AKR1B1/CFTR/FUNDC2/XBP1/VCL/MYH9/FLNA/SOCS2/VKORC1/PABPC4/NR1H2/APRT/CSRP1/CAV1/ST3GAL4/TFPI2/SH2B3/PRKCA/TFPI/FIBP/GGCX/COPA/TLN1/NME1/AXL
GO:0001906	GO:0001906	cell killing	49	0.6507	1.74779	0.00064946	0.0152899	0.0125715	1653	tags=37%, list=22%, signal=29%	B2M/GAPDH/CD59/PRDX1/ROMO1/TUBB/TUBB4B/CRK/KIF5B/ELANE/CYRIB/ULBP1/CXCL6/IL23R/H2BC12/CADM1/PPP3CB/HLA-B
GO:2000147	GO:2000147	positive regulation of cell motility	201	0.479308	1.50426	0.000650471	0.0152899	0.0125715	1147	tags=25%, list=15%, signal=22%	MALAT1/SPARC/ACTG1/FN1/PFN1/ATP5F1A/CD99/RDX/ATP5F1B/SEMA3A/ZP3/THBS1/SELENOK/UBE2I/RACK1/GRB7/SERPINE1/RHOA/CCN1/RRAS2/RAC1/HSPB1/NTRK3/SCARB1/RARRES2/S100A11/RTN4/CXCL8/XBP1/PHPT1/PLP1/MDK/ITGAV/TJP1/ABL2/PTGS2/CRK/CRKL/C1QBP/FERMT2/ITGB1BP1/AKIRIN1/RHOC/ADAM9/MCAM/TGFBR1/BMPR2/PLAA/GRN/ETS1/GFUS
GO:0051384	GO:0051384	response to glucocorticoid	56	0.622329	1.71864	0.000682992	0.0159615	0.0131238	976	tags=30%, list=13%, signal=27%	IGFBP7/ATP5F1A/HSD3B2/OXT/RHOA/IGFBP2/PAM/NTRK3/SERPINF1/PDCD7/EIF4E/AREG/MDK/PTGS2/REST/ADAM9/HNRNPU
GO:0048646	GO:0048646	anatomical structure formation involved in morphogenesis	422	0.424806	1.4079	0.000698196	0.016223	0.0133388	1384	tags=25%, list=18%, signal=22%	ANXA2/SPARC/GJA1/CYP19A1/ACTG1/FN1/HTRA1/PFN1/SAT1/TM4SF1/ATP5F1B/TMED2/FHL2/ZP3/THBS1/FLOT1/CSRP2/PGK1/SERPINE1/MYDGF/RHOA/CCN1/TNFRSF12A/AMOT/CD9/MTDH/HSPB1/BSG/SMAD2/ATP5IF1/TBPL1/SERPINF1/COL4A1/HHEX/WDR1/PRKAR1A/JAK1/CLIC4/NEBL/MIXL1/CFTR/SLC25A46/GPX1/DUSP1/JAG1/RTN4/HOPX/KLHL12/CXCL8/RALA/XBP1/BTG1/MDK/ITGAV/RTF1/TJP1/CFL2/RPS7/CAPN2/PTGS2/CCN2/ATP2B4/COL4A2/SKIL/GADD45A/ITGB1BP1/MYH9/MESP…
GO:0006123	GO:0006123	mitochondrial electron transport, cytochrome c to oxygen	13	0.84366	1.71832	0.000731422	0.0168019	0.0138148	924	tags=85%, list=12%, signal=75%	COX7B/COX6C/NDUFA4/COX4I1/COX7C/COX5B/COX5A/CYCS/COX8A/COX7A2L/COX6A1
GO:0048514	GO:0048514	blood vessel morphogenesis	244	0.457962	1.46828	0.000728021	0.0168019	0.0138148	1441	tags=27%, list=19%, signal=23%	ANXA2/SPARC/ACTG1/FN1/SAT1/ATP5F1B/APOE/THBS1/PGK1/SERPINE1/MYDGF/RHOA/CCN1/TNFRSF12A/AMOT/MTDH/HSPB1/BSG/ATP5IF1/SERPINF1/COL4A1/HHEX/JAK1/CLIC4/GPX1/JAG1/TNNI3/CXCL8/XBP1/BTG1/MDK/ITGAV/TJP1/CDH2/PTGS2/CCN2/ATP2B4/COL4A2/GADD45A/ITGB1BP1/MYH9/FLNA/PKM/RAMP1/MCAM/TGFBR1/BMPR2/LDLR/GRN/EPAS1/PRKX/ETS1/BMPR1A/NOTCH2/CALD1/JMJD6/ADIPOR2/CAV1/SRPK2/RNH1/ADGRG1/HDAC9/SYNJ2BP/DDAH1/PRKCA/YAP1/TDGF1
GO:0090305	GO:0090305	nucleic acid phosphodiester bond hydrolysis	108	-0.455706	-1.59868	0.000742867	0.0169042	0.0138989	1173	tags=31%, list=15%, signal=27%	EDC3/EME1/PAN2/ANKRD31/POP1/EXOSC10/CNOT1/EXD2/PNLDC1/NOB1/DCP1A/CSTF3/XRN2/UTP20/ERI2/PMS2/SAMHD1/GEN1/CNOT6L/CPSF2/EXOSC9/PARN/BMS1/DCP2/SDE2/DNA2/PNPT1/EXO1/FANCM/EXOSC7/WRN/CSTF2/MRE11/XRN1
GO:0045787	GO:0045787	positive regulation of cell cycle	140	-0.413328	-1.49221	0.000744238	0.0169042	0.0138989	896	tags=29%, list=12%, signal=26%	CDC6/RRM1/MTBP/RAD51B/RAD18/SMC2/NCAPG2/SLF2/NCAPG/RACGAP1/E2F8/NCAPD3/GEN1/NDC80/LRP6/NSMCE2/ADAM17/RAD51AP1/DDX11/KIF20B/THOC1/ATRX/ECT2/MAD2L1/BECN1/CENPJ/LGMN/CCND2/PCID2/KIF23/CDC7/DLGAP5/AURKC/DDX3X/DTL/NCAPH/CCNB1/CDCA8/FBXO5/SIN3A
GO:0071345	GO:0071345	cellular response to cytokine stimulus	276	0.452751	1.47011	0.000790178	0.0178474	0.0146744	1459	tags=29%, list=19%, signal=24%	GAPDH/ACTG1/VIM/MT2A/IFITM3/SLC25A5/IL6ST/GSTP1/MT1X/ATP5F1B/THBS1/IFI27/TXNDC17/YBX3/RHOA/IFITM2/STX8/DPYSL3/SRSF3/LRAT/SRM/RPL3/TRIM6/NLRP7/JAK1/EEF1E1/DUSP1/CACYBP/CXCL8/XBP1/UGCG/ARID5B/VAMP3/RPL13A/PHB1/CAPN2/ADIPOR1/RAB20/CRKL/EPS8/RNF138/KIF5B/LIMS1/FLNB/RBMX/P4HB/KDM5B/NR1H4/HNRNPU/CDC34/TUBA1B/SLC26A6/RRAGA/APOA1/ZC3H15/PLP2/NR1H2/AGPAT2/EIF5A/CTSK/IFNGR2/ADIPOR2/CD24/HAX1/ALOX15/CXCL6/C…
GO:0001667	GO:0001667	ameboidal-type cell migration	179	0.491511	1.52734	0.000817632	0.0183649	0.0150999	1384	tags=27%, list=18%, signal=23%	TIMP1/SPARC/GJA1/FN1/PFN1/ATP5F1A/ATP5F1B/SEMA3A/APOE/THBS1/RADIL/ZFAND5/RHOA/AMOT/RAC1/HSPB1/SERPINF1/SCARB1/MIXL1/GPX1/CAP1/RTN4/PTEN/CDH2/ARID5B/PTGS2/ADIPOR1/LAMTOR2/ATP2B4/C1QBP/GADD45A/ITGB1BP1/MYH9/MESP1/ADAM9/TGFBR1/BMPR2/APOA1/GRN/NANOS1/PRKX/ETS1/GFUS/ARF6/HDAC9/MCC/SYNJ2BP/APPL1/PRKCA
GO:0022409	GO:0022409	positive regulation of cell-cell adhesion	98	0.546685	1.60221	0.000835029	0.0186521	0.015336	1593	tags=31%, list=21%, signal=25%	B2M/ACTB/IL6ST/ZP4/ZP3/SELENOK/FLOT1/RHOA/LGALS1/IGFBP2/JAK1/AFDN/XBP1/MDK/TJP1/ABL2/CBFB/ELANE/CD81/CD46/ETS1/CYRIB/CD24/CAV1/ST3GAL4/AP3D1/IL23R/ARID1B/CD47/FSTL3
GO:0046365	GO:0046365	monosaccharide catabolic process	20	0.789342	1.78006	0.000842961	0.0187258	0.0153966	292	tags=25%, list=4%, signal=24%	TPI1/ENO1/PGK1/NUDT5/HEXB
GO:0007599	GO:0007599	hemostasis	86	0.56387	1.63535	0.000859143	0.018981	0.0156064	1710	tags=42%, list=22%, signal=33%	ACTB/ANXA2/MYL12A/ACTG1/IL6ST/APOE/CLIC1/CD59/THBS1/PPIA/SERPINE1/PRDX2/CD9/GNAS/HSPB1/FUNDC2/VCL/MYH9/FLNA/VKORC1/PABPC4/CSRP1/CAV1/ST3GAL4/TFPI2/SH2B3/PRKCA/TFPI/FIBP/GGCX/TLN1/AXL/F3/GPI/MYL9/ITGA2
GO:0006325	GO:0006325	chromatin organization	256	-0.355625	-1.36654	0.000883429	0.0194114	0.0159604	1056	tags=29%, list=14%, signal=26%	PRKAA1/EXOSC10/DCAF1/ZBTB1/DYRK1A/H1-4/LMNB1/HMGN2/KDM4A/EZH1/HMG20A/TTI1/SART3/DDX23/SGF29/KDM4D/KAT6B/UIMC1/EYA3/NR3C1/HCFC2/MYSM1/RNF8/SUV39H2/ANP32B/EMSY/CBX5/LRIF1/ABRAXAS1/NFRKB/TRIP12/H1-0/SMARCC2/KAT6A/MORF4L1/EHMT1/ARID4A/TASOR2/PPHLN1/TOX/RLIM/BRCA1/HLTF/UCHL5/DDX11/RBBP7/MMS22L/ATRX/NAP1L4/TTF2/BRD8/ING3/HNRNPC/TADA2A/SMARCAD1/HMGB2/PCID2/HIRIP3/RESF1/KANSL2/MTF2/KAT7/KMT2C/SF3B1/ERCC6…
GO:0010639	GO:0010639	negative regulation of organelle organization	166	-0.393895	-1.44215	0.000896309	0.019588	0.0161055	719	tags=28%, list=9%, signal=26%	NAT10/KNTC1/MPHOSPH9/MDM1/PARP1/BUB1/BBS4/APC/GEN1/NDC80/BRCA1/TOP2A/ADD3/TWF1/CDC20/ATRX/SPDL1/RAB7A/IK/OMA1/MAD2L1/BECN1/HNRNPC/ADD2/NBN/TPX2/GDI2/MAP4/TAOK1/DCP2/BUB1B/PCID2/NUF2/CARMIL1/FEZ2/LMOD3/USP44/PIK3R1/CEP97/CCP110/TTK/CCNB1/LIMA1/CDCA8/FBXO5/XRN1
GO:0034097	GO:0034097	response to cytokine	321	0.438982	1.43512	0.000915822	0.0199068	0.0163677	1690	tags=31%, list=22%, signal=26%	TIMP1/GAPDH/ACTG1/VIM/MT2A/IFITM3/SLC25A5/IL6ST/GSTP1/MT1X/ATP5F1B/THBS1/IFI27/TXNDC17/TUBA1A/YBX3/RHOA/IFITM2/STX8/DPYSL3/SRSF3/LRAT/SRM/RPL3/TRIM6/NLRP7/JAK1/EEF1E1/DUSP1/CACYBP/CXCL8/XBP1/UGCG/ARID5B/VAMP3/RPL13A/PHB1/CAPN2/PTGS2/ADIPOR1/RAB20/CRKL/EPS8/RNF138/SKIL/KIF5B/LIMS1/FLNB/RBMX/P4HB/ADAM9/KDM5B/NR1H4/HNRNPU/TIMP3/CDC34/TUBA1B/SLC26A6/RRAGA/PRKCI/APOA1/ZC3H15/PLP2/NR1H2/DDOST/AGPAT2/EI…
GO:0032204	GO:0032204	regulation of telomere maintenance	53	-0.552467	-1.6992	0.000932621	0.0199895	0.0164356	742	tags=40%, list=10%, signal=36%	GNL3/NAT10/TCP1/SLF2/NFRKB/PARP1/DKC1/ATR/NSMCE2/UCHL5/ATRX/CTNNB1/PARN/HNRNPC/NBN/DCP2/NEK2/CCT3/CCT2/MRE11/XRN1
GO:0071897	GO:0071897	DNA biosynthetic process	91	-0.464602	-1.58017	0.000925593	0.0199895	0.0164356	755	tags=27%, list=10%, signal=25%	RRM1/LIG1/USP10/NAT10/TCP1/GRHL2/DKC1/ATR/CTNNB1/POLK/PARN/HNRNPC/DCP2/NEK2/POLD3/CCT3/KAT7/CCT2/POLA1/WRN/DTL/MRE11/PCNA/XRN1/HSP90AB1
GO:0033365	GO:0033365	protein localization to organelle	417	-0.317177	-1.26135	0.000934458	0.0199895	0.0164356	782	tags=20%, list=10%, signal=19%	DCP1A/TRAM1/PIK3C3/SPIDR/XRCC4/CDH1/GNL3/APPL2/TCP1/NCOA4/INTS13/SLF2/STAM2/KNTC1/ERBB4/WDR19/PARP1/NUP155/BBS4/CCDC14/APC/PPHLN1/GRPEL1/NDC80/PIBF1/FSIP2/DKC1/MCPH1/ATR/MIA3/VRK1/NUP153/TNPO1/KIF20B/VPS13D/AIFM1/AKAP11/DLG1/ATRX/SPDL1/RAB7A/ECT2/IK/BECN1/DYNC2H1/SPCS2/PACSIN2/NOLC1/GDI2/NUP54/AP3B1/LRRC7/TULP3/BUB1B/KPNA3/KNL1/ZMYND8/ZFAND2A/IPO8/TOPORS/RBM22/CCT3/KAT7/CCT2/PIK3R1/NOL8/CHAMP1/CE…
GO:0007596	GO:0007596	blood coagulation	84	0.568237	1.64329	0.00095621	0.0202406	0.0166421	1517	tags=38%, list=20%, signal=31%	ACTB/ANXA2/MYL12A/ACTG1/IL6ST/APOE/CLIC1/CD59/THBS1/PPIA/SERPINE1/PRDX2/CD9/GNAS/HSPB1/FUNDC2/VCL/MYH9/FLNA/VKORC1/PABPC4/CSRP1/CAV1/ST3GAL4/TFPI2/SH2B3/PRKCA/TFPI/FIBP/GGCX/TLN1/AXL
GO:0050817	GO:0050817	coagulation	84	0.568237	1.64329	0.00095621	0.0202406	0.0166421	1517	tags=38%, list=20%, signal=31%	ACTB/ANXA2/MYL12A/ACTG1/IL6ST/APOE/CLIC1/CD59/THBS1/PPIA/SERPINE1/PRDX2/CD9/GNAS/HSPB1/FUNDC2/VCL/MYH9/FLNA/VKORC1/PABPC4/CSRP1/CAV1/ST3GAL4/TFPI2/SH2B3/PRKCA/TFPI/FIBP/GGCX/TLN1/AXL
GO:0044255	GO:0044255	cellular lipid metabolic process	394	0.429469	1.41915	0.000982632	0.0206916	0.0170129	1531	tags=25%, list=20%, signal=21%	RBP1/GSTA1/STAR/GSTP1/MSMO1/APOE/SCD/BDH2/PEMT/ORMDL1/PRKAR2B/TM9SF2/CCN1/ACLY/LRAT/PRDX6/HEXB/NDUFAB1/PAM/FABP5/VAPA/AKR1B1/DBI/ACAT1/SCARB1/RARRES2/ALDH3A2/ELOVL5/GPX1/ACSM3/DEGS1/PSAP/PIGU/ACSL4/XBP1/FDPS/PLP1/PTEN/UGCG/GPX4/FABP3/SCCPDH/CAPN2/PTGS2/AOAH/DNAJC19/FUCA1/ADIPOR1/PLAAT3/INSIG1/PPP2R1A/FADS3/ALG8/SOCS2/DEGS2/SERINC5/AADAC/TEX2/EIF6/NR1H4/HACD3/LPIN2/ACADVL/NCOR1/TECR/APOA1/LDLR/SYN…
GO:0070527	GO:0070527	platelet aggregation	32	0.693421	1.71728	0.00100027	0.0209076	0.0171905	324	tags=28%, list=4%, signal=27%	ACTB/MYL12A/ACTG1/IL6ST/CLIC1/PPIA/CD9/GNAS/HSPB1
GO:0040017	GO:0040017	positive regulation of locomotion	205	0.477321	1.49867	0.00100323	0.0209076	0.0171905	1076	tags=24%, list=14%, signal=22%	MALAT1/SPARC/ACTG1/FN1/PFN1/ATP5F1A/CD99/RDX/ATP5F1B/SEMA3A/ZP3/THBS1/SELENOK/UBE2I/RACK1/GRB7/SERPINE1/RHOA/CCN1/RRAS2/RAC1/HSPB1/NTRK3/SCARB1/RARRES2/S100A11/RTN4/CXCL8/XBP1/PHPT1/PLP1/MDK/ITGAV/TJP1/ABL2/STX3/PTGS2/CRK/CRKL/C1QBP/FERMT2/ITGB1BP1/AKIRIN1/RHOC/ADAM9/MCAM/TGFBR1/BMPR2/PLAA/GRN
GO:0010389	GO:0010389	regulation of G2/M transition of mitotic cell cycle	44	-0.586449	-1.77331	0.00104569	0.0212909	0.0175057	910	tags=43%, list=12%, signal=38%	ORC1/UIMC1/CDC6/RRM1/RAD51B/ABRAXAS1/KCNH5/BRCA1/BLM/NBN/TAOK1/AVEN/ZNF830/CDC7/DTL/MRE11/CCNB1/FBXO5/SIN3A
GO:0007044	GO:0007044	cell-substrate junction assembly	38	0.664625	1.70456	0.00104796	0.0212909	0.0175057	901	tags=34%, list=12%, signal=30%	S100A10/ACTG1/FN1/DST/THBS1/RHOA/RAC1/PTEN/VCL/FERMT2/ITGB1BP1/LIMS1/CDH11
GO:0031960	GO:0031960	response to corticosteroid	65	0.601616	1.68415	0.00103686	0.0212909	0.0175057	993	tags=31%, list=13%, signal=27%	IGFBP7/ATP5F1A/HSD3B2/SGK1/OXT/RHOA/IGFBP2/PAM/NTRK3/SERPINF1/PDCD7/EIF4E/AREG/MDK/PTGS2/REST/CCN2/ADAM9/HNRNPU/RPL27
GO:0052548	GO:0052548	regulation of endopeptidase activity	129	0.508373	1.53397	0.00104605	0.0212909	0.0175057	1266	tags=29%, list=17%, signal=25%	TIMP1/GAPDH/DHCR24/BEX3/THBS1/HSPE1/RACK1/SERPINE1/RHOA/ARL6IP1/TMED10/PRDX5/CCN1/CST3/LAMTOR5/PARK7/SERPINF1/GPX1/CYCS/FAM162A/MTCH1/ARL6IP5/PTGS2/REST/CCN2/PICALM/PSME2/BCAP31/PDCD2/TIMP3/BCL2L12/PSENEN/PSME1/TRIAP1/IFT57/PRELID1/POR/SERPINB6
GO:0001568	GO:0001568	blood vessel development	269	0.449124	1.45448	0.00104359	0.0212909	0.0175057	1459	tags=27%, list=19%, signal=23%	ANXA2/SPARC/ACTG1/FN1/SAT1/ATP5F1B/APOE/TMED2/THBS1/PGK1/SERPINE1/MYDGF/RHOA/CCN1/TNFRSF12A/AMOT/MTDH/HSPB1/BSG/ATP5IF1/SERPINF1/COL4A1/HHEX/JAK1/CLIC4/GPX1/JAG1/TNNI3/CXCL8/XBP1/BTG1/MDK/ITGAV/TJP1/CDH2/PTGS2/CCN2/ATP2B4/CRKL/COL4A2/GADD45A/ITGB1BP1/MYH9/MESP1/FLNA/PKM/RAMP1/MCAM/TGFBR1/BMPR2/LDLR/GRN/EPAS1/PRKX/ETS1/BMPR1A/NOTCH2/CALD1/JMJD6/ADIPOR2/CAV1/SRPK2/RNH1/ADGRG1/HDAC9/SYNJ2BP/DDAH1/NS…
GO:0032370	GO:0032370	positive regulation of lipid transport	32	0.69118	1.71173	0.00107976	0.0218273	0.0179467	1544	tags=47%, list=20%, signal=38%	ANXA2/CYP19A1/APOE/OXT/LRAT/DBI/FABP3/ABCA5/APOA1/NR1H2/TRIAP1/PRELID1/CAV1/PTGES/DENND5B
GO:0008285	GO:0008285	negative regulation of cell population proliferation	276	0.448172	1.45524	0.00109495	0.0220243	0.0181087	1512	tags=26%, list=20%, signal=22%	B2M/IGFBP7/SPARC/DHCR24/ATP5F1A/GSTP1/APOE/TESC/SFRP4/THBS1/COPS8/FTH1/SRPX/PRDX4/RHOA/ATRAID/CD9/SMAD2/ATP5IF1/RNF10/PAWR/SERPINF1/PRKAR1A/S100A11/EEF1E1/DUSP1/TES/NDFIP1/CXCL8/BTG1/PTEN/IRF6/P3H2/FABP3/RARB/PHB1/THAP12/PTGS2/REST/ITGB1BP1/AKIRIN1/TPM1/TGFBR1/BMPR2/BTG4/ITGA1/PRKRA/IGFBP6/NUP62/CD200/ETS1/PHB2/IFT57/LMNA/CNN1/CXCL1/CAV1/IFITM1/SMYD2/ABI1/ADGRG1/MCC/SH2B3/KLF10/SYNJ2BP/DDAH1/CSF1…
GO:0006631	GO:0006631	fatty acid metabolic process	168	0.494059	1.52536	0.00110346	0.0220857	0.0181591	1308	tags=26%, list=17%, signal=22%	GSTA1/GSTP1/MSMO1/SCD/BDH2/PRKAR2B/ACLY/NDUFAB1/PAM/FABP5/AKR1B1/DBI/ACAT1/ALDH3A2/ELOVL5/GPX1/ACSM3/DEGS1/ACSL4/XBP1/PLP1/GPX4/FABP3/PTGS2/AOAH/ADIPOR1/INSIG1/FADS3/EIF6/HACD3/LPIN2/ACADVL/NCOR1/TECR/PLAA/NR1H2/FADS1/MTLN/ADIPOR2/POR/HACD2/ALOX15/CAV1/APOC1
GO:0007088	GO:0007088	regulation of mitotic nuclear division	55	-0.543459	-1.69372	0.0011359	0.0225121	0.0185097	677	tags=42%, list=9%, signal=38%	MTBP/TEX14/KNTC1/BUB1/APC/GEN1/NDC80/NSMCE2/KIF20B/CDC20/SPDL1/IK/MAD2L1/NEK2/BUB1B/PCID2/NUF2/USP44/DLGAP5/TTK/CCNB1/CDCA8/FBXO5
GO:0000724	GO:0000724	double-strand break repair via homologous recombination	73	-0.494903	-1.63562	0.00113071	0.0225121	0.0185097	943	tags=42%, list=12%, signal=38%	KDM4D/MCM5/RAD51B/SPIDR/SLF2/PARP1/RECQL/MORF4L1/SAMHD1/TP53BP1/GEN1/BRCA1/NSMCE2/RAD51AP1/MMS22L/BLM/PARPBP/BRD8/ING3/NBN/RECQL5/ZMYND8/ACTR2/CDC7/FANCM/ERCC6/WDR48/WRN/RMI1/MRE11/FIGNL1
GO:0150105	GO:0150105	protein localization to cell-cell junction	11	0.854028	1.70486	0.00114423	0.0225664	0.0185544	685	tags=55%, list=9%, signal=50%	ACTB/ACTG1/DSP/JAK1/TJP1/VCL
GO:0044772	GO:0044772	mitotic cell cycle phase transition	209	-0.373719	-1.3976	0.00115599	0.0226877	0.0186541	910	tags=28%, list=12%, signal=26%	UIMC1/HECW2/GSPT1/CDC6/RRM1/MTBP/RAD51B/TEX14/XPC/USP37/ABRAXAS1/APPL2/KNTC1/GIGYF2/BUB1/CCNJ/SMARCC2/APC/GEN1/NDC80/KCNH5/BRCA1/ERCC3/NSMCE2/ADAM17/CDC20/BLM/DLG1/SPDL1/BACH1/IK/MAD2L1/CENPJ/PPME1/NBN/TAOK1/BUB1B/CCND2/PCID2/SDE2/CUL1/NUF2/AVEN/ANLN/NPAT/ZNF830/USP44/CDC7/CUL5/DLGAP5/DDX3X/DTL/MRE11/TTK/CCNB1/CDCA8/FBXO5/SIN3A/CCNB3
GO:0032543	GO:0032543	mitochondrial translation	79	0.575049	1.65166	0.00124505	0.0243176	0.0199943	1825	tags=56%, list=24%, signal=43%	MRPL22/MRPL32/MRPL50/MRPL39/MRPS14/GADD45GIP1/MRPL13/MRPL34/MRPS21/MRPL14/MRPL20/MRPS18C/MRPL37/MRPL4/AURKAIP1/MRPL33/MRPS23/TUFM/C1QBP/MRPL19/MRPL55/MRPL57/COA3/MRPL51/MRPL41/UQCC2/GARS1/MRPS15/CHCHD1/MRPL43/MALSU1/MRPS26/MRPL27/MRPS7/MRPL3/MRPL40/MRPL17/MRPL16/SHMT2/MRPS28/MRPS12/TRUB2/MRPL52/RMND1
GO:0044057	GO:0044057	regulation of system process	188	0.475937	1.48473	0.00125158	0.0243277	0.0200026	1672	tags=29%, list=22%, signal=23%	GJA1/CYP19A1/ENO1/IL6ST/APOE/INHA/CALM2/SGK1/KCNG2/RGS4/OXT/RHOA/DSP/FABP5/RNF10/TNNI3/HOPX/TOMM70/AKAP9/PTEN/PPP1R12B/PTGS2/CCN2/ATP2B4/EIF4A3/FLNA/TPM1/KDM5B/NPTX2/BMPR2/APOA1/MTPN/CACNA1C/NR1H2/ARHGAP42/EPAS1/LMNA/CNN1/CAV1/GLS/KCNN2/NETO2/PRKCA/GSTO1/RYR2/FOXO1/GLRX3/LMCD1/SMAD4/ERRFI1/MIR17HG/PDE4D/CALM3/MYL9
GO:0045740	GO:0045740	positive regulation of DNA replication	15	-0.776933	-1.84251	0.00128411	0.0248405	0.0204242	652	tags=40%, list=9%, signal=37%	E2F8/ATRX/DNA2/KAT7/CDC7/PCNA
GO:0032392	GO:0032392	DNA geometric change	32	-0.627168	-1.78174	0.00130223	0.025071	0.0206137	610	tags=47%, list=8%, signal=43%	RECQL/ERCC3/TOP2A/DDX11/SETX/BLM/HMGB3/NBN/RECQL5/HMGB2/DNA2/FANCM/DDX3X/WRN/MRE11
GO:0042743	GO:0042743	hydrogen peroxide metabolic process	18	0.784276	1.74581	0.0013284	0.0253335	0.0208296	458	tags=39%, list=6%, signal=37%	PRDX4/PRDX1/PRDX5/PRDX2/RAC1/PARK7/GPX1
GO:0001523	GO:0001523	retinoid metabolic process	23	0.750112	1.74327	0.00132801	0.0253335	0.0208296	412	tags=17%, list=5%, signal=17%	RBP1/LRAT/AKR1B1/RARRES2
GO:0005975	GO:0005975	carbohydrate metabolic process	247	0.455496	1.4623	0.00134361	0.0255034	0.0209692	1976	tags=29%, list=26%, signal=22%	LDHA/GAPDH/PPP1R3A/TPI1/ENO1/IL6ST/LCMT1/PGK1/MDH1/NUDT5/SERP1/HEXB/FABP5/ARPP19/AKR1B1/NPL/PPP1CC/SLC3A2/SDHAF3/GLO1/SCARB2/PTEN/DSE/AOAH/SLC25A1/SLC3A1/FUCA1/ADIPOR1/MLEC/MDH2/PPP1CA/PKM/AKR1A1/UCP2/EIF6/GNPTAB/DCXR/NCOR1/SYNJ2/PGD/UGDH/B3GALNT1/ST3GAL4/CHID1/PMM1/NAGK/MAN1A1/B4GALT4/GSTO1/PPP1R2/GPLD1/FOXO1/IDH3G/CS/SIRT7/GPI/DDIT4/B3GNT4/ZBTB20/GK/BCKDK/HS2ST1/PGLS/IRS2/PGAM1/PGM1/ALDOC/SLC2A…
GO:0006090	GO:0006090	pyruvate metabolic process	49	0.631192	1.69539	0.00135603	0.0256188	0.0210641	1874	tags=39%, list=25%, signal=29%	LDHA/GAPDH/TPI1/ENO1/PGK1/VDAC1/ME2/PKM/UCP2/EIF6/NCOR1/ME3/LDHB/GPI/DDIT4/ZBTB20/PGAM1/PGM1/ALDOC
GO:0033260	GO:0033260	nuclear DNA replication	21	-0.722112	-1.84793	0.00142827	0.026858	0.022083	883	tags=48%, list=12%, signal=42%	LIG1/RTF2/BLM/ATRX/ZNF830/DNA2/POLA1/CDC7/WRN/PCNA
GO:0000226	GO:0000226	microtubule cytoskeleton organization	277	-0.345216	-1.31754	0.00145784	0.0272872	0.0224359	886	tags=25%, list=12%, signal=23%	PRC1/CFAP47/CIB1/DNAH5/SKA3/SLC39A12/RNF4/ATXN3/ABRAXAS1/NDE1/NAT10/STAG1/INTS13/RACGAP1/KIF20A/MDM1/CHMP2B/BBS4/APC/GEN1/NDC80/PIBF1/FSIP2/MCPH1/TUBD1/BRCA1/RTTN/CDC20/KIFBP/DLG1/KATNA1/ATRX/CTNNB1/SPDL1/DAW1/POC1B/MAD2L1/CENPJ/KIF15/TPX2/MAP4/TAOK1/SYNE2/NEK2/CEP85/SMC1A/CEP44/ABRAXAS2/NUF2/RAE1/SMC3/KIF23/KIF4A/CEP97/CCP110/DLGAP5/CEP192/CKAP5/CEP152/KIF2C/AURKC/KIF18A/FIGNL1/TTK/CCNB1/CDCA8/F…
GO:0001525	GO:0001525	angiogenesis	210	0.467868	1.47265	0.00148034	0.0275807	0.0226773	1384	tags=29%, list=18%, signal=24%	ANXA2/SPARC/ACTG1/FN1/SAT1/ATP5F1B/THBS1/PGK1/SERPINE1/MYDGF/RHOA/CCN1/TNFRSF12A/AMOT/MTDH/HSPB1/BSG/ATP5IF1/SERPINF1/COL4A1/HHEX/JAK1/CLIC4/GPX1/JAG1/CXCL8/XBP1/BTG1/MDK/ITGAV/TJP1/PTGS2/CCN2/ATP2B4/COL4A2/GADD45A/ITGB1BP1/MYH9/FLNA/PKM/RAMP1/MCAM/TGFBR1/GRN/EPAS1/PRKX/ETS1/BMPR1A/NOTCH2/CALD1/JMJD6/ADIPOR2/CAV1/SRPK2/RNH1/ADGRG1/HDAC9/SYNJ2BP/DDAH1/PRKCA
GO:0035633	GO:0035633	maintenance of blood-brain barrier	13	0.827605	1.68562	0.00155739	0.028756	0.0236436	749	tags=46%, list=10%, signal=42%	ACTB/GJA1/ACTG1/TJP1/VCL/PTGS2
GO:0008202	GO:0008202	steroid metabolic process	120	0.518715	1.55875	0.00155765	0.028756	0.0236436	1311	tags=28%, list=17%, signal=23%	IGFBP7/CYP19A1/HSD11B1/DHCR24/STAR/HSD3B2/MSMO1/APOE/CYP11A1/YWHAH/ACLY/AKR1B1/SQLE/FDX1/EBPL/SCARB1/CFTR/DHCR7/EBP/FDPS/SC5D/INSIG1/REST/NR1H4/ABCA5/ACADVL/APOA1/LDLR/POR/CYB5R3/ERG28/APOC1/SREBF2
GO:0061041	GO:0061041	regulation of wound healing	55	0.611652	1.68515	0.00156639	0.028786	0.0236682	1590	tags=35%, list=21%, signal=28%	ANXA2/ACTG1/APOE/THBS1/SERPINE1/PRDX2/TNFRSF12A/CD9/XBP1/PTEN/CRK/FERMT2/VKORC1/CAV1/ST3GAL4/SH2B3/TFPI/SRSF6/F3
GO:0006305	GO:0006305	DNA alkylation	22	-0.706816	-1.82352	0.00160232	0.0291811	0.0239931	644	tags=36%, list=8%, signal=33%	PARP1/MTRR/EHMT1/GRHL2/BRCA1/ATRX/TDRD1/DNMT1
GO:0006306	GO:0006306	DNA methylation	22	-0.706816	-1.82352	0.00160232	0.0291811	0.0239931	644	tags=36%, list=8%, signal=33%	PARP1/MTRR/EHMT1/GRHL2/BRCA1/ATRX/TDRD1/DNMT1
GO:0090503	GO:0090503	RNA phosphodiester bond hydrolysis, exonucleolytic	26	-0.669179	-1.80362	0.00163923	0.0297193	0.0244356	1170	tags=54%, list=15%, signal=46%	PAN2/EXOSC10/CNOT1/EXD2/PNLDC1/XRN2/ERI2/CNOT6L/EXOSC9/PARN/DCP2/PNPT1/EXOSC7/XRN1
GO:0006959	GO:0006959	humoral immune response	58	0.603643	1.66705	0.00166061	0.0299726	0.0246439	1483	tags=31%, list=19%, signal=25%	GAPDH/ZP4/ZP3/CD59/RARRES2/ROMO1/FAU/CXCL8/PHB1/C1QBP/ELANE/CD81/CD46/NOTCH2/CXCL6/CXCL1/CLU/H2BC12
GO:0015711	GO:0015711	organic anion transport	148	0.495274	1.51438	0.0016683	0.0299774	0.0246479	1183	tags=23%, list=15%, signal=20%	RBP1/GJA1/SLC25A5/APOE/PLIN2/THBS1/RGS4/OXT/SLC38A2/ARL6IP1/MGST1/MPC2/SLC25A14/FABP5/SLC47A1/CFTR/SLC25A6/SLC3A2/PSAP/FABP3/ARL6IP5/PTGS2/SLC25A1/SLC3A1/SLC38A1/SLC25A39/SLC43A3/UCP2/SLC1A5/SERINC5/SLC26A6/LRRC8A/SLC6A5/SLC35B1
GO:0000725	GO:0000725	recombinational repair	74	-0.492613	-1.6304	0.00169568	0.0303347	0.0249416	943	tags=42%, list=12%, signal=37%	KDM4D/MCM5/RAD51B/SPIDR/SLF2/PARP1/RECQL/MORF4L1/SAMHD1/TP53BP1/GEN1/BRCA1/NSMCE2/RAD51AP1/MMS22L/BLM/PARPBP/BRD8/ING3/NBN/RECQL5/ZMYND8/ACTR2/CDC7/FANCM/ERCC6/WDR48/WRN/RMI1/MRE11/FIGNL1
GO:0032368	GO:0032368	regulation of lipid transport	55	0.610117	1.68092	0.00176373	0.031413	0.0258282	1944	tags=51%, list=25%, signal=38%	ANXA2/CYP19A1/APOE/THBS1/OXT/LRAT/DBI/ITGAV/FABP3/SURF4/KDM5B/ABCA5/APOA1/NR1H2/TRIAP1/PRELID1/SAR1B/CAV1/APOC1/SREBF2/FIS1/PTGES/DENND5B/NAXE/IRS2/PPARG/TSPO/PTPN11
GO:0033047	GO:0033047	regulation of mitotic sister chromatid segregation	32	-0.616654	-1.75187	0.00178925	0.0317278	0.0260871	677	tags=59%, list=9%, signal=54%	TEX14/KNTC1/BUB1/APC/GEN1/NDC80/CDC20/SPDL1/IK/MAD2L1/BECN1/BUB1B/PCID2/NUF2/USP44/TTK/CCNB1/CDCA8/FBXO5
GO:1903039	GO:1903039	positive regulation of leukocyte cell-cell adhesion	81	0.55936	1.61188	0.001798	0.0317438	0.0261002	1416	tags=28%, list=19%, signal=23%	B2M/ACTB/IL6ST/ZP4/ZP3/SELENOK/RHOA/LGALS1/IGFBP2/XBP1/MDK/ABL2/CBFB/ELANE/CD81/CD46/ETS1/CYRIB/CD24/CAV1/ST3GAL4/AP3D1/IL23R
GO:0006643	GO:0006643	membrane lipid metabolic process	82	0.560899	1.61685	0.00184266	0.0323908	0.0266321	1531	tags=38%, list=20%, signal=31%	PEMT/ORMDL1/TM9SF2/CCN1/HEXB/VAPA/ELOVL5/DEGS1/PSAP/PIGU/UGCG/SCCPDH/FUCA1/PPP2R1A/FADS3/DEGS2/TEX2/HACD3/TECR/HACD2/B3GALNT1/ST3GAL4/PIGH/SPTLC1/DPM2/B4GALT4/PPP2CA/PPT1/PIGT/GPLD1/CERT1
GO:0072330	GO:0072330	monocarboxylic acid biosynthetic process	88	0.55367	1.61001	0.00185198	0.0324136	0.0266509	1308	tags=32%, list=17%, signal=27%	RBP1/STAR/GSTP1/SCD/ACLY/NDUFAB1/FABP5/PARK7/ELOVL5/ACSM3/DEGS1/XBP1/PLP1/GPX4/DSE/PTGS2/INSIG1/FADS3/EIF6/NR1H4/HACD3/ACADVL/TECR/NR1H2/FADS1/HACD2/ALOX15/APOC1
GO:0010466	GO:0010466	negative regulation of peptidase activity	76	0.562314	1.61164	0.00191646	0.0333976	0.02746	1386	tags=36%, list=18%, signal=29%	TIMP1/GAPDH/DHCR24/THBS1/SERPINE1/ARL6IP1/TMED10/PRDX5/PEBP1/CST3/LAMTOR5/PARK7/SERPINF1/NLRP7/GPX1/CSTB/LXN/PTGS2/CTSB/PICALM/TIMP3/BCL2L12/TRIAP1/POR/SERPINB6/TFPI2/TFPI
GO:0043551	GO:0043551	regulation of phosphatidylinositol 3-kinase activity	10	-0.854105	-1.80901	0.00192529	0.0334075	0.0274681	146	tags=40%, list=2%, signal=39%	SRC/FGF2/PIK3R1/VAV3
GO:0016101	GO:0016101	diterpenoid metabolic process	25	0.720747	1.70454	0.00194036	0.0335251	0.0275648	437	tags=20%, list=6%, signal=19%	RBP1/LRAT/AKR1B1/RARRES2/ALDH3A2
GO:0051146	GO:0051146	striated muscle cell differentiation	104	0.532985	1.56887	0.00199487	0.0343202	0.0282186	2013	tags=46%, list=26%, signal=34%	ACTG1/FHL2/RGS4/FLOT1/CSRP2/SORBS2/CD9/WDR1/PRKAR1A/NRG1/NEBL/GPX1/BIN3/HOPX/TOMM70/RBM38/XBP1/PDLIM5/CDH2/CFL2/RARB/CAPN2/MYH9/MESP1/TPM1/HNRNPU/CD81/MTPN/BMPR1A/MTLN/LMNA/RCAN1/CSRP1/AKAP13/HDAC9/SGCB/CBY1/BDNF/SMAD4/PPP3CB/MYL9/MYH11/FBXO22/CAV2/CFLAR/SPAG9/PLD3/KRT8
GO:0032526	GO:0032526	response to retinoic acid	36	0.671035	1.7114	0.00201742	0.0345611	0.0284166	642	tags=22%, list=8%, signal=20%	IGFBP7/TESC/OXT/LRAT/IGFBP2/NTRK3/SERPINF1/ABL2
GO:0033559	GO:0033559	unsaturated fatty acid metabolic process	48	0.616279	1.65303	0.00205722	0.0350942	0.0288549	1271	tags=29%, list=17%, signal=24%	GSTA1/GSTP1/SCD/FABP5/AKR1B1/ELOVL5/GPX1/DEGS1/GPX4/PTGS2/FADS3/PLAA/FADS1/ALOX15
GO:0010833	GO:0010833	telomere maintenance via telomere lengthening	36	-0.589194	-1.67531	0.00207488	0.0352467	0.0289804	719	tags=42%, list=9%, signal=38%	NAT10/TCP1/PARP1/DKC1/ATR/CTNNB1/PARN/HNRNPC/DCP2/NEK2/CCT3/CCT2/MRE11/XRN1/HSP90AB1
GO:0010628	GO:0010628	positive regulation of gene expression	406	0.418245	1.38341	0.00208568	0.0352821	0.0290094	1459	tags=27%, list=19%, signal=23%	B2M/GAPDH/ANXA2/NEAT1/GJA1/S100A10/ACTG1/VIM/FN1/ENO1/IL6ST/IL17B/RDX/TMED2/TESC/SFRP4/ZP3/THBS1/SELENOK/FLOT1/SLC38A2/SERPINE1/YBX3/RHOA/TMED10/SERP1/PRDX6/ZAR1/HSPB1/LAMTOR5/SMAD2/NTRK3/PARK7/PAWR/TRIM6/DHX29/ID4/TOMM70/AFDN/RBM38/CXCL8/XBP1/PLP1/MDK/TRA2B/CDC123/RBM3/METTL5/RPS7/POLR2G/PHB1/SECISBP2/PTGS2/SH3BGRL/ASTL/CCN2/C1QBP/MYH9/LIMS1/STOML2/EIF4A3/ELANE/PKM/RBMX/YTHDF1/KCNQ1OT1/HNRNPD/CO…
GO:0035239	GO:0035239	tube morphogenesis	324	0.426762	1.39624	0.00214956	0.0362111	0.0297732	1508	tags=26%, list=20%, signal=22%	ANXA2/SPARC/ACTG1/FN1/PFN1/SAT1/ATP5F1B/APOE/TMED2/THBS1/PGK1/SERPINE1/MYDGF/RHOA/CCN1/TNFRSF12A/AMOT/MTDH/HSPB1/BSG/SMAD2/ATP5IF1/SERPINF1/COL4A1/HHEX/JAK1/CLIC4/GPX1/JAG1/TNNI3/CXCL8/RALA/XBP1/AREG/BTG1/MDK/ITGAV/TJP1/CDH2/RPS7/PTGS2/CCN2/ATP2B4/COL4A2/GADD45A/ITGB1BP1/MYH9/PPP1CA/MESP1/FLNA/PKM/ST14/DEAF1/KDM5B/RAMP1/MCAM/TGFBR1/BMPR2/LDLR/GRN/EPAS1/PRKX/ETS1/PHB2/BMPR1A/NOTCH2/IFT57/CALD1/JMJ…
GO:0045454	GO:0045454	cell redox homeostasis	21	0.744041	1.69154	0.00217517	0.0363397	0.029879	791	tags=48%, list=10%, signal=43%	PRDX4/TXN/PRDX1/PRDX5/PRDX2/PRDX6/TXN2/GPX1/SELENOT/GLRX5
GO:0002237	GO:0002237	response to molecule of bacterial origin	101	0.537028	1.57479	0.00217262	0.0363397	0.029879	1517	tags=28%, list=20%, signal=23%	B2M/VIM/GSTP1/SERPINE1/RHOA/PRDX2/MTDH/TRIM6/NLRP7/SCARB1/CXCL8/CHMP5/XBP1/RPL13A/CAPN2/PTGS2/ELANE/ADAM9/NR1H4/PLAA/CYRIB/CD24/CXCL6/CXCL1/PRKCA/IL23R/MAPK1/AXL
GO:0051306	GO:0051306	mitotic sister chromatid separation	36	-0.586379	-1.6673	0.00223572	0.0370451	0.030459	677	tags=53%, list=9%, signal=48%	KNTC1/BUB1/APC/GEN1/NDC80/NSMCE2/CDC20/SPDL1/IK/MAD2L1/BUB1B/PCID2/NUF2/USP44/DLGAP5/TTK/CCNB1/CDCA8/FBXO5
GO:0046031	GO:0046031	ADP metabolic process	45	0.622339	1.64747	0.0022278	0.0370451	0.030459	1045	tags=24%, list=14%, signal=21%	LDHA/GAPDH/TPI1/ENO1/PGK1/AK4/PKM/UCP2/EIF6/AK5/NCOR1
GO:0051983	GO:0051983	regulation of chromosome segregation	65	-0.497252	-1.60642	0.00229202	0.037823	0.0310986	905	tags=48%, list=12%, signal=42%	HECW2/CDC6/TEX14/RAD18/SMC2/NCAPG2/NCAPG/KNTC1/BUB1/NCAPD3/SMARCC2/APC/GEN1/NDC80/NSMCE2/CDC20/SPDL1/IK/MAD2L1/BECN1/BUB1B/PCID2/NUF2/USP44/DLGAP5/KIF2C/NCAPH/TTK/CCNB1/CDCA8/FBXO5
GO:0030100	GO:0030100	regulation of endocytosis	94	0.532681	1.5558	0.00232081	0.0381425	0.0313613	1652	tags=40%, list=22%, signal=32%	B2M/ACTB/ANXA2/CD63/ACTG1/APOE/SFRP4/FLOT1/SERPINE1/AP2M1/RAC1/RAB31/RALA/ITGAV/ABL2/RAB21/PICALM/ARF1/NR1H2/BMP2K/AP2S1/ARF6/RIT2/LRPAP1/ALOX15/CAV1/APOC1/EEF2K/ANKRD13A/SYNJ2BP/APPL1/CLU/PPT1/AXL/TOR1A/CALM3/SMAP1/PPP3CB
GO:2001020	GO:2001020	regulation of response to DNA damage stimulus	144	-0.399777	-1.44959	0.00237259	0.0388355	0.0319311	956	tags=31%, list=13%, signal=27%	TTI1/SGF29/KDM4D/ETAA1/TFIP11/UIMC1/EYA3/RNF8/SUPT20H/SPIDR/ABRAXAS1/SLF2/NFRKB/TRIP12/ZCWPW1/PARP1/SMARCC2/PAXIP1/WDR76/MORF4L1/TAF12/TP53BP1/ATR/BRCA1/UBE2V1/UCHL5/RAD51AP1/DDX11/THOC1/MARCHF7/PARPBP/BRD8/ING3/RECQL5/FXR1/ACTR2/KAT7/DDIAS/BCLAF1/ERCC6/WDR48/FIGNL1/PCNA/FBXO5
GO:0070613	GO:0070613	regulation of protein processing	29	0.702134	1.71467	0.00239255	0.0388987	0.0319831	1021	tags=34%, list=13%, signal=30%	ANXA2/S100A10/ENO1/THBS1/SERPINE1/NLRP7/GLG1/ASTL/MYH9/BCL2L12
GO:0050870	GO:0050870	positive regulation of T cell activation	75	0.562631	1.61095	0.00239569	0.0388987	0.0319831	713	tags=17%, list=9%, signal=16%	B2M/ACTB/IL6ST/ZP4/ZP3/SELENOK/RHOA/LGALS1/IGFBP2/XBP1/MDK/ABL2/CBFB
GO:0006757	GO:0006757	ATP generation from ADP	39	0.653783	1.6835	0.00241978	0.0391327	0.0321754	154	tags=13%, list=2%, signal=13%	LDHA/GAPDH/TPI1/ENO1/PGK1
GO:0046939	GO:0046939	nucleotide phosphorylation	48	0.613396	1.6453	0.00246108	0.0394847	0.0324649	1874	tags=42%, list=25%, signal=32%	LDHA/GAPDH/TPI1/ENO1/PGK1/AK4/PKM/UCP2/EIF6/AK5/NCOR1/NME4/CMPK1/NME1/GPI/DDIT4/ZBTB20/PGAM1/PGM1/ALDOC
GO:0051346	GO:0051346	negative regulation of hydrolase activity	123	0.5099	1.53381	0.00245576	0.0394847	0.0324649	1386	tags=30%, list=18%, signal=25%	TIMP1/GAPDH/DHCR24/RDX/PPP1R35/TMED2/THBS1/BOD1/SERPINE1/ARL6IP1/TMED10/PRDX5/AMOT/PEBP1/CST3/LAMTOR5/ATP5IF1/PARK7/SERPINF1/NLRP7/GPX1/CSTB/LXN/PTGS2/CTSB/PICALM/TIMP3/BCL2L12/APOA1/FKBP1A/TRIAP1/POR/SERPINB6/APOC1/HDAC9/TFPI2/TFPI
GO:0034329	GO:0034329	cell junction assembly	152	0.476503	1.45989	0.00249069	0.0398017	0.0327255	974	tags=22%, list=13%, signal=19%	ACTB/GJA1/S100A10/ACTG1/FN1/DST/THBS1/FLOT1/OXT/RHOA/CD9/NPTN/CLDN10/RAC1/NTRK3/WDR1/SLC25A46/HOPX/AFDN/PDLIM5/PTEN/TJP1/CDH2/VCL/CRK/CRKL/FERMT2/ITGB1BP1/LIMS1/CDH11/RHOC/CDH3/NR1H4
GO:0006749	GO:0006749	glutathione metabolic process	26	0.710829	1.69257	0.00251149	0.0398195	0.0327401	1520	tags=50%, list=20%, signal=40%	GSTA1/GSTP1/HAGH/PARK7/GPX1/GSTA4/GLO1/GPX4/ARL6IP5/ETHE1/GSTO1/GLRX2/CHAC2
GO:0009185	GO:0009185	ribonucleoside diphosphate metabolic process	56	0.595343	1.64412	0.00251046	0.0398195	0.0327401	1045	tags=25%, list=14%, signal=22%	LDHA/GAPDH/TPI1/ENO1/PGK1/NUDT5/RRM2/GUK1/AK4/PKM/UCP2/EIF6/AK5/NCOR1
GO:0045494	GO:0045494	photoreceptor cell maintenance	13	-0.787701	-1.8107	0.00252182	0.0398271	0.0327464	829	tags=46%, list=11%, signal=41%	USH2A/BBS10/BBS4/CLCN3/USP45/ERCC6
GO:0034765	GO:0034765	regulation of monoatomic ion transmembrane transport	134	0.495802	1.49859	0.00260092	0.0409165	0.0336421	1770	tags=32%, list=23%, signal=25%	CD63/GLRX/ISCU/CLIC1/TESC/CALM2/KCNG2/RGS4/NDUFA4/YWHAH/PARK7/UBQLN1/ATP1B3/RRAD/YWHAQ/CLIC4/CFTR/AKAP9/PLP1/C4orf3/COMMD1/VDAC1/ATP2B4/FLNA/SLC30A1/CACNA1C/PHB2/FKBP1A/IFNGR2/CAB39/COA8/CAV1/KCNN2/TCAF1/GSTO1/RYR2/NIPSNAP2/PDE4D/CALM3/PPP3CB/STOM/TMEM109/PRNP
GO:0051225	GO:0051225	spindle assembly	68	-0.486443	-1.59071	0.00269311	0.0422025	0.0346995	774	tags=32%, list=10%, signal=29%	RNF4/ABRAXAS1/STAG1/RACGAP1/CHMP2B/NDC80/PIBF1/CDC20/CENPJ/KIF15/TPX2/NEK2/SMC1A/ABRAXAS2/SMC3/KIF23/KIF4A/CEP97/CEP192/AURKC/CDCA8/FBXO5
GO:0071103	GO:0071103	DNA conformation change	35	-0.588603	-1.66562	0.00271234	0.0422431	0.0347329	610	tags=43%, list=8%, signal=40%	RECQL/ERCC3/TOP2A/DDX11/SETX/BLM/HMGB3/NBN/RECQL5/HMGB2/DNA2/FANCM/DDX3X/WRN/MRE11
GO:0030168	GO:0030168	platelet activation	51	0.608638	1.6535	0.0027166	0.0422431	0.0347329	894	tags=27%, list=12%, signal=24%	ACTB/MYL12A/ACTG1/IL6ST/APOE/CLIC1/PPIA/CD9/GNAS/HSPB1/FUNDC2/VCL/MYH9/FLNA
GO:0002200	GO:0002200	somatic diversification of immune receptors	31	-0.62028	-1.72636	0.00289758	0.0446036	0.0366737	899	tags=48%, list=12%, signal=43%	SUPT6H/DCAF1/SANBR/RNF8/XRCC4/MSH3/PMS2/PAXIP1/SAMHD1/TP53BP1/THOC1/NBN/HMGB2/EXO1/LEF1
GO:0042180	GO:0042180	cellular ketone metabolic process	91	0.521062	1.51557	0.0029015	0.0446036	0.0366737	1810	tags=36%, list=24%, signal=28%	CYP19A1/TPI1/STAR/CYP11A1/FABP5/AKR1B1/HAGH/PARK7/ELOVL5/GLO1/FABP3/PTGS2/INSIG1/REST/ATP2B4/COQ10B/AKR1A1/EIF6/NR1H4/ACADVL/NCOR1/VKORC1/NR1H2/MTLN/CAV1/APOC1/EGR1/HSD17B10/COQ7/BCKDK/COQ9/PDSS2/IRS2
GO:0140053	GO:0140053	mitochondrial gene expression	91	0.521011	1.51542	0.0029015	0.0446036	0.0366737	1825	tags=51%, list=24%, signal=39%	MRPL22/MRPL32/MRPL50/MRPL39/MRPS14/GADD45GIP1/MRPL13/MRPL34/MRPS21/MRPL14/MRPL20/MRPS18C/MRPL37/MRPL4/AURKAIP1/MRPL33/MRPS23/TUFM/C1QBP/MRPL19/MRPL55/MRPL57/SLC25A33/COA3/MRPL51/MRPL41/UQCC2/GARS1/MRPS15/CHCHD1/MRPL43/MALSU1/MRPS26/MRPL27/MRPS7/MRPL3/MRPL40/HSD17B10/MRPL17/MRPL16/SHMT2/MRPS28/MRPS12/TRUB2/MRPL52/RMND1
GO:0032231	GO:0032231	regulation of actin filament bundle assembly	45	0.616749	1.63267	0.0029598	0.0452148	0.0371763	1163	tags=40%, list=15%, signal=34%	S100A10/ACTG1/PFN1/RDX/RHOA/STMN1/RAC1/TJP1/RHPN2/CCN2/FERMT2/ITGB1BP1/FLNA/TPM1/RHOC/TGFBR1/APOA1/CCDC88A
GO:1902850	GO:1902850	microtubule cytoskeleton organization involved in mitosis	89	-0.454285	-1.53149	0.00296362	0.0452148	0.0371763	736	tags=36%, list=10%, signal=33%	ABRAXAS1/NDE1/STAG1/INTS13/RACGAP1/CHMP2B/NDC80/PIBF1/MCPH1/CDC20/SPDL1/MAD2L1/CENPJ/KIF15/TPX2/MAP4/NEK2/SMC1A/ABRAXAS2/NUF2/RAE1/SMC3/KIF23/KIF4A/CEP97/DLGAP5/CEP192/CKAP5/AURKC/TTK/CCNB1/CDCA8
GO:1903317	GO:1903317	regulation of protein maturation	31	0.6872	1.70123	0.00297653	0.045241	0.0371978	1021	tags=32%, list=13%, signal=28%	ANXA2/S100A10/ENO1/THBS1/SERPINE1/NLRP7/GLG1/ASTL/MYH9/BCL2L12
GO:1901615	GO:1901615	organic hydroxy compound metabolic process	201	0.459036	1.44064	0.00300006	0.0454279	0.0373514	1569	tags=28%, list=21%, signal=23%	LDHA/CYP19A1/TPI1/DHCR24/STAR/MSMO1/APOE/CYP11A1/PTS/ACLY/LRAT/AKR1B1/HAGH/SQLE/PARK7/FDX1/EBPL/SCARB1/ALDH3A2/CFTR/DHCR7/EBP/FDPS/PTEN/SC5D/INSIG1/REST/CTSB/AKR1A1/DEGS2/CDH3/NR1H4/ABCA5/ACADVL/APOA1/LDLR/SYNJ2/MTPN/EPAS1/CTSK/POR/ALOX15/CYB5R3/ERG28/APOC1/SREBF2/SPTLC1/RDH11/APPL1/DPM2/NSDHL/COMT/LDHB/PDXK/HSD17B10/IDH3G/CYP51A1
GO:0018205	GO:0018205	peptidyl-lysine modification	160	-0.388574	-1.42498	0.00302446	0.0456265	0.0375147	1025	tags=27%, list=13%, signal=24%	H1-4/EZH1/GLYR1/HMG20A/SGF29/KAT6B/HCFC2/ZZZ3/SUV39H2/SUPT20H/GNL3/ATG5/USPL1/SLF2/PIAS2/SENP1/KAT6A/PAXIP1/MORF4L1/EHMT1/ARID4A/TAF12/BRCA1/NSMCE2/CTNNB1/BRD8/SNW1/ING3/TADA2A/PIAS1/KANSL2/MTF2/TOPORS/KAT7/KMT2C/KPNA7/SF3B1/ATF2/ERCC6/RBBP5/LEF1/SIN3A/MSL2
GO:0051298	GO:0051298	centrosome duplication	36	-0.574615	-1.63386	0.00303992	0.0456892	0.0375663	734	tags=42%, list=10%, signal=38%	NDE1/NAT10/MDM1/CHMP2B/GEN1/NDC80/BRCA1/RTTN/POC1B/CENPJ/CEP44/CCP110/CEP192/CKAP5/CEP152
GO:0044773	GO:0044773	mitotic DNA damage checkpoint signaling	35	-0.586135	-1.65864	0.00306129	0.04584	0.0376903	910	tags=40%, list=12%, signal=35%	UIMC1/XPC/ABRAXAS1/STK33/GIGYF2/BRCA1/BLM/NBN/TAOK1/SDE2/ZNF830/ATF2/DTL/MRE11
GO:0006721	GO:0006721	terpenoid metabolic process	30	0.672882	1.65373	0.00312186	0.0465745	0.0382942	580	tags=20%, list=8%, signal=19%	RBP1/LRAT/AKR1B1/RARRES2/ALDH3A2/FDPS
GO:0019320	GO:0019320	hexose catabolic process	18	0.759539	1.69075	0.00314189	0.046701	0.0383982	154	tags=17%, list=2%, signal=16%	TPI1/ENO1/PGK1
GO:0010965	GO:0010965	regulation of mitotic sister chromatid separation	34	-0.602141	-1.71667	0.00317384	0.0470031	0.0386466	677	tags=56%, list=9%, signal=51%	KNTC1/BUB1/APC/GEN1/NDC80/NSMCE2/CDC20/SPDL1/IK/MAD2L1/BUB1B/PCID2/NUF2/USP44/DLGAP5/TTK/CCNB1/CDCA8/FBXO5
GO:0045665	GO:0045665	negative regulation of neuron differentiation	19	0.745494	1.6537	0.00318979	0.0470668	0.038699	797	tags=32%, list=10%, signal=28%	B2M/RHOA/JAG1/ID4/EIF4E/REST
GO:0035295	GO:0035295	tube development	417	0.405882	1.34452	0.00320609	0.0471353	0.0387553	1513	tags=26%, list=20%, signal=22%	ANXA2/SPARC/ACTG1/FN1/HSD11B1/IL6ST/PFN1/SAT1/ATP5F1B/APOE/TMED2/THBS1/PGK1/SERPINE1/MYDGF/RHOA/CCN1/TNFRSF12A/AMOT/MTDH/HSPB1/BSG/SMAD2/ATP5IF1/AKR1B1/SERPINF1/COL4A1/HHEX/PLXNA4/JAK1/ACAT1/RARRES2/CLIC4/MIXL1/GPX1/JAG1/TNNI3/HOPX/CXCL8/RALA/XBP1/IFT25/AREG/BTG1/MDK/ITGAV/TJP1/CDH2/RPL13A/RPS7/HIKESHI/RARB/PTGS2/CCN2/ATP2B4/CRKL/COL4A2/GADD45A/ITGB1BP1/MARCKS/MYH9/PPP1CA/MESP1/FLNA/PKM/ST14/DEAF…
GO:0022407	GO:0022407	regulation of cell-cell adhesion	154	0.4774	1.46855	0.00324004	0.047462	0.0390239	1593	tags=29%, list=21%, signal=23%	B2M/ACTB/IL6ST/RDX/ZP4/ZP3/SELENOK/FLOT1/RHOA/LGALS1/PRDX2/CD9/IGFBP2/PAWR/PRKAR1A/JAK1/JAG1/NDFIP1/AFDN/XBP1/MDK/TJP1/ABL2/CBFB/ELANE/APOA1/CD81/PAG1/CD46/ETS1/CYRIB/EPCAM/CD24/CAV1/ST3GAL4/SH2B3/PRKCA/AP3D1/IL23R/CBLB/ARID1B/MYADM/CD47/FSTL3
GO:0001944	GO:0001944	vasculature development	283	0.43332	1.40797	0.00328185	0.0479008	0.0393847	1459	tags=27%, list=19%, signal=23%	ANXA2/SPARC/ACTG1/FN1/SAT1/ATP5F1B/APOE/TMED2/THBS1/PGK1/SERPINE1/MYDGF/ZFAND5/RHOA/CCN1/TNFRSF12A/AMOT/MTDH/HSPB1/BSG/ATP5IF1/SERPINF1/COL4A1/HHEX/JAK1/CLIC4/GPX1/JAG1/TNNI3/CXCL8/XBP1/BTG1/MDK/ITGAV/TJP1/CDH2/PTGS2/CCN2/ATP2B4/CRKL/COL4A2/GADD45A/ITGB1BP1/MYH9/MESP1/FLNA/PKM/RAMP1/MCAM/TGFBR1/BMPR2/LDLR/GRN/EPAS1/PRKX/ETS1/BMPR1A/NOTCH2/CALD1/JMJD6/ADIPOR2/CAV1/SRPK2/RNH1/ADGRG1/HDAC9/SYNJ2BP/D…
GO:0006898	GO:0006898	receptor-mediated endocytosis	96	0.520634	1.52597	0.00346189	0.0503468	0.0413958	1460	tags=35%, list=19%, signal=29%	B2M/ANXA2/CD63/APOE/SFRP4/FLOT1/SERPINE1/CLTA/AP2M1/CD9/RAC1/RAB31/CAP1/CXCL8/RALA/SCARB2/ITGAV/CLTB/RAB21/PICALM/ARF1/RAMP1/CD81/LDLR/BMP2K/RAB5A/AP2S1/ARF6/LRPAP1/CAV1/APOC1/ANKRD13A/CLU/PPT1
GO:0002526	GO:0002526	acute inflammatory response	26	0.695513	1.6561	0.00353617	0.0508781	0.0418326	873	tags=27%, list=11%, signal=24%	FN1/IL6ST/GSTP1/ZP3/PARK7/PTGS2/ELANE
GO:0048260	GO:0048260	positive regulation of receptor-mediated endocytosis	19	0.742045	1.64604	0.00352852	0.0508781	0.0418326	220	tags=32%, list=3%, signal=31%	B2M/ANXA2/CD63/SFRP4/SERPINE1/AP2M1
GO:0006473	GO:0006473	protein acetylation	90	-0.432993	-1.46773	0.0035116	0.0508781	0.0418326	1089	tags=32%, list=14%, signal=28%	PRKAA1/FAM161A/BMAL1/GLYR1/SGF29/KAT6B/ZZZ3/SUPT20H/ATG5/NAT10/NAA35/KAT6A/MORF4L1/TAF12/BRCA1/CLOCK/BRD8/ING3/TADA2A/TAOK1/KANSL2/KAT7/SF3B1/ATF2/ERCC6/DDX3X/LEF1/SIN3A/MSL2
GO:0045807	GO:0045807	positive regulation of endocytosis	40	0.638726	1.64843	0.00362528	0.0519334	0.0427004	417	tags=22%, list=5%, signal=21%	B2M/ANXA2/CD63/APOE/SFRP4/FLOT1/SERPINE1/AP2M1/RAB31
GO:0006665	GO:0006665	sphingolipid metabolic process	66	0.565335	1.58755	0.00363521	0.0519334	0.0427004	1531	tags=35%, list=20%, signal=28%	PEMT/ORMDL1/TM9SF2/CCN1/HEXB/VAPA/ELOVL5/DEGS1/PSAP/UGCG/PPP2R1A/FADS3/DEGS2/TEX2/HACD3/TECR/HACD2/B3GALNT1/SPTLC1/B4GALT4/PPP2CA/PPT1/CERT1
GO:0006275	GO:0006275	regulation of DNA replication	55	-0.510897	-1.59224	0.00364923	0.0519501	0.0427141	911	tags=35%, list=12%, signal=31%	MCM5/CDC6/USP37/ORC3/NFRKB/E2F8/ATR/UCHL5/BLM/ATRX/NBN/OBI1/ZNF830/DNA2/KAT7/SMC3/CDC7/PCNA/FBXO5
GO:0010959	GO:0010959	regulation of metal ion transport	128	0.49266	1.48845	0.00371671	0.0527251	0.0433513	1691	tags=28%, list=22%, signal=22%	B2M/CD63/GLRX/ISCU/TESC/CALM2/SARAF/RGS4/RHOA/YWHAH/UBQLN1/ATP1B3/RRAD/AKAP9/PLP1/C4orf3/COMMD1/VDAC1/PTGS2/ATP2B4/KIF5B/FLNA/SLC30A1/CACNA1C/FKBP1A/CAB39/CAV1/KCNN2/GSTO1/RYR2/NIPSNAP2/AHCYL1/PDE4D/CALM3/PPP3CB/STOM
GO:0009132	GO:0009132	nucleoside diphosphate metabolic process	63	0.569194	1.58875	0.00387119	0.0545339	0.0448385	1888	tags=40%, list=25%, signal=30%	LDHA/GAPDH/TPI1/ENO1/PGK1/NUDT5/RRM2/GUK1/AK4/PKM/UCP2/EIF6/AK5/NCOR1/NME4/CMPK1/NME1/GPI/DDIT4/ZBTB20/AK3/PGAM1/PGM1/ALDOC/AK2
GO:0043269	GO:0043269	regulation of monoatomic ion transport	167	0.469528	1.44851	0.00385872	0.0545339	0.0448385	1281	tags=23%, list=17%, signal=19%	B2M/CD63/GLRX/ISCU/CLIC1/TESC/CALM2/SARAF/KCNG2/RGS4/RHOA/NDUFA4/YWHAH/CLDN10/PARK7/UBQLN1/ATP1B3/RRAD/YWHAQ/CLIC4/CFTR/AKAP9/PLP1/C4orf3/COMMD1/VDAC1/PTGS2/ATP2B4/KIF5B/FLNA/SLC30A1/CACNA1C/PHB2/FKBP1A/IFNGR2/CAB39/COA8/CAV1
GO:0031058	GO:0031058	positive regulation of histone modification	44	-0.555001	-1.67822	0.00395808	0.0546161	0.0449061	676	tags=34%, list=9%, signal=31%	GLYR1/SART3/AKAP8L/PAXIP1/BRCA1/CTNNB1/SNW1/TADA2A/SAP30BP/KANSL2/MTF2/KPNA7/SF3B1/ERCC6/RNF20
GO:0006278	GO:0006278	RNA-templated DNA biosynthetic process	35	-0.581048	-1.64424	0.00392125	0.0546161	0.0449061	719	tags=40%, list=9%, signal=36%	NAT10/TCP1/DKC1/ATR/CTNNB1/PARN/HNRNPC/DCP2/NEK2/CCT3/CCT2/MRE11/XRN1/HSP90AB1
GO:0007004	GO:0007004	telomere maintenance via telomerase	35	-0.581048	-1.64424	0.00392125	0.0546161	0.0449061	719	tags=40%, list=9%, signal=36%	NAT10/TCP1/DKC1/ATR/CTNNB1/PARN/HNRNPC/DCP2/NEK2/CCT3/CCT2/MRE11/XRN1/HSP90AB1
GO:0006007	GO:0006007	glucose catabolic process	12	0.803934	1.62743	0.00394926	0.0546161	0.0449061	154	tags=25%, list=2%, signal=25%	TPI1/ENO1/PGK1
GO:0001909	GO:0001909	leukocyte mediated cytotoxicity	43	0.611251	1.59939	0.0038971	0.0546161	0.0449061	1653	tags=33%, list=22%, signal=26%	B2M/PRDX1/TUBB/TUBB4B/CRK/KIF5B/ELANE/CYRIB/ULBP1/CXCL6/IL23R/CADM1/PPP3CB/HLA-B
GO:0022898	GO:0022898	regulation of transmembrane transporter activity	87	0.529268	1.53702	0.00395135	0.0546161	0.0449061	1691	tags=32%, list=22%, signal=25%	ACTB/GLRX/TESC/CALM2/NDUFA4/YWHAH/PARK7/UBQLN1/ATP1B3/RRAD/CFTR/AKAP9/C4orf3/PHB2/FKBP1A/IFNGR2/CAB39/COA8/CAV1/TCAF1/GSTO1/RYR2/NIPSNAP2/AHCYL1/PDE4D/CALM3/PPP3CB/STOM
GO:0061061	GO:0061061	muscle structure development	247	0.43892	1.40909	0.00399995	0.0546797	0.0449584	2022	tags=39%, list=26%, signal=30%	ACTB/MYL6/ACTG1/FHL2/COPRS/RGS4/FLOT1/CSRP2/YBX3/RHOA/LGALS1/SORBS2/SERP1/DSP/CD9/CD164/WDR1/PRKAR1A/NRG1/NEBL/GPX1/JAG1/TNNI3/BIN3/HOPX/TOMM70/RBM38/XBP1/PDLIM5/BTG1/CDH2/DDX17/ARID5B/SOX15/CFL2/KDM1A/PDLIM4/RARB/CAPN2/REST/MYH9/AKIRIN1/MESP1/FLNB/TPM1/HNRNPU/TGFBR1/BMPR2/CD81/MTPN/UQCC2/LRRC8A/EPAS1/BMPR1A/FKBP1A/MTLN/LMNA/RCAN1/CSRP1/AKAP13/CAV1/HDAC9/CENPF/EGR1/PITX1/SGCB/SGCE/RYR2/ARID1B/ACT…
GO:0033993	GO:0033993	response to lipid	311	0.422723	1.38073	0.00400326	0.0546797	0.0449584	1100	tags=21%, list=14%, signal=19%	IGFBP7/VIM/ATP5F1A/GSTP1/HSD3B2/H2AZ1/SCD/TESC/DNAJA1/SGK1/THBS1/OXT/SERPINE1/RHOA/MGST1/YWHAH/LRAT/PRDX2/IGFBP2/MTDH/PAM/SMAD2/NTRK3/PARK7/TRIM6/FDX1/SERPINF1/NLRP7/SCARB1/CFTR/GPX1/PDCD7/CXCL8/CHMP5/XBP1/EIF4E/DDX54/AREG/MDK/ABL2/GPX4/DDX17/KDM1A/RPL13A/PHB1/CAPN2/PTGS2/INSIG1/PGRMC2/REST/CCN2/UFSP2/ELANE/SOCS2/UCP2/HNRNPD/ADAM9/NR1H4/HNRNPU/RPL27/TGFBR1/NCOR1/LDLR/PLAA/GNB1
GO:0061024	GO:0061024	membrane organization	352	0.411496	1.3519	0.00397784	0.0546797	0.0449584	1898	tags=36%, list=25%, signal=28%	ANXA2/S100A10/SLC25A5/DHCR24/STAR/APOE/SNX3/TMED2/THBS1/FLOT1/UBE2I/RHOA/AP2M1/ARL6IP1/STX8/TMED10/AURKB/SERP1/CD9/RAC1/VAPA/ATP5IF1/BANF1/EMC2/RER1/RAB31/EMC8/LAPTM4B/ROMO1/SLC25A46/REEP5/DEGS1/BIN3/SLC25A6/RTN4/KLHL12/TOMM70/CHMP5/ATP2C1/EMC4/PTEN/VDAC2/UGCG/GHITM/CDH2/VAMP3/STX3/MTCH1/CHMP2A/TRAPPC1/PLAAT3/INSIG1/RAB20/MICOS10/CRKL/GET1/PICALM/MYH9/APOO/VPS25/CHMP3/ARF1/EMC7/TMEM11/STXBP6/PRKC…
GO:1903034	GO:1903034	regulation of response to wounding	69	0.566675	1.59997	0.00406365	0.0553176	0.0454829	1386	tags=29%, list=18%, signal=24%	ANXA2/ACTG1/APOE/THBS1/SERPINE1/PRDX2/TNFRSF12A/CD9/XBP1/MDK/PTEN/CRK/FERMT2/FLNA/GRN/VKORC1/CAV1/ST3GAL4/SH2B3/TFPI
GO:0044774	GO:0044774	mitotic DNA integrity checkpoint signaling	39	-0.558418	-1.62321	0.00409834	0.0556027	0.0457173	1008	tags=41%, list=13%, signal=36%	ORC1/UIMC1/CDC6/XPC/ABRAXAS1/STK33/GIGYF2/BRCA1/BLM/NBN/TAOK1/SDE2/ZNF830/ATF2/DTL/MRE11
GO:0007566	GO:0007566	embryo implantation	20	0.751505	1.69474	0.00413691	0.0557518	0.0458399	821	tags=30%, list=11%, signal=27%	TIMP1/IGFBP7/GJA1/BSG/PTGS2/C1QBP
GO:0050729	GO:0050729	positive regulation of inflammatory response	45	0.608788	1.61159	0.00412345	0.0557518	0.0458399	1145	tags=27%, list=15%, signal=23%	NEAT1/IL6ST/ZP3/SERPINE1/LGALS1/PARK7/MDK/PTGS2/CD81/LDLR/GRN/ETS1
GO:0044839	GO:0044839	cell cycle G2/M phase transition	68	-0.473454	-1.54824	0.0041844	0.0562045	0.0462121	910	tags=34%, list=12%, signal=30%	UIMC1/CDC6/RRM1/RAD51B/ABRAXAS1/AKAP8L/PAXIP1/NDC80/KCNH5/BRCA1/BLM/BACH1/PPME1/NBN/TAOK1/AVEN/ZNF830/CDC7/DTL/MRE11/CCNB1/FBXO5/SIN3A
GO:0007017	GO:0007017	microtubule-based process	372	-0.308702	-1.2167	0.00426588	0.0571091	0.0469559	886	tags=23%, list=12%, signal=22%	PRC1/CFAP47/ARHGAP21/CIB1/DYNC1I2/DNAH5/SKA3/TTC21B/DLG2/VPS13A/SLC39A12/RNF4/LCA5L/ATXN3/DNAH9/ABRAXAS1/NDE1/NAT10/STAG1/INTS13/RACGAP1/KIF20A/MDM1/WDR19/KIF1A/DNAH12/CHMP2B/BBS4/APC/GEN1/NDC80/PIBF1/FSIP2/MCPH1/RPGR/TUBD1/BRCA1/RTTN/KIF20B/STAU2/CDC20/KIFBP/DLG1/AP3M2/KATNA1/ATRX/CTNNB1/SPDL1/DAW1/POC1B/MAD2L1/DYNC2H1/CENPJ/IGBP1/KIF15/TPX2/MAP4/TAOK1/SYNE2/AP3B1/NEK2/CEP85/SMC1A/CEP44/ABRAXAS2…
GO:0010951	GO:0010951	negative regulation of endopeptidase activity	63	0.566251	1.58054	0.00431501	0.0575762	0.04734	458	tags=21%, list=6%, signal=20%	TIMP1/GAPDH/DHCR24/THBS1/SERPINE1/ARL6IP1/TMED10/PRDX5/CST3/LAMTOR5/PARK7/SERPINF1/GPX1
GO:0030195	GO:0030195	negative regulation of blood coagulation	20	0.750569	1.69262	0.00441833	0.0579206	0.0476231	300	tags=25%, list=4%, signal=24%	ANXA2/APOE/THBS1/SERPINE1/CD9
GO:0050819	GO:0050819	negative regulation of coagulation	20	0.750569	1.69262	0.00441833	0.0579206	0.0476231	300	tags=25%, list=4%, signal=24%	ANXA2/APOE/THBS1/SERPINE1/CD9
GO:1900047	GO:1900047	negative regulation of hemostasis	20	0.750569	1.69262	0.00441833	0.0579206	0.0476231	300	tags=25%, list=4%, signal=24%	ANXA2/APOE/THBS1/SERPINE1/CD9
GO:0055072	GO:0055072	iron ion homeostasis	38	0.626502	1.60679	0.0044411	0.0579206	0.0476231	845	tags=21%, list=11%, signal=19%	B2M/ISCU/BDH2/FTL/FTH1/NDFIP1/GLRX5/PICALM
GO:0031056	GO:0031056	regulation of histone modification	69	-0.465932	-1.52723	0.00439641	0.0579206	0.0476231	990	tags=30%, list=13%, signal=27%	GLYR1/SART3/SGF29/ZZZ3/ATG5/AKAP8L/TRIP12/PAXIP1/EHMT1/BRCA1/CTNNB1/SNW1/TADA2A/SAP30BP/KANSL2/MTF2/KPNA7/SF3B1/ERCC6/RNF20/SIN3A
GO:0015849	GO:0015849	organic acid transport	115	0.495986	1.4793	0.00438751	0.0579206	0.0476231	1157	tags=24%, list=15%, signal=21%	RBP1/GJA1/APOE/PLIN2/THBS1/RGS4/OXT/SLC38A2/ARL6IP1/MPC2/SLC25A14/FABP5/SLC47A1/SLC3A2/PSAP/FABP3/ARL6IP5/PTGS2/SLC25A1/SLC3A1/SLC38A1/SLC43A3/UCP2/SLC1A5/SERINC5/SLC26A6/LRRC8A/SLC6A5
GO:0044092	GO:0044092	negative regulation of molecular function	375	0.40732	1.34332	0.00443169	0.0579206	0.0476231	1281	tags=24%, list=17%, signal=21%	B2M/TIMP1/ACTB/GAPDH/DHCR24/GSTP1/RDX/HES6/APOE/PPP1R35/TMED2/SFRP4/DNAJA1/CALM2/THBS1/BOD1/PPIA/PRKAR2B/RACK1/SERPINE1/ARL6IP1/STMN1/TMED10/PRDX5/AURKB/PRDX2/AMOT/PEBP1/MVP/CST3/HSPB1/LAMTOR5/ATP5IF1/BANF1/PARK7/UBQLN1/SERPINF1/HHEX/NLRP7/PRKAR1A/RRAD/RPS15/GPX1/DUSP1/GEMIN2/TNNI3/CSTB/NDFIP1/COMMD6/AKAP9/RTRAF/PHPT1/C4orf3/PTEN/ITGAV/LXN/COMMD1/KDM1A/RPS7/PTGS2/NOSIP/ATP2B4/GADD45A/CTSB/ITGB1BP…
GO:0032069	GO:0032069	regulation of nuclease activity	12	-0.779602	-1.76909	0.00446932	0.0580436	0.0477243	480	tags=42%, list=6%, signal=39%	DDX11/HMGB2/TMBIM6/ABCE1/PCNA
GO:0006165	GO:0006165	nucleoside diphosphate phosphorylation	47	0.616015	1.65484	0.00447925	0.0580436	0.0477243	1874	tags=43%, list=25%, signal=32%	LDHA/GAPDH/TPI1/ENO1/PGK1/AK4/PKM/UCP2/EIF6/AK5/NCOR1/NME4/CMPK1/NME1/GPI/DDIT4/ZBTB20/PGAM1/PGM1/ALDOC
GO:0009135	GO:0009135	purine nucleoside diphosphate metabolic process	52	0.591202	1.61038	0.00452318	0.0582396	0.0478854	1045	tags=23%, list=14%, signal=20%	LDHA/GAPDH/TPI1/ENO1/PGK1/GUK1/AK4/PKM/UCP2/EIF6/AK5/NCOR1
GO:0009179	GO:0009179	purine ribonucleoside diphosphate metabolic process	52	0.591202	1.61038	0.00452318	0.0582396	0.0478854	1045	tags=23%, list=14%, signal=20%	LDHA/GAPDH/TPI1/ENO1/PGK1/GUK1/AK4/PKM/UCP2/EIF6/AK5/NCOR1
GO:0090501	GO:0090501	RNA phosphodiester bond hydrolysis	74	-0.466466	-1.54386	0.00460668	0.0591263	0.0486145	1170	tags=32%, list=15%, signal=28%	PAN2/POP1/EXOSC10/CNOT1/EXD2/PNLDC1/NOB1/CSTF3/XRN2/UTP20/ERI2/SAMHD1/CNOT6L/CPSF2/EXOSC9/PARN/BMS1/DCP2/SDE2/PNPT1/EXO1/EXOSC7/CSTF2/XRN1
GO:0006122	GO:0006122	mitochondrial electron transport, ubiquinol to cytochrome c	10	0.848078	1.67004	0.0046294	0.0591486	0.0486328	1102	tags=80%, list=14%, signal=69%	UQCRFS1/UQCR10/CYCS/UQCRC1/CYC1/UQCRQ/UQCR11/UQCRH
GO:0016125	GO:0016125	sterol metabolic process	69	0.561803	1.58622	0.00464764	0.0591486	0.0486328	1382	tags=41%, list=18%, signal=34%	CYP19A1/DHCR24/STAR/MSMO1/APOE/CYP11A1/ACLY/SQLE/FDX1/EBPL/SCARB1/CFTR/DHCR7/EBP/FDPS/SC5D/INSIG1/NR1H4/ABCA5/ACADVL/APOA1/LDLR/POR/CYB5R3/ERG28/APOC1/SREBF2/NSDHL
GO:0016042	GO:0016042	lipid catabolic process	108	0.507811	1.50648	0.0046523	0.0591486	0.0486328	1524	tags=25%, list=20%, signal=20%	CYP19A1/HSD11B1/APOE/BDH2/YWHAH/PRDX6/HEXB/IAH1/ACAT1/SCARB1/RARRES2/AOAH/FUCA1/PLAAT3/AADAC/LPIN2/ACADVL/LDLR/TBL1XR1/MTLN/APOC1/ECH1/PAFAH1B3/PPT1/GPLD1/HSD17B10/ETFDH
GO:0098657	GO:0098657	import into cell	80	0.533575	1.53533	0.00475355	0.0599989	0.0493319	1157	tags=26%, list=15%, signal=23%	ACTB/ISCU/THBS1/RGS4/FLOT1/SLC38A2/ARL6IP1/PARK7/ATP1B3/SLC47A1/SLC3A2/FABP3/ARL6IP5/ATP2B4/SLC38A1/SLC1A5/SLC30A1/KCNK9/CACNA1C/LRRC8A/SLC6A5
GO:0006338	GO:0006338	chromatin remodeling	149	-0.380836	-1.38717	0.0047737	0.0599989	0.0493319	1049	tags=30%, list=14%, signal=26%	ZBTB1/DYRK1A/H1-4/LMNB1/KDM4A/EZH1/TTI1/SART3/DDX23/KDM4D/KAT6B/HCFC2/MYSM1/SUV39H2/ANP32B/NFRKB/TRIP12/H1-0/SMARCC2/KAT6A/EHMT1/PPHLN1/HLTF/UCHL5/RBBP7/ATRX/NAP1L4/TTF2/HNRNPC/TADA2A/SMARCAD1/HMGB2/PCID2/RESF1/KAT7/SF3B1/ERCC6/RBBP5/CHD2/FAM172BP/H1-1/DNMT1/ERCC6L/SIN3A
GO:0043207	GO:0043207	response to external biotic stimulus	439	0.396517	1.31506	0.00477854	0.0599989	0.0493319	1517	tags=26%, list=20%, signal=22%	B2M/GAPDH/ACTG1/VIM/IFITM3/HTRA1/ENO1/GSTP1/CFL1/APOE/SNX3/TPT1/SELENOK/FLOT1/IFI27/WDFY1/PRDX1/SERPINE1/RHOA/IFITM2/STX8/STMN1/LRAT/PRDX2/MTDH/LSM5/HSPB1/LAMTOR5/BANF1/UBQLN1/TRIM6/NLRP7/JAK1/SCARB1/RARRES2/ROMO1/FAU/GPX1/RTN4/TOMM70/CXCL8/CHMP5/XBP1/TUBB/DDX17/VAMP3/RPL13A/TUBB4B/PHB1/CAPN2/PTGS2/CRK/PLAAT3/PPP1R14B/RAB20/C1QBP/KIF5B/PCBP2/TSPAN6/ELANE/FLNB/CHMP3/SERINC5/ADAM9/ARF1/NR1H4/HERC5/…
GO:0051707	GO:0051707	response to other organism	439	0.396517	1.31506	0.00477854	0.0599989	0.0493319	1517	tags=26%, list=20%, signal=22%	B2M/GAPDH/ACTG1/VIM/IFITM3/HTRA1/ENO1/GSTP1/CFL1/APOE/SNX3/TPT1/SELENOK/FLOT1/IFI27/WDFY1/PRDX1/SERPINE1/RHOA/IFITM2/STX8/STMN1/LRAT/PRDX2/MTDH/LSM5/HSPB1/LAMTOR5/BANF1/UBQLN1/TRIM6/NLRP7/JAK1/SCARB1/RARRES2/ROMO1/FAU/GPX1/RTN4/TOMM70/CXCL8/CHMP5/XBP1/TUBB/DDX17/VAMP3/RPL13A/TUBB4B/PHB1/CAPN2/PTGS2/CRK/PLAAT3/PPP1R14B/RAB20/C1QBP/KIF5B/PCBP2/TSPAN6/ELANE/FLNB/CHMP3/SERINC5/ADAM9/ARF1/NR1H4/HERC5/…
GO:0016053	GO:0016053	organic acid biosynthetic process	128	0.486312	1.46927	0.00481805	0.0601216	0.0494328	1325	tags=30%, list=17%, signal=25%	RBP1/STAR/GSTP1/SCD/ACLY/NDUFAB1/FABP5/BCAT1/PARK7/ELOVL5/ACSM3/DEGS1/XBP1/PLP1/GPX4/ADI1/DSE/PTGS2/INSIG1/ATP2B4/FADS3/SLC38A1/AKR1A1/SERINC5/EIF6/NR1H4/HACD3/ACADVL/TECR/NR1H2/UGDH/FADS1/SUCLA2/SEPHS2/HACD2/ALOX15/APOC1/GLS
GO:0046394	GO:0046394	carboxylic acid biosynthetic process	128	0.486312	1.46927	0.00481805	0.0601216	0.0494328	1325	tags=30%, list=17%, signal=25%	RBP1/STAR/GSTP1/SCD/ACLY/NDUFAB1/FABP5/BCAT1/PARK7/ELOVL5/ACSM3/DEGS1/XBP1/PLP1/GPX4/ADI1/DSE/PTGS2/INSIG1/ATP2B4/FADS3/SLC38A1/AKR1A1/SERINC5/EIF6/NR1H4/HACD3/ACADVL/TECR/NR1H2/UGDH/FADS1/SUCLA2/SEPHS2/HACD2/ALOX15/APOC1/GLS
GO:0032508	GO:0032508	DNA duplex unwinding	30	-0.598665	-1.66159	0.00487587	0.0606558	0.049872	610	tags=43%, list=8%, signal=40%	RECQL/ERCC3/TOP2A/DDX11/SETX/BLM/NBN/RECQL5/DNA2/FANCM/DDX3X/WRN/MRE11
GO:0030335	GO:0030335	positive regulation of cell migration	192	0.45024	1.40604	0.00494272	0.0612989	0.0504008	1147	tags=26%, list=15%, signal=22%	SPARC/ACTG1/FN1/PFN1/ATP5F1A/CD99/RDX/ATP5F1B/SEMA3A/ZP3/THBS1/SELENOK/UBE2I/RACK1/GRB7/SERPINE1/RHOA/CCN1/RRAS2/RAC1/HSPB1/NTRK3/SCARB1/RARRES2/S100A11/RTN4/CXCL8/XBP1/PLP1/MDK/ITGAV/TJP1/ABL2/PTGS2/CRK/CRKL/C1QBP/FERMT2/ITGB1BP1/AKIRIN1/RHOC/ADAM9/MCAM/TGFBR1/BMPR2/PLAA/GRN/ETS1/GFUS
GO:0045839	GO:0045839	negative regulation of mitotic nuclear division	31	-0.598095	-1.66462	0.00496101	0.0613375	0.0504325	884	tags=61%, list=12%, signal=54%	MTBP/TEX14/KNTC1/BUB1/APC/GEN1/NDC80/CDC20/SPDL1/IK/MAD2L1/BUB1B/PCID2/NUF2/USP44/TTK/CCNB1/CDCA8/FBXO5
GO:0050673	GO:0050673	epithelial cell proliferation	161	0.464896	1.43362	0.00503998	0.0621238	0.0510791	1618	tags=29%, list=21%, signal=23%	B2M/NEAT1/SPARC/HTRA1/ATP5F1A/APOE/THBS1/FST/MYDGF/HMGN1/ATP5IF1/SERPINF1/SCARB1/GPX1/JAG1/RTN4/XBP1/AREG/MDK/IRF6/ITGB1BP1/DEAF1/KDM5B/CDH3/TGFBR1/BMPR2/APOA1/GRN/PRKX/PHB2/BMPR1A/NOTCH2/IFT57/CAV1/MCC/SYNJ2BP/OSR2/PRKCA/YAP1/LGR4/TRIM24/MAPK1/NME1/SRSF6/F3/ERRFI1
GO:0034330	GO:0034330	cell junction organization	252	0.434284	1.39792	0.00515454	0.0633429	0.0520814	1007	tags=21%, list=13%, signal=19%	ACTB/GJA1/S100A10/ACTG1/FN1/PFN1/RDX/CFL1/APOE/DST/THBS1/FLOT1/OXT/TUBA1A/RHOA/DSP/CD9/NPTN/UNC13C/CLDN10/RAC1/NTRK3/COL4A1/WDR1/PLXNA4/RER1/SLC25A46/HOPX/AFDN/TUBB/PDLIM5/PTEN/TJP1/CDH2/ABHD17B/VCL/TANC2/CRK/LAMTOR2/REST/CRKL/FERMT2/ITGB1BP1/LIMS1/FLNA/CDH11/RHOC/ARF1/CDH3/NR1H4/CAPRIN1/TGFBR1
GO:0034470	GO:0034470	ncRNA processing	198	-0.352273	-1.31913	0.00523343	0.0641174	0.0527182	868	tags=23%, list=11%, signal=21%	NOB1/METTL15/INTS14/WBP11/DDX18/MAK16/UTP15/THUMPD3/NAT10/FAM98A/XRN2/INTS13/NSUN2/UTP20/ERI2/FTSJ3/TRMT11/NUP155/TYW1B/NIFK/DKC1/FRG1/SMAD1/EXOSC9/PARN/TRNT1/TRMT13/BMS1/TYW1/NOLC1/NSUN6/UTP6/HENMT1/BRIX1/NOL10/RIOK3/SDE2/UTP11/TDRD1/EXOSC7/NOL8/WDR75/ZC3H7A/NOP56/DDX3X/HEATR1
GO:0045116	GO:0045116	protein neddylation	14	0.772581	1.60555	0.00535273	0.065381	0.0537571	1141	tags=71%, list=15%, signal=61%	COPS8/COPS9/RBX1/RNF7/DCUN1D5/NEDD8/COPS6/NAE1/RPL5/EPAS1
GO:0035825	GO:0035825	homologous recombination	18	-0.698869	-1.72587	0.00540183	0.065782	0.0540868	1173	tags=72%, list=15%, signal=61%	BRME1/EME1/ANKRD31/SHOC1/MLH3/RAD51B/BRCA1/RAD51AP1/TOP2A/NBN/FANCM/RMI1/MRE11
GO:0051784	GO:0051784	negative regulation of nuclear division	35	-0.566815	-1.60396	0.00545146	0.066187	0.0544199	884	tags=54%, list=12%, signal=48%	MTBP/TEX14/KNTC1/BUB1/APC/GEN1/NDC80/CDC20/SPDL1/IK/MAD2L1/BUB1B/PCID2/NUF2/USP44/TTK/CCNB1/CDCA8/FBXO5
GO:0032148	GO:0032148	activation of protein kinase B activity	14	0.770655	1.60155	0.00564207	0.068296	0.0561539	1163	tags=50%, list=15%, signal=42%	PPIA/TXN/NTRK3/PARK7/NRG1/ITGB1BP1/CCDC88A
GO:0042445	GO:0042445	hormone metabolic process	77	0.53546	1.5394	0.00570009	0.0685857	0.0563921	1790	tags=31%, list=23%, signal=24%	RBP1/CYP19A1/HSD3B2/CYP11A1/LRAT/AKR1B1/FDX1/DHCR7/REST/CTSB/P4HB/ALDH9A1/YIPF5/CTSK/ATP6AP2/POR/RDH11/EGR1/HSD17B10/PNPLA2/ERO1A/PLEKHA1/CRYM/HSD17B12
GO:0016570	GO:0016570	histone modification	194	-0.362092	-1.3548	0.00570207	0.0685857	0.0563921	1031	tags=29%, list=14%, signal=26%	DYRK1A/H1-4/KDM4A/EZH1/GLYR1/SART3/SGF29/KDM4D/USP15/KAT6B/UIMC1/EYA3/HCFC2/MYSM1/ZZZ3/RNF8/SUV39H2/SUPT20H/LEO1/ABRAXAS1/ATG5/AKAP8L/TRIP12/KAT6A/PAXIP1/MORF4L1/EHMT1/ARID4A/TAF12/BRCA1/RIOX2/VRK1/UFL1/RBBP7/CLOCK/CTNNB1/BRD8/SNW1/ING3/TADA2A/SMARCAD1/SAP30BP/KANSL2/MTF2/KAT7/KMT2C/KPNA7/SF3B1/ATF2/ERCC6/AURKC/RNF20/RBBP5/LEF1/SIN3A/MSL2
GO:0009607	GO:0009607	response to biotic stimulus	449	0.397466	1.31727	0.00571689	0.0685857	0.0563921	1517	tags=26%, list=20%, signal=22%	B2M/GAPDH/ACTG1/VIM/IFITM3/HTRA1/ENO1/GSTP1/CFL1/APOE/SNX3/TPT1/SRPX/SELENOK/FLOT1/IFI27/WDFY1/PRDX1/SERPINE1/RHOA/IFITM2/STX8/STMN1/LRAT/PRDX2/MTDH/LSM5/HSPB1/LAMTOR5/BANF1/UBQLN1/TRIM6/NLRP7/JAK1/SCARB1/RARRES2/ROMO1/FAU/GPX1/RTN4/TOMM70/CXCL8/CHMP5/XBP1/TUBB/DDX17/VAMP3/RPL13A/TUBB4B/PHB1/CAPN2/PTGS2/TMCO1/CRK/PLAAT3/PPP1R14B/RAB20/C1QBP/KIF5B/PCBP2/TSPAN6/ELANE/FLNB/CHMP3/SERINC5/ADAM9/ARF1/N…
GO:0043903	GO:0043903	regulation of biological process involved in symbiotic interaction	27	0.674552	1.61073	0.00575542	0.0686406	0.0564373	1306	tags=41%, list=17%, signal=34%	IFITM3/SNX3/IFITM2/LGALS1/TRIM6/CXCL8/ITGAV/P4HB/CXCL6/CAV1/IFITM1
GO:0019221	GO:0019221	cytokine-mediated signaling pathway	140	0.47048	1.43344	0.00574951	0.0686406	0.0564373	1690	tags=29%, list=22%, signal=23%	IFITM3/IL6ST/GSTP1/IFI27/TXNDC17/IFITM2/TRIM6/JAK1/CXCL8/UGCG/ADIPOR1/LIMS1/P4HB/NR1H4/RRAGA/APOA1/ZC3H15/PLP2/NR1H2/AGPAT2/EIF5A/IFNGR2/ADIPOR2/CD24/CXCL6/CXCL1/CAV1/IFITM1/SH2B3/APPL1/CSF1R/YAP1/IL23R/EGR1/AXL/TRAF2/SMAD4/IL13RA1/COMMD7/TRIM44
GO:2000278	GO:2000278	regulation of DNA biosynthetic process	57	-0.490062	-1.54169	0.0057943	0.0689011	0.0566514	719	tags=28%, list=9%, signal=26%	NAT10/TCP1/GRHL2/DKC1/ATR/CTNNB1/PARN/HNRNPC/DCP2/NEK2/CCT3/KAT7/CCT2/PCNA/XRN1/HSP90AB1
GO:0090307	GO:0090307	mitotic spindle assembly	44	-0.541646	-1.63784	0.00595371	0.0704011	0.0578848	736	tags=41%, list=10%, signal=37%	ABRAXAS1/STAG1/RACGAP1/CHMP2B/PIBF1/CDC20/KIF15/TPX2/NEK2/SMC1A/ABRAXAS2/SMC3/KIF23/KIF4A/CEP97/CEP192/AURKC/CDCA8
GO:0071219	GO:0071219	cellular response to molecule of bacterial origin	71	0.546911	1.5499	0.00597269	0.0704011	0.0578848	1517	tags=30%, list=20%, signal=24%	VIM/GSTP1/SERPINE1/RHOA/PRDX2/MTDH/NLRP7/SCARB1/CXCL8/CHMP5/XBP1/CAPN2/ADAM9/NR1H4/PLAA/CYRIB/CXCL6/CXCL1/PRKCA/MAPK1/AXL
GO:0034762	GO:0034762	regulation of transmembrane transport	193	0.451435	1.41053	0.00596336	0.0704011	0.0578848	1466	tags=24%, list=19%, signal=20%	ACTB/CD63/GLRX/ISCU/CLIC1/TESC/CALM2/KCNG2/THBS1/RGS4/NDUFA4/ARL6IP1/YWHAH/OAZ1/FABP5/ARPP19/PARK7/UBQLN1/ATP1B3/RRAD/YWHAQ/CLIC4/CFTR/AKAP9/PLP1/C4orf3/COMMD1/VDAC1/ARL6IP5/ATP2B4/SLC38A1/FLNA/SLC26A6/PRKCI/SLC30A1/CACNA1C/PHB2/FKBP1A/IFNGR2/CAB39/COA8/CAV1/KCNN2/APPL1/TCAF1/GSTO1/RYR2
GO:0010954	GO:0010954	positive regulation of protein processing	11	0.806187	1.60936	0.00605881	0.070797	0.0582103	850	tags=45%, list=11%, signal=40%	ANXA2/S100A10/ENO1/ASTL/MYH9
GO:1903319	GO:1903319	positive regulation of protein maturation	11	0.806187	1.60936	0.00605881	0.070797	0.0582103	850	tags=45%, list=11%, signal=40%	ANXA2/S100A10/ENO1/ASTL/MYH9
GO:0006282	GO:0006282	regulation of DNA repair	99	-0.421734	-1.46112	0.00603786	0.070797	0.0582103	944	tags=34%, list=12%, signal=30%	SGF29/KDM4D/TFIP11/UIMC1/EYA3/RNF8/SUPT20H/SPIDR/ABRAXAS1/SLF2/NFRKB/TRIP12/ZCWPW1/PARP1/SMARCC2/MORF4L1/TAF12/TP53BP1/ATR/BRCA1/UBE2V1/UCHL5/RAD51AP1/DDX11/PARPBP/BRD8/ING3/RECQL5/ACTR2/KAT7/ERCC6/WDR48/FIGNL1/PCNA
GO:0016073	GO:0016073	snRNA metabolic process	24	-0.627148	-1.6508	0.00609518	0.0708127	0.0582232	1105	tags=46%, list=14%, signal=39%	METTL16/EXOSC10/INTS14/USPL1/INTS13/DKC1/EXOSC9/ICE2/ZCCHC7/EXOSC7/ZNF143
GO:0097435	GO:0097435	supramolecular fiber organization	317	0.414109	1.35239	0.00609023	0.0708127	0.0582232	1362	tags=27%, list=18%, signal=23%	B2M/TMSB10/ANXA2/S100A10/ACTG1/VIM/PFN1/RDX/CFL1/HSP90B1/APOE/DSTN/ARPC3/RGS4/CSRP2/ARPC2/TUBA1A/ENAH/RHOA/STMN1/DPYSL3/TPM4/CAPZA2/DSP/CST3/RAC1/TBCB/TUBG1/BRK1/PARK7/PAWR/PFDN2/WDR1/PRKAR1A/NEBL/GPX1/HOOK1/BIN3/MAPRE1/AKAP9/PLS3/SSNA1/TJP1/RHPN2/PLK3/CFL2/ZNF207/ARPC5/NCKAP1/WASHC3/CCN2/EPS8/FERMT2/CAMSAP1/ITGB1BP1/MARCKS/DYNC1H1/TUBG2/FLNA/KRT10/TPM1/TPM2/RHOC/ARF1/NEFM/TGFBR1/PRKCI/APOA1/LDLR…
GO:0046688	GO:0046688	response to copper ion	20	0.743918	1.67763	0.00616535	0.0714227	0.0587247	659	tags=40%, list=9%, signal=37%	MT2A/MT1X/MT1E/PAM/PARK7/MT1H/MT1F/ATP5F1D
GO:0150115	GO:0150115	cell-substrate junction organization	41	0.621332	1.61034	0.00631614	0.0729604	0.0599891	901	tags=34%, list=12%, signal=30%	S100A10/ACTG1/FN1/DST/THBS1/RHOA/RAC1/PTEN/VCL/LAMTOR2/FERMT2/ITGB1BP1/LIMS1/CDH11
GO:0033046	GO:0033046	negative regulation of sister chromatid segregation	29	-0.624554	-1.72444	0.00649639	0.0731613	0.0601542	677	tags=62%, list=9%, signal=57%	TEX14/KNTC1/BUB1/APC/GEN1/NDC80/CDC20/SPDL1/IK/MAD2L1/BUB1B/PCID2/NUF2/USP44/TTK/CCNB1/CDCA8/FBXO5
GO:0033048	GO:0033048	negative regulation of mitotic sister chromatid segregation	29	-0.624554	-1.72444	0.00649639	0.0731613	0.0601542	677	tags=62%, list=9%, signal=57%	TEX14/KNTC1/BUB1/APC/GEN1/NDC80/CDC20/SPDL1/IK/MAD2L1/BUB1B/PCID2/NUF2/USP44/TTK/CCNB1/CDCA8/FBXO5
GO:0045841	GO:0045841	negative regulation of mitotic metaphase/anaphase transition	29	-0.624554	-1.72444	0.00649639	0.0731613	0.0601542	677	tags=62%, list=9%, signal=57%	TEX14/KNTC1/BUB1/APC/GEN1/NDC80/CDC20/SPDL1/IK/MAD2L1/BUB1B/PCID2/NUF2/USP44/TTK/CCNB1/CDCA8/FBXO5
GO:0051985	GO:0051985	negative regulation of chromosome segregation	29	-0.624554	-1.72444	0.00649639	0.0731613	0.0601542	677	tags=62%, list=9%, signal=57%	TEX14/KNTC1/BUB1/APC/GEN1/NDC80/CDC20/SPDL1/IK/MAD2L1/BUB1B/PCID2/NUF2/USP44/TTK/CCNB1/CDCA8/FBXO5
GO:1902100	GO:1902100	negative regulation of metaphase/anaphase transition of cell cycle	29	-0.624554	-1.72444	0.00649639	0.0731613	0.0601542	677	tags=62%, list=9%, signal=57%	TEX14/KNTC1/BUB1/APC/GEN1/NDC80/CDC20/SPDL1/IK/MAD2L1/BUB1B/PCID2/NUF2/USP44/TTK/CCNB1/CDCA8/FBXO5
GO:1905819	GO:1905819	negative regulation of chromosome separation	29	-0.624554	-1.72444	0.00649639	0.0731613	0.0601542	677	tags=62%, list=9%, signal=57%	TEX14/KNTC1/BUB1/APC/GEN1/NDC80/CDC20/SPDL1/IK/MAD2L1/BUB1B/PCID2/NUF2/USP44/TTK/CCNB1/CDCA8/FBXO5
GO:2000816	GO:2000816	negative regulation of mitotic sister chromatid separation	29	-0.624554	-1.72444	0.00649639	0.0731613	0.0601542	677	tags=62%, list=9%, signal=57%	TEX14/KNTC1/BUB1/APC/GEN1/NDC80/CDC20/SPDL1/IK/MAD2L1/BUB1B/PCID2/NUF2/USP44/TTK/CCNB1/CDCA8/FBXO5
GO:0050922	GO:0050922	negative regulation of chemotaxis	24	0.691957	1.6279	0.00637561	0.0731613	0.0601542	873	tags=21%, list=11%, signal=19%	CYP19A1/SEMA3A/THBS1/DUSP1/ELANE
GO:0055001	GO:0055001	muscle cell development	66	0.55174	1.54937	0.00642369	0.0731613	0.0601542	1918	tags=48%, list=25%, signal=37%	ACTG1/FHL2/RGS4/CSRP2/SORBS2/WDR1/PRKAR1A/NEBL/GPX1/BIN3/TOMM70/PDLIM5/CFL2/KDM1A/TPM1/HNRNPU/BMPR1A/LMNA/RCAN1/CSRP1/AKAP13/HDAC9/SGCB/ACTN1/SMAD4/PPP3CB/MYL9/MYH11/FBXO22/SGCZ/CAV2/CFLAR
GO:0061045	GO:0061045	negative regulation of wound healing	29	0.673685	1.64519	0.00656792	0.0735827	0.0605007	758	tags=24%, list=10%, signal=22%	ANXA2/APOE/THBS1/SERPINE1/CD9/PTEN/CRK
GO:0051241	GO:0051241	negative regulation of multicellular organismal process	398	0.401297	1.32646	0.00657021	0.0735827	0.0605007	1634	tags=26%, list=21%, signal=22%	B2M/TIMP1/ANXA2/SPARC/GJA1/FN1/GSTP1/SEMA3A/APOE/DYNLT1/INHA/ZNF706/THBS1/RGS4/PRDX4/PGK1/OXT/SERPINE1/RHOA/YWHAH/PRDX2/AMOT/CD9/NPTN/CST3/SUDS3/RAC1/NTRK3/BANF1/RNF10/PAWR/RHEB/SERPINF1/HHEX/NLRP7/PRKAR1A/LAPTM4B/ID4/RTN4/NDFIP1/TOMM70/MDK/PTEN/SOX15/CBFB/ACOT13/RARB/PTGS2/ADIPOR1/REST/ATP2B4/COL4A2/C1QBP/GADD45A/ITGB1BP1/ELANE/MESP1/SOCS2/CDH3/NR1H4/TGFBR1/BMPR2/PPM1B/APOA1/LDLR/PAG1/GRN/NR1H2/…
GO:0050919	GO:0050919	negative chemotaxis	24	0.689263	1.62156	0.00659357	0.0736403	0.0605481	1107	tags=33%, list=14%, signal=29%	SEMA3A/RHOA/UNC5C/PLXNA4/NRG1/ITGAV/APOA1/FLRT2
GO:0072593	GO:0072593	reactive oxygen species metabolic process	85	0.520611	1.50744	0.00670301	0.0746564	0.0613835	1005	tags=27%, list=13%, signal=24%	GSTP1/THBS1/PRDX4/PRDX1/RHOA/PRDX5/CCN1/PRDX2/RAC1/ATP5IF1/PARK7/ROMO1/GPX1/NDUFS4/NDUFS3/NDUFC2/VDAC1/CCN2/GADD45A/UCP2/SLC25A33/EIF6/DCXR
GO:0030901	GO:0030901	midbrain development	40	0.618813	1.59704	0.00676218	0.0751085	0.0617552	670	tags=35%, list=9%, signal=32%	ACTB/DYNLL1/CALM2/RHOA/YWHAH/ATP5PF/SUDS3/RAD1/ATP5PB/YWHAQ/NDUFS3/CKB/PLP1/UQCRQ
GO:0008608	GO:0008608	attachment of spindle microtubules to kinetochore	27	-0.616491	-1.68546	0.00682231	0.0755687	0.0621337	830	tags=63%, list=11%, signal=56%	TEX14/ABRAXAS1/RACGAP1/APC/NDC80/ECT2/CENPC/BECN1/NEK2/KNL1/ABRAXAS2/NUF2/CHAMP1/KIF2C/AURKC/CCNB1/CDCA8
GO:1903522	GO:1903522	regulation of blood circulation	79	0.538486	1.54664	0.00694547	0.0766327	0.0630085	1635	tags=33%, list=21%, signal=26%	GJA1/CALM2/KCNG2/RGS4/OXT/RHOA/DSP/TNNI3/HOPX/AKAP9/PTGS2/CCN2/ATP2B4/FLNA/TPM1/BMPR2/CACNA1C/ARHGAP42/EPAS1/CAV1/KCNN2/GSTO1/RYR2/GLRX3/PDE4D/CALM3
GO:0001775	GO:0001775	cell activation	360	0.407288	1.34061	0.00695627	0.0766327	0.0630085	1945	tags=31%, list=25%, signal=24%	B2M/TIMP1/ACTB/MYL12A/ACTG1/FN1/SLC25A5/IL6ST/MT1X/APOE/KLF6/CLIC1/ZP4/ZP3/INHA/THBS1/SELENOK/PPIA/PRDX1/RHOA/LGALS1/PRDX2/TPD52/ZP1/CD9/IGFBP2/GNAS/HSPB1/PAWR/HHEX/PRKAR1A/NDFIP1/CXCL8/FUNDC2/XBP1/MDK/ABL2/SOX15/VCL/CBFB/PHB1/ASTL/CCN2/MYH9/STOML2/FLNA/ADAM9/TGFBR1/CD81/LDLR/PAG1/GRN/LRRC8A/CD46/CD200/DDOST/PHB2/CYRIB/FKBP1A/GPR137B/IFNGR2/NOTCH2/FBXO7/JMJD6/PRELID1/CSRP1/CD24/ULBP1/DNAJB9/CXCL6…
GO:0061615	GO:0061615	glycolytic process through fructose-6-phosphate	10	0.834069	1.64246	0.00702123	0.0769291	0.0632522	154	tags=30%, list=2%, signal=29%	TPI1/ENO1/PGK1
GO:0061620	GO:0061620	glycolytic process through glucose-6-phosphate	10	0.834069	1.64246	0.00702123	0.0769291	0.0632522	154	tags=30%, list=2%, signal=29%	TPI1/ENO1/PGK1
GO:0034446	GO:0034446	substrate adhesion-dependent cell spreading	48	0.584986	1.5691	0.00708674	0.0770703	0.0633683	1053	tags=38%, list=14%, signal=33%	S100A10/FN1/ARPC2/RADIL/RHOA/RAC1/MDK/ITGAV/VAMP3/CRK/CRKL/C1QBP/FERMT2/ITGB1BP1/LIMS1/FLNA/P4HB/APOA1
GO:0046942	GO:0046942	carboxylic acid transport	114	0.496666	1.48103	0.00709131	0.0770703	0.0633683	1157	tags=25%, list=15%, signal=21%	RBP1/GJA1/APOE/PLIN2/THBS1/RGS4/OXT/SLC38A2/ARL6IP1/MPC2/SLC25A14/FABP5/SLC47A1/SLC3A2/PSAP/FABP3/ARL6IP5/PTGS2/SLC25A1/SLC3A1/SLC38A1/SLC43A3/UCP2/SLC1A5/SERINC5/SLC26A6/LRRC8A/SLC6A5
GO:0006066	GO:0006066	alcohol metabolic process	137	0.476418	1.44886	0.00707451	0.0770703	0.0633683	1382	tags=28%, list=18%, signal=24%	TPI1/DHCR24/STAR/MSMO1/APOE/CYP11A1/PTS/ACLY/LRAT/AKR1B1/SQLE/PARK7/FDX1/SCARB1/ALDH3A2/CFTR/DHCR7/EBP/FDPS/PTEN/SC5D/INSIG1/REST/AKR1A1/DEGS2/NR1H4/ABCA5/ACADVL/APOA1/LDLR/SYNJ2/POR/CYB5R3/APOC1/SREBF2/SPTLC1/RDH11/DPM2/NSDHL
GO:0005996	GO:0005996	monosaccharide metabolic process	121	0.492949	1.48122	0.00716759	0.0776906	0.0638783	1005	tags=17%, list=13%, signal=15%	GAPDH/TPI1/ENO1/LCMT1/PGK1/MDH1/NUDT5/SERP1/HEXB/FABP5/ARPP19/AKR1B1/SDHAF3/DSE/SLC25A1/FUCA1/ADIPOR1/MDH2/PKM/AKR1A1/DCXR
GO:0042102	GO:0042102	positive regulation of T cell proliferation	26	0.675193	1.60772	0.00721577	0.0780036	0.0641357	1416	tags=35%, list=19%, signal=28%	IL6ST/ZP4/ZP3/SELENOK/IGFBP2/CD81/CD46/CD24/IL23R
GO:1901888	GO:1901888	regulation of cell junction assembly	76	0.529545	1.51772	0.0072609	0.0782821	0.0643647	2116	tags=45%, list=28%, signal=33%	S100A10/ACTG1/THBS1/FLOT1/OXT/RHOA/RAC1/NTRK3/HOPX/PDLIM5/PTEN/TJP1/VCL/FERMT2/ITGB1BP1/LIMS1/FLRT2/ARF6/CAV1/EEF2K/AMIGO2/TLN1/BDNF/POLDIP2/CRIPT/PRKCH/ADNP/ARHGAP6/RCC2/ROCK2/EIF4G1/AMIGO1/SRPX2/SETD5
GO:0001755	GO:0001755	neural crest cell migration	17	0.724736	1.60036	0.0073317	0.0788353	0.0648195	192	tags=18%, list=3%, signal=17%	FN1/SEMA3A/RADIL
GO:0006006	GO:0006006	glucose metabolic process	87	0.513771	1.49202	0.00737783	0.0791208	0.0650542	1005	tags=17%, list=13%, signal=15%	GAPDH/TPI1/ENO1/LCMT1/PGK1/MDH1/SERP1/FABP5/ARPP19/SDHAF3/SLC25A1/ADIPOR1/MDH2/PKM/DCXR
GO:1903901	GO:1903901	negative regulation of viral life cycle	12	0.782858	1.58476	0.00746716	0.079867	0.0656678	219	tags=33%, list=3%, signal=32%	IFITM3/SNX3/PPIA/IFITM2
GO:0052372	GO:0052372	modulation by symbiont of entry into host	25	0.686006	1.62238	0.00750941	0.0800116	0.0657866	1306	tags=40%, list=17%, signal=33%	IFITM3/SNX3/IFITM2/LGALS1/TRIM6/CXCL8/ITGAV/P4HB/CAV1/IFITM1
GO:0071216	GO:0071216	cellular response to biotic stimulus	77	0.528289	1.51878	0.00752026	0.0800116	0.0657866	1517	tags=31%, list=20%, signal=25%	VIM/GSTP1/SERPINE1/RHOA/PRDX2/MTDH/NLRP7/SCARB1/CXCL8/CHMP5/XBP1/CAPN2/TMCO1/ADAM9/NR1H4/PLAA/CYRIB/NOTCH2/CXCL6/CXCL1/PRKCA/PPP1R15B/MAPK1/AXL
GO:0019730	GO:0019730	antimicrobial humoral response	24	0.683931	1.60902	0.00757441	0.0803762	0.0660864	1483	tags=38%, list=19%, signal=30%	GAPDH/RARRES2/ROMO1/FAU/CXCL8/ELANE/CXCL6/CXCL1/H2BC12
GO:0006900	GO:0006900	vesicle budding from membrane	44	0.606343	1.59202	0.00764896	0.0809549	0.0665622	1554	tags=50%, list=20%, signal=40%	ANXA2/S100A10/SNX3/TMED2/AP2M1/TMED10/VAPA/KLHL12/CHMP5/TRAPPC1/INSIG1/PICALM/PRKCI/TRAPPC2L/SAR1B/GOLPH3L/TRAPPC2B/TMED9/AP3D1/TRAPPC4/CUL3/TRAPPC3
GO:0042744	GO:0042744	hydrogen peroxide catabolic process	10	0.830837	1.63609	0.00782038	0.082338	0.0676994	458	tags=50%, list=6%, signal=47%	PRDX4/PRDX1/PRDX5/PRDX2/GPX1
GO:1902903	GO:1902903	regulation of supramolecular fiber organization	157	0.459248	1.4126	0.00780586	0.082338	0.0676994	1346	tags=31%, list=18%, signal=26%	TMSB10/S100A10/ACTG1/PFN1/RDX/APOE/DSTN/ARPC3/RGS4/ARPC2/RHOA/STMN1/CAPZA2/RAC1/BRK1/PARK7/PFDN2/WDR1/GPX1/MAPRE1/AKAP9/TJP1/RHPN2/CFL2/ARPC5/NCKAP1/WASHC3/CCN2/EPS8/FERMT2/CAMSAP1/ITGB1BP1/FLNA/TPM1/RHOC/ARF1/TGFBR1/APOA1/LDLR/MTPN/PFDN1/CCDC88A/CYRIB/ARF6/HAX1/AKAP13/ALOX15/RNH1/ABI2
GO:0051668	GO:0051668	localization within membrane	303	0.410884	1.33764	0.00785005	0.0824357	0.0677798	1734	tags=33%, list=23%, signal=27%	ACTB/S100A10/RDX/APOE/SRP9/SNX3/TMED2/TESC/C2CD6/FLOT1/SRP14/NACA/RACK1/TM9SF2/AP2M1/ARL6IP1/SSR3/STX8/MFF/NSG1/RAC1/BSG/VPS29/ATP1B3/EMC2/RER1/RAB31/EMC8/PDZD11/ROMO1/PSAP/CMTM6/ATG3/TOMM70/SRP19/AFDN/RALA/ATP2C1/TMEM59/EMC4/SSNA1/COMMD1/CDH2/VAMP3/STX3/ARL3/ARL6IP5/CRK/SSR2/GPC6/ATP2B4/CRKL/NDC1/FERMT2/ITGB1BP1/KIF5B/GET1/PICALM/RAB6A/FLNA/EMC7/RAMP1/PRKCI/CD81/RAB10/CCDC88A/LMNA/CD24/ARF6/GOLP…
GO:0000041	GO:0000041	transition metal ion transport	39	0.624185	1.60728	0.00789316	0.0824601	0.0677998	804	tags=18%, list=11%, signal=16%	B2M/ISCU/FTL/FTH1/ATP2C1/PGRMC2/TMEM163
GO:0051235	GO:0051235	maintenance of location	130	0.478583	1.44528	0.00788933	0.0824601	0.0677998	1938	tags=38%, list=25%, signal=29%	TMSB10/HSP90B1/APOE/PLIN2/POLR2M/FTL/CALM2/FTH1/TXN/HEXB/SQLE/PARK7/SCARB1/RER1/AKAP9/ITGAV/SKP1/INSIG1/FLNA/HNRNPU/APOA1/CACNA1C/MYZAP/NR1H2/ITPR2/CCDC88A/FKBP1A/MTLN/PLIN3/KDELR2/RIT2/CAV1/SREBF2/LTBP1/AP3D1/GSTO1/AUP1/RYR2/PDE4D/CALM3/PNPLA2/ERO1A/SLC39A4/CDS2/PPARG/ALKBH7/TSPO/TAF8/SRGN
GO:0032411	GO:0032411	positive regulation of transporter activity	42	0.607793	1.58201	0.00801223	0.0832769	0.0684714	1652	tags=40%, list=22%, signal=32%	GLRX/TESC/CALM2/SGK1/NDUFA4/PARK7/ATP1B3/CFTR/AKAP9/IFNGR2/COA8/TCAF1/GSTO1/RYR2/NIPSNAP2/CALM3/PPP3CB
GO:0045216	GO:0045216	cell-cell junction organization	91	0.500344	1.45531	0.00801255	0.0832769	0.0684714	1044	tags=25%, list=14%, signal=22%	ACTB/GJA1/ACTG1/RDX/RHOA/DSP/CD9/CLDN10/WDR1/HOPX/AFDN/TJP1/CDH2/VCL/FERMT2/LIMS1/FLNA/CDH11/RHOC/CDH3/NR1H4/TGFBR1/PRKCI
GO:0060337	GO:0060337	type I interferon-mediated signaling pathway	29	0.669794	1.63569	0.00806303	0.083373	0.0685504	392	tags=17%, list=5%, signal=16%	IFITM3/IFI27/IFITM2/TRIM6/JAK1
GO:0071357	GO:0071357	cellular response to type I interferon	29	0.669794	1.63569	0.00806303	0.083373	0.0685504	392	tags=17%, list=5%, signal=16%	IFITM3/IFI27/IFITM2/TRIM6/JAK1
GO:1902116	GO:1902116	negative regulation of organelle assembly	26	-0.613677	-1.65402	0.00814541	0.0833825	0.0685583	675	tags=46%, list=9%, signal=42%	KIF24/SEC22B/PATL2/MPHOSPH9/MDM1/BRCA1/BECN1/GDI2/MAP4/FEZ2/CEP97/CCP110
GO:0045471	GO:0045471	response to ethanol	33	0.634444	1.58621	0.00814645	0.0833825	0.0685583	1184	tags=27%, list=16%, signal=23%	ATP5F1A/RGS4/RHOA/NTRK3/RPL15/TUFM/EPS8/ITPR2/CTSK
GO:1990542	GO:1990542	mitochondrial transmembrane transport	48	0.579806	1.5552	0.0081064	0.0833825	0.0685583	920	tags=33%, list=12%, signal=30%	SLC25A5/TIMM17A/SLC25A3/MPC2/ROMO1/SLC25A6/TOMM70/MCUB/VDAC1/SLC25A1/DNAJC19/TIMM17B/SLC25A39/MCUR1/UCP2/SLC25A33
GO:0042063	GO:0042063	gliogenesis	118	0.48272	1.4459	0.00811622	0.0833825	0.0685583	1093	tags=23%, list=14%, signal=20%	VIM/IL6ST/MT1X/TUBA1A/RHOA/RRAS2/HEXB/CD9/NTRK3/RNF10/RHEB/WDR1/SLC25A46/ID4/PPP1CC/RTN4/PLP1/AREG/MDK/PTEN/CDH2/CRKL/CUL4B/PRKCI/LDLR/GRN/EIF2B1
GO:0034661	GO:0034661	ncRNA catabolic process	23	-0.638966	-1.65687	0.00822366	0.083938	0.069015	680	tags=39%, list=9%, signal=36%	POP1/EXOSC10/NSUN2/EXOSC9/PARN/PNPT1/ZCCHC7/EXOSC7/XRN1
GO:0048259	GO:0048259	regulation of receptor-mediated endocytosis	49	0.5859	1.57373	0.00824224	0.083938	0.069015	1460	tags=41%, list=19%, signal=33%	B2M/ANXA2/CD63/SFRP4/FLOT1/SERPINE1/AP2M1/RAC1/RALA/ITGAV/RAB21/PICALM/ARF1/BMP2K/ARF6/LRPAP1/APOC1/ANKRD13A/CLU/PPT1
GO:0006360	GO:0006360	transcription by RNA polymerase I	28	-0.602788	-1.66121	0.008301	0.084324	0.0693324	480	tags=36%, list=6%, signal=34%	UTP15/DDX11/TAF1B/GTF2H1/TAF1A/WDR75/SF3B1/ERCC6/NCL/HEATR1
GO:0016071	GO:0016071	mRNA metabolic process	328	-0.31482	-1.22884	0.00835479	0.0846577	0.0696067	825	tags=24%, list=11%, signal=22%	ZC3H13/VIRMA/PRKRIP1/CNOT10/RBM41/MBNL1/DCP1A/CSTF3/RNPC3/LEO1/XRN2/CWF19L1/CWC22/NSUN2/AKAP8L/HNRNPR/WDR33/METTL14/DDX46/GIGYF2/CBLL1/TAF12/TTC5/DKC1/HLTF/CRNKL1/BUD31/FRG1/CNOT6L/SF3A1/CSDE1/SETX/TRAF5/THOC1/MFAP1/CDC40/CPSF2/PRPF18/TTF2/SAMD4A/EXOSC9/ZMAT2/SNW1/IK/PARN/NCOA2/DAZL/HNRNPC/RBM11/PRPF38A/MAGOH/DCP2/AP3B1/ACIN1/PCID2/PNN/RBM46/CNOT4/SDE2/FXR1/CDC5L/AQR/ZNF830/RBM22/PNPT1/ZCCHC7/SF3…
GO:0016579	GO:0016579	protein deubiquitination	58	-0.474137	-1.49487	0.00841714	0.0848641	0.0697764	952	tags=36%, list=12%, signal=32%	SART3/SGF29/USP15/USP53/UIMC1/MYSM1/SUPT20H/ATXN3/USP10/USP37/ABRAXAS1/TAF12/BRCA1/UCHL5/SENP8/USP34/ABRAXAS2/USP44/USP45/MINDY3/USP14
GO:0006606	GO:0006606	protein import into nucleus	58	-0.474027	-1.49452	0.00841714	0.0848641	0.0697764	760	tags=28%, list=10%, signal=25%	CDH1/APPL2/NUP155/NUP153/TNPO1/ECT2/NOLC1/NUP54/KPNA3/IPO8/RBM22/PIK3R1/KPNA7/ATF2/NUP214/NUP107
GO:0007143	GO:0007143	female meiotic nuclear division	13	-0.746237	-1.71538	0.00848095	0.0852947	0.0701305	552	tags=54%, list=7%, signal=50%	MLH3/NDC80/TOP2A/NCAPH/TTK/WEE2/FBXO5
GO:0008589	GO:0008589	regulation of smoothened signaling pathway	36	-0.540523	-1.53692	0.00877151	0.0875635	0.0719959	1101	tags=36%, list=14%, signal=31%	TTC23/FGFR2/HERC4/TTC21B/ARMC9/TUBD1/RPGRIP1L/UCHL5/DCDC2/DYNC2H1/TULP3/OTX2/CTNNA1
GO:0007098	GO:0007098	centrosome cycle	62	-0.456266	-1.4568	0.0087525	0.0875635	0.0719959	734	tags=32%, list=10%, signal=29%	NDE1/NAT10/MDM1/CHMP2B/BBS4/GEN1/NDC80/MCPH1/BRCA1/RTTN/CTNNB1/POC1B/CENPJ/NEK2/CEP85/CEP44/CCP110/CEP192/CKAP5/CEP152
GO:0070925	GO:0070925	organelle assembly	411	-0.294	-1.17436	0.00874366	0.0875635	0.0719959	1046	tags=23%, list=14%, signal=21%	HAUS1/CLUAP1/CNOT1/RAB8A/NRAP/TBC1D32/SNX10/CFAP221/KIF27/HPS4/ODF2/PCNT/STX7/CPLANE1/PRC1/PIKFYVE/CFAP47/TMEM216/DNAH5/TTC21B/RNF4/PIK3C3/SEPTIN2/ABRAXAS1/ARMC9/ATG5/STAG1/BBS10/STAM2/KNTC1/MPHOSPH9/RACGAP1/UBAP2L/MDM1/WDR19/EFL1/CHMP2B/BBS4/NDC80/PIBF1/FSIP2/RPGR/BRCA1/IQUB/RPGRIP1L/TAPT1/CNOT6L/RTTN/CSDE1/CDC20/HPS5/RAB7A/CENPC/DAW1/DCDC2/POC1B/BECN1/DYNC2H1/CENPJ/KIF15/TPX2/GDI2/MAP4/SYNE2/AP…
GO:0016072	GO:0016072	rRNA metabolic process	132	-0.381252	-1.36861	0.00893579	0.0889837	0.0731637	868	tags=27%, list=11%, signal=24%	NOB1/METTL15/WBP11/DDX18/MAK16/UTP15/NAT10/XRN2/UTP20/ERI2/GTF3C3/FTSJ3/NIFK/DKC1/FRG1/DDX11/TAF1B/EXOSC9/BMS1/NOLC1/UTP6/BRIX1/NOL10/RIOK3/SDE2/UTP11/ZCCHC7/EXOSC7/NOL8/WDR75/NOP56/ERCC6/NCL/HEATR1/XRN1
GO:0006954	GO:0006954	inflammatory response	238	0.423179	1.35326	0.00898971	0.0893007	0.0734243	1525	tags=24%, list=20%, signal=19%	TIMP1/NEAT1/CYP19A1/FN1/IL6ST/IL17B/GSTP1/MT1X/APOE/ZP3/THBS1/SERPINE1/PRDX5/LGALS1/PRDX2/RAC1/PARK7/SERPINF1/NLRP7/RARRES2/GPX1/NDFIP1/CXCL8/NDUFC2/PBK/PLP1/MDK/LXN/GPX4/PTGS2/AOAH/ELANE/NR1H4/APOA1/CD81/LDLR/PLAA/GRN/CD200/ETS1/KPNA6/IFNGR2/NOTCH2/ALOX15/CXCL6/CXCL1/CHID1/FNDC4/HDAC9/APPL1/CSF1R/IL23R/CLU/PTGES/AXL/CUL3
GO:0010971	GO:0010971	positive regulation of G2/M transition of mitotic cell cycle	11	-0.777963	-1.71407	0.00928472	0.090448	0.0743676	147	tags=64%, list=2%, signal=63%	RRM1/RAD51B/CDC7/DTL/CCNB1/FBXO5/SIN3A
GO:1902751	GO:1902751	positive regulation of cell cycle G2/M phase transition	11	-0.777963	-1.71407	0.00928472	0.090448	0.0743676	147	tags=64%, list=2%, signal=63%	RRM1/RAD51B/CDC7/DTL/CCNB1/FBXO5/SIN3A
GO:0007094	GO:0007094	mitotic spindle assembly checkpoint signaling	28	-0.599114	-1.65109	0.00922977	0.090448	0.0743676	677	tags=61%, list=9%, signal=56%	TEX14/KNTC1/BUB1/APC/GEN1/NDC80/CDC20/SPDL1/IK/MAD2L1/BUB1B/PCID2/NUF2/USP44/TTK/CCNB1/CDCA8
GO:0031577	GO:0031577	spindle checkpoint signaling	28	-0.599114	-1.65109	0.00922977	0.090448	0.0743676	677	tags=61%, list=9%, signal=56%	TEX14/KNTC1/BUB1/APC/GEN1/NDC80/CDC20/SPDL1/IK/MAD2L1/BUB1B/PCID2/NUF2/USP44/TTK/CCNB1/CDCA8
GO:0071173	GO:0071173	spindle assembly checkpoint signaling	28	-0.599114	-1.65109	0.00922977	0.090448	0.0743676	677	tags=61%, list=9%, signal=56%	TEX14/KNTC1/BUB1/APC/GEN1/NDC80/CDC20/SPDL1/IK/MAD2L1/BUB1B/PCID2/NUF2/USP44/TTK/CCNB1/CDCA8
GO:0071174	GO:0071174	mitotic spindle checkpoint signaling	28	-0.599114	-1.65109	0.00922977	0.090448	0.0743676	677	tags=61%, list=9%, signal=56%	TEX14/KNTC1/BUB1/APC/GEN1/NDC80/CDC20/SPDL1/IK/MAD2L1/BUB1B/PCID2/NUF2/USP44/TTK/CCNB1/CDCA8
GO:0071222	GO:0071222	cellular response to lipopolysaccharide	67	0.546767	1.53743	0.00932892	0.090448	0.0743676	1517	tags=30%, list=20%, signal=24%	VIM/GSTP1/SERPINE1/RHOA/PRDX2/MTDH/NLRP7/SCARB1/CXCL8/CHMP5/XBP1/CAPN2/ADAM9/NR1H4/PLAA/CXCL6/CXCL1/PRKCA/MAPK1/AXL
GO:0051495	GO:0051495	positive regulation of cytoskeleton organization	78	0.523085	1.50518	0.00929258	0.090448	0.0743676	1346	tags=37%, list=18%, signal=31%	S100A10/PFN1/DSTN/PPP1R35/ARPC2/RHOA/RAC1/NTRK3/BRK1/PFDN2/WDR1/MAPRE1/AKAP9/CFL2/NCKAP1/CCN2/FERMT2/ITGB1BP1/DYNC1H1/TPM1/RHOC/TGFBR1/APOA1/NUP62/CCDC88A/ARF6/HAX1/ALOX15/ABI2
GO:1904062	GO:1904062	regulation of monoatomic cation transmembrane transport	109	0.491372	1.45961	0.00932747	0.090448	0.0743676	1691	tags=31%, list=22%, signal=25%	CD63/GLRX/ISCU/TESC/CALM2/RGS4/NDUFA4/YWHAH/PARK7/UBQLN1/ATP1B3/RRAD/AKAP9/PLP1/C4orf3/COMMD1/VDAC1/ATP2B4/FLNA/SLC30A1/CACNA1C/PHB2/FKBP1A/CAB39/COA8/CAV1/KCNN2/GSTO1/RYR2/NIPSNAP2/PDE4D/CALM3/PPP3CB/STOM
GO:0044282	GO:0044282	small molecule catabolic process	138	0.463242	1.41162	0.00924054	0.090448	0.0743676	2111	tags=33%, list=28%, signal=24%	TPI1/ENO1/APOE/BDH2/PGK1/NUDT5/HEXB/HAGH/PARK7/ACAT1/SCARB1/NPL/FTCD/PTEN/GCAT/ATP2B4/PKM/AKR1A1/DCXR/LPIN2/ACADVL/SYNJ2/PGD/MTLN/GLS/DDAH1/NAGK/ECH1/HSD17B10/ETFDH/GPT2/SHMT2/DECR2/GK/BCKDK/CRYM/IRS2/PNP/RIDA/BPNT2/MPST/INPP1/ABAT/HSD17B4/BCAT2
GO:0016573	GO:0016573	histone acetylation	69	-0.446894	-1.46483	0.00945093	0.0914117	0.07516	990	tags=30%, list=13%, signal=27%	GLYR1/SGF29/KAT6B/ZZZ3/SUPT20H/ATG5/KAT6A/MORF4L1/TAF12/BRCA1/BRD8/ING3/TADA2A/KANSL2/KAT7/SF3B1/ATF2/ERCC6/LEF1/SIN3A/MSL2
GO:0045214	GO:0045214	sarcomere organization	13	0.77851	1.58562	0.0095838	0.0924756	0.0760347	1257	tags=62%, list=16%, signal=51%	ACTG1/CSRP2/WDR1/PRKAR1A/CFL2/TPM1/CSRP1/AKAP13
GO:1901028	GO:1901028	regulation of mitochondrial outer membrane permeabilization involved in apoptotic signaling pathway	14	0.755663	1.57039	0.00971158	0.0928225	0.07632	491	tags=21%, list=6%, signal=20%	SLC25A5/ATP5IF1/SLC25A6
GO:0002673	GO:0002673	regulation of acute inflammatory response	12	0.774929	1.56871	0.00970139	0.0928225	0.07632	749	tags=42%, list=10%, signal=38%	IL6ST/GSTP1/ZP3/PARK7/PTGS2
GO:0032970	GO:0032970	regulation of actin filament-based process	163	0.453042	1.39782	0.00965497	0.0928225	0.07632	1404	tags=33%, list=18%, signal=28%	TMSB10/S100A10/ACTG1/PFN1/RDX/DSTN/ARPC3/RGS4/ARPC2/RHOA/STMN1/CAPZA2/DSP/RAC1/PAM/NTRK3/BRK1/WDR1/AKAP9/PHPT1/MDK/TJP1/RHPN2/ABL2/CFL2/ARPC5/NCKAP1/CRK/WASHC3/CCN2/EPS8/FERMT2/ITGB1BP1/MYH9/FLNA/TPM1/RHOC/ARF1/TGFBR1/APOA1/MTPN/CACNA1C/CCDC88A/CYRIB/NOTCH2/ARF6/HAX1/AKAP13/ALOX15/CAV1/RNH1/ABI2/COTL1/CSF1R
GO:0060537	GO:0060537	muscle tissue development	164	0.449908	1.38731	0.00966621	0.0928225	0.07632	1466	tags=30%, list=19%, signal=25%	MYL6/GJA1/FHL2/RGS4/FLOT1/CSRP2/ZFAND5/YBX3/RHOA/SORBS2/DSP/PRKAR1A/NRG1/NEBL/PRMT1/GPX1/TNNI3/BIN3/HOPX/TOMM70/PDLIM5/DDX17/SOX15/CFL2/RARB/AKIRIN1/MESP1/FLNB/TPM1/HNRNPU/TGFBR1/EYA2/MTPN/UQCC2/BMPR1A/FKBP1A/NOTCH2/LMNA/RCAN1/CSRP1/AKAP13/CAV1/HDAC9/CENPF/YAP1/EGR1/PITX1/SGCB/RYR2
GO:0110053	GO:0110053	regulation of actin filament organization	111	0.494033	1.47255	0.00977297	0.093004	0.0764692	1346	tags=35%, list=18%, signal=29%	TMSB10/S100A10/ACTG1/PFN1/RDX/DSTN/ARPC3/RGS4/ARPC2/RHOA/STMN1/CAPZA2/RAC1/BRK1/WDR1/TJP1/RHPN2/CFL2/ARPC5/NCKAP1/WASHC3/CCN2/EPS8/FERMT2/ITGB1BP1/FLNA/TPM1/RHOC/ARF1/TGFBR1/APOA1/MTPN/CCDC88A/CYRIB/ARF6/HAX1/ALOX15/RNH1/ABI2
GO:0030336	GO:0030336	negative regulation of cell migration	120	0.480485	1.44387	0.00977658	0.093004	0.0764692	1410	tags=28%, list=18%, signal=23%	TIMP1/GJA1/CYP19A1/APOE/THBS1/SERPINE1/RHOA/DPYSL3/SUDS3/RAC1/SERPINF1/CLIC4/DUSP1/JAG1/AFDN/PTEN/VCL/ADIPOR1/ATP2B4/GADD45A/ITGB1BP1/CDH11/TPM1/MIIP/SRGAP1/CD200/BMPR1A/IFITM1/ARID4B/ADGRG1/MCC/SYNJ2BP/TCAF1
GO:0000086	GO:0000086	G2/M transition of mitotic cell cycle	61	-0.46257	-1.47406	0.00987127	0.0936844	0.0770286	910	tags=33%, list=12%, signal=29%	UIMC1/CDC6/RRM1/RAD51B/ABRAXAS1/KCNH5/BRCA1/BLM/BACH1/PPME1/NBN/TAOK1/AVEN/ZNF830/CDC7/DTL/MRE11/CCNB1/FBXO5/SIN3A
GO:0071709	GO:0071709	membrane assembly	36	0.619658	1.58037	0.0100182	0.0948565	0.0779923	933	tags=33%, list=12%, signal=29%	ANXA2/S100A10/FLOT1/UBE2I/BANF1/CHMP5/PTEN/UGCG/CDH2/CHMP2A/PICALM/CHMP3
GO:2000241	GO:2000241	regulation of reproductive process	67	0.543135	1.52722	0.0101114	0.0955145	0.0785334	952	tags=30%, list=12%, signal=26%	TIMP1/GJA1/ZP4/ZP3/PRDX4/OXT/YBX3/ZP1/RAD1/UNC5C/SERPINF1/ANAPC11/DUSP1/JAG1/ASTL/PPP2R1A/C1QBP/MYH9/CDC25B/C9orf78
GO:0009617	GO:0009617	response to bacterium	170	0.457439	1.41374	0.0101768	0.095909	0.0788577	1517	tags=25%, list=20%, signal=21%	B2M/VIM/GSTP1/SNX3/SERPINE1/RHOA/LRAT/PRDX2/MTDH/LSM5/TRIM6/NLRP7/SCARB1/RARRES2/ROMO1/FAU/GPX1/CXCL8/CHMP5/XBP1/RPL13A/CAPN2/PTGS2/PLAAT3/ELANE/ADAM9/NR1H4/SLC30A1/PLAA/GRN/CYRIB/NOTCH2/CD24/CXCL6/TENT5A/CXCL1/CAV1/RNASE1/PRKCA/IL23R/MAPK1/H2BC12/AXL
GO:0015844	GO:0015844	monoamine transport	19	0.713022	1.58166	0.010269	0.0965524	0.0793867	359	tags=16%, list=5%, signal=15%	ACTB/OXT/PARK7
GO:0070293	GO:0070293	renal absorption	10	0.821521	1.61775	0.010332	0.096695	0.079504	117	tags=20%, list=2%, signal=20%	MAGED2/SGK1
GO:0019318	GO:0019318	hexose metabolic process	107	0.491056	1.45292	0.0103146	0.096695	0.079504	1005	tags=16%, list=13%, signal=14%	GAPDH/TPI1/ENO1/LCMT1/PGK1/MDH1/SERP1/FABP5/ARPP19/AKR1B1/SDHAF3/SLC25A1/FUCA1/ADIPOR1/MDH2/PKM/DCXR
GO:0060042	GO:0060042	retina morphogenesis in camera-type eye	13	-0.736258	-1.69244	0.0103889	0.0970029	0.0797571	605	tags=62%, list=8%, signal=57%	TFAP2A/ZHX2/RS1/BBS4/RPGRIP1L/GNAT2/TOPORS/PDE6C
GO:0043086	GO:0043086	negative regulation of catalytic activity	255	0.424424	1.36676	0.0105231	0.09803	0.0806016	1386	tags=27%, list=18%, signal=23%	TIMP1/GAPDH/DHCR24/GSTP1/RDX/APOE/PPP1R35/TMED2/DNAJA1/THBS1/BOD1/PPIA/PRKAR2B/RACK1/SERPINE1/ARL6IP1/TMED10/PRDX5/AMOT/PEBP1/MVP/CST3/HSPB1/LAMTOR5/ATP5IF1/BANF1/PARK7/SERPINF1/HHEX/NLRP7/PRKAR1A/RPS15/GPX1/DUSP1/CSTB/AKAP9/RTRAF/PHPT1/PTEN/LXN/RPS7/PTGS2/NOSIP/ATP2B4/GADD45A/CTSB/ITGB1BP1/PICALM/VPS25/HNRNPU/TIMP3/BCL2L12/RPL5/APOA1/CAND1/NUP62/RPL37/FKBP1A/TRIAP1/FBXO7/POR/DUSP7/SERPINB6/CAV1/…
GO:0051053	GO:0051053	negative regulation of DNA metabolic process	63	-0.4561	-1.45365	0.0105499	0.0980533	0.0806207	719	tags=40%, list=9%, signal=36%	XRCC1/EXOSC10/LIG3/H1-4/TFIP11/CDC6/NAT10/MSH3/TRIP12/H1-0/PARP1/TP53BP1/ATR/THOC1/BLM/PARPBP/HNRNPC/NBN/RECQL5/DCP2/ZNF830/ERCC6/H1-1/FBXO5/XRN1
GO:0032956	GO:0032956	regulation of actin cytoskeleton organization	143	0.458547	1.4017	0.0105987	0.0982811	0.0808081	1404	tags=34%, list=18%, signal=28%	TMSB10/S100A10/ACTG1/PFN1/RDX/DSTN/ARPC3/RGS4/ARPC2/RHOA/STMN1/CAPZA2/RAC1/PAM/NTRK3/BRK1/WDR1/PHPT1/MDK/TJP1/RHPN2/ABL2/CFL2/ARPC5/NCKAP1/CRK/WASHC3/CCN2/EPS8/FERMT2/ITGB1BP1/FLNA/TPM1/RHOC/ARF1/TGFBR1/APOA1/MTPN/CCDC88A/CYRIB/NOTCH2/ARF6/HAX1/AKAP13/ALOX15/RNH1/ABI2/COTL1/CSF1R
GO:0061844	GO:0061844	antimicrobial humoral immune response mediated by antimicrobial peptide	16	0.738834	1.60203	0.0106256	0.098305	0.0808277	1483	tags=50%, list=19%, signal=40%	GAPDH/ROMO1/FAU/CXCL8/ELANE/CXCL6/CXCL1/H2BC12
GO:0019915	GO:0019915	lipid storage	33	0.625416	1.56364	0.0107022	0.0987873	0.0812243	2131	tags=58%, list=28%, signal=42%	APOE/PLIN2/HEXB/SQLE/SCARB1/ITGAV/APOA1/NR1H2/PLIN3/CAV1/SREBF2/AUP1/PNPLA2/CDS2/PPARG/ALKBH7/FBXW7/PISD/STARD4
GO:0010165	GO:0010165	response to X-ray	11	-0.772149	-1.70126	0.0109466	0.099635	0.0819213	764	tags=55%, list=10%, signal=49%	XRCC4/CASP3/TP53BP1/BLM/CCND2/ERCC6
GO:0043537	GO:0043537	negative regulation of blood vessel endothelial cell migration	19	0.711306	1.57786	0.0109498	0.099635	0.0819213	834	tags=32%, list=11%, signal=28%	APOE/THBS1/RHOA/ATP2B4/GADD45A/ITGB1BP1
GO:0042446	GO:0042446	hormone biosynthetic process	27	0.653278	1.55993	0.0109078	0.099635	0.0819213	377	tags=19%, list=5%, signal=18%	CYP19A1/HSD3B2/CYP11A1/AKR1B1/FDX1
GO:0051341	GO:0051341	regulation of oxidoreductase activity	40	0.604006	1.55883	0.0108519	0.099635	0.0819213	1371	tags=38%, list=18%, signal=31%	APOE/NDUFA4/PARK7/FDX1/SCARB1/ABL2/NOSIP/ATP2B4/CDH3/PHB2/POR/HM13/COA8/CAV1/DDAH1
GO:0032784	GO:0032784	regulation of DNA-templated transcription elongation	55	-0.479585	-1.49465	0.0109653	0.099635	0.0819213	889	tags=31%, list=12%, signal=28%	MED14/RNF8/INTS14/MED11/LEO1/INTS13/THOC1/CCNK/CTNNB1/RECQL5/MED23/ZMYND8/CCNT2/KAT7/CCNT1/ERCC6/SCAF8
GO:0002244	GO:0002244	hematopoietic progenitor cell differentiation	57	-0.472552	-1.4866	0.0109225	0.099635	0.0819213	646	tags=21%, list=8%, signal=19%	METTL14/TOP2A/UFL1/EIF2AK2/AP3B1/PCID2/ANLN/WDR7/ATF2/CHD2/HERC6/SIN3A
GO:0050678	GO:0050678	regulation of epithelial cell proliferation	135	0.477069	1.44576	0.0109665	0.099635	0.0819213	1918	tags=35%, list=25%, signal=27%	B2M/NEAT1/SPARC/HTRA1/ATP5F1A/APOE/THBS1/MYDGF/HMGN1/ATP5IF1/SERPINF1/GPX1/JAG1/RTN4/XBP1/AREG/MDK/IRF6/DEAF1/KDM5B/CDH3/TGFBR1/BMPR2/GRN/PHB2/BMPR1A/NOTCH2/IFT57/CAV1/MCC/SYNJ2BP/OSR2/PRKCA/YAP1/TRIM24/NME1/SRSF6/F3/ERRFI1/SAAL1/IRS2/RUNX2/PPARG/PRKDC/CAV2/RIDA/CFLAR
GO:0043543	GO:0043543	protein acylation	110	-0.381966	-1.33396	0.0111516	0.101089	0.0831169	1089	tags=27%, list=14%, signal=24%	PRKAA1/FAM161A/BMAL1/GLYR1/SGF29/KAT6B/ZZZ3/SUPT20H/ATG5/NAT10/NAA35/KAT6A/MORF4L1/TAF12/BRCA1/CLOCK/BRD8/ING3/TADA2A/TAOK1/KANSL2/GOLGA7/KAT7/SF3B1/ATF2/ERCC6/DDX3X/LEF1/SIN3A/MSL2
GO:0003407	GO:0003407	neural retina development	16	-0.687225	-1.644	0.011262	0.101862	0.0837526	605	tags=50%, list=8%, signal=46%	ZHX2/RS1/BBS4/RPGRIP1L/GNAT2/TOPORS/USP45/PDE6C
GO:0051893	GO:0051893	regulation of focal adhesion assembly	25	0.673133	1.59194	0.0115677	0.102275	0.084092	856	tags=40%, list=11%, signal=36%	S100A10/ACTG1/THBS1/RHOA/RAC1/PTEN/VCL/FERMT2/ITGB1BP1/LIMS1
GO:0090109	GO:0090109	regulation of cell-substrate junction assembly	25	0.673133	1.59194	0.0115677	0.102275	0.084092	856	tags=40%, list=11%, signal=36%	S100A10/ACTG1/THBS1/RHOA/RAC1/PTEN/VCL/FERMT2/ITGB1BP1/LIMS1
GO:0048261	GO:0048261	negative regulation of receptor-mediated endocytosis	18	0.712002	1.58493	0.0115688	0.102275	0.084092	1366	tags=44%, list=18%, signal=37%	ANXA2/RAC1/ITGAV/PICALM/ARF6/LRPAP1/APOC1/ANKRD13A
GO:0030193	GO:0030193	regulation of blood coagulation	28	0.651516	1.57177	0.0114999	0.102275	0.084092	1386	tags=39%, list=18%, signal=32%	ANXA2/APOE/THBS1/SERPINE1/PRDX2/CD9/VKORC1/CAV1/ST3GAL4/SH2B3/TFPI
GO:0050818	GO:0050818	regulation of coagulation	28	0.651516	1.57177	0.0114999	0.102275	0.084092	1386	tags=39%, list=18%, signal=32%	ANXA2/APOE/THBS1/SERPINE1/PRDX2/CD9/VKORC1/CAV1/ST3GAL4/SH2B3/TFPI
GO:1903036	GO:1903036	positive regulation of response to wounding	28	0.651408	1.57151	0.0114999	0.102275	0.084092	1291	tags=36%, list=17%, signal=30%	ACTG1/THBS1/SERPINE1/PRDX2/XBP1/MDK/FERMT2/FLNA/GRN/ST3GAL4
GO:0120162	GO:0120162	positive regulation of cold-induced thermogenesis	34	0.62516	1.57102	0.0115984	0.102275	0.084092	1350	tags=47%, list=18%, signal=39%	GJA1/SCD/PEMT/OXT/G0S2/GNAS/FABP5/KDM1A/ADIPOR1/DYNC1H1/UCP2/MFAP2/EPAS1/ADIPOR2/CAV1/PDGFC
GO:1900242	GO:1900242	regulation of synaptic vesicle endocytosis	11	0.786868	1.57079	0.0115982	0.102275	0.084092	220	tags=27%, list=3%, signal=27%	ACTB/ACTG1/AP2M1
GO:0034340	GO:0034340	response to type I interferon	33	0.623749	1.55947	0.0114507	0.102275	0.084092	392	tags=15%, list=5%, signal=14%	IFITM3/IFI27/IFITM2/TRIM6/JAK1
GO:0031123	GO:0031123	RNA 3'-end processing	47	-0.512963	-1.54744	0.0116618	0.102275	0.084092	925	tags=38%, list=12%, signal=34%	MTPAP/INTS14/VIRMA/CSTF3/LEO1/ERI2/WDR33/DKC1/CPSF2/EXOSC9/PARN/TRNT1/PNPT1/EXOSC7/CSTF1/SCAF8/PAPOLG/CSTF2
GO:0019218	GO:0019218	regulation of steroid metabolic process	38	0.596106	1.52883	0.0116455	0.102275	0.084092	1219	tags=29%, list=16%, signal=24%	IGFBP7/STAR/APOE/DHCR7/INSIG1/REST/NR1H4/ACADVL/APOA1/LDLR/POR
GO:0046883	GO:0046883	regulation of hormone secretion	88	0.509502	1.48158	0.011632	0.102275	0.084092	2073	tags=33%, list=27%, signal=24%	GJA1/CYP19A1/INHA/SERP1/MPC2/PRKAR1A/CFTR/ACSL4/SELENOT/REST/UCP2/KDM5B/NR1H4/UQCC2/LRRC8A/TM7SF3/GPLD1/FOXO1/SMAD4/PPP3CB/IRS2/PPARG/TSPO/CDK16/PTPN11/INHBA/ABAT/TUNAR/F2RL1
GO:0007015	GO:0007015	actin filament organization	181	0.441209	1.37267	0.0115809	0.102275	0.084092	1647	tags=35%, list=22%, signal=28%	TMSB10/S100A10/ACTG1/PFN1/RDX/CFL1/HSP90B1/DSTN/ARPC3/RGS4/ARPC2/ENAH/RHOA/STMN1/DPYSL3/TPM4/CAPZA2/RAC1/BRK1/PAWR/WDR1/NEBL/BIN3/PLS3/TJP1/RHPN2/CFL2/ARPC5/NCKAP1/WASHC3/CCN2/EPS8/FERMT2/ITGB1BP1/MARCKS/FLNA/TPM1/TPM2/RHOC/ARF1/TGFBR1/PRKCI/APOA1/MTPN/CCDC88A/CYRIB/CALD1/ARF6/HAX1/ALOX15/ABI1/RNH1/ABI2/COTL1/ARPC1A/ACTN1/ARPC5L/CUL3/MYADM/CD47/ITGB5/MAD2L2/TRIOBP
GO:0051051	GO:0051051	negative regulation of transport	180	0.436912	1.35835	0.0115809	0.102275	0.084092	1405	tags=29%, list=18%, signal=24%	ANXA2/GJA1/APOE/ISCU/SNX3/SFRP4/INHA/CALM2/THBS1/RGS4/OXT/TXN/RACK1/OAZ1/RAC1/FABP5/PARK7/UBQLN1/ERLEC1/NRG1/RRAD/YWHAQ/NDFIP1/ATG3/C4orf3/PTEN/ITGAV/COMMD1/VAMP3/VDAC1/ARL6IP5/PTGS2/INSIG1/REST/ITGB1BP1/PICALM/UCP2/DPH3/STXBP6/SLC30A1/NR1H2/CD200/CAB39/ARF6/LRPAP1/CAV1/APOC1/SREBF2/DERL2/ANKRD13A/APPL1/FIS1
GO:0010817	GO:0010817	regulation of hormone levels	181	0.440909	1.37173	0.0117524	0.102847	0.0845619	2111	tags=32%, list=28%, signal=24%	RBP1/GJA1/CYP19A1/HSD3B2/CYP11A1/INHA/SERP1/LRAT/MPC2/SMAD2/AKR1B1/PARK7/FDX1/PRKAR1A/CFTR/DHCR7/SLC3A2/ACSL4/SELENOT/REST/CTSB/UCP2/P4HB/KDM5B/NR1H4/ALDH9A1/YIPF5/UQCC2/LRRC8A/CTSK/ATP6AP2/POR/RDH11/TM7SF3/EGR1/GPLD1/HSD17B10/FOXO1/SMAD4/PNPLA2/PPP3CB/ERO1A/PLEKHA1/CRYM/HSD17B12/IRS2/PPARG/TSPO/CDK16/PTPN11/INHBA/STUB1/ABAT/ILDR2/TUNAR/F2RL1/HSD17B4/BCAT2
GO:2000242	GO:2000242	negative regulation of reproductive process	31	0.651289	1.61233	0.0118112	0.102915	0.0846183	462	tags=32%, list=6%, signal=30%	TIMP1/GJA1/ZP4/ZP3/PRDX4/YBX3/ZP1/RAD1/SERPINF1/DUSP1
GO:0006874	GO:0006874	intracellular calcium ion homeostasis	100	0.498111	1.46009	0.0117913	0.102915	0.0846183	1659	tags=32%, list=22%, signal=25%	HSP90B1/APOE/TPT1/CALM2/SELENOK/HEXB/NPTN/CALB2/TNNI3/ATP2C1/MCUB/HERPUD1/TMCO1/ATP2B4/STOML2/ELANE/FLNA/MCUR1/BCAP31/SLC30A1/CACNA1C/ITPR2/FKBP1A/MTLN/CAV1/FIS1/GSTO1/RYR2/PDE4D/CALM3/TMEM165/ERO1A
GO:0030261	GO:0030261	chromosome condensation	19	-0.640951	-1.6132	0.01194	0.103437	0.0850477	720	tags=63%, list=9%, signal=57%	SMC2/NCAPG2/NCAPG/AKAP8L/H1-0/NCAPD3/MCPH1/TOP2A/AIFM1/ACIN1/NCAPH/H1-1
GO:0071294	GO:0071294	cellular response to zinc ion	11	0.785758	1.56858	0.0119455	0.103437	0.0850477	518	tags=45%, list=7%, signal=42%	MT2A/MT1X/MT1E/MT1H/MT1F
GO:0051492	GO:0051492	regulation of stress fiber assembly	42	0.595671	1.55046	0.0119479	0.103437	0.0850477	1163	tags=38%, list=15%, signal=32%	S100A10/ACTG1/PFN1/RHOA/STMN1/RAC1/TJP1/RHPN2/CCN2/FERMT2/ITGB1BP1/TPM1/RHOC/TGFBR1/APOA1/CCDC88A
GO:0002428	GO:0002428	antigen processing and presentation of peptide antigen via MHC class Ib	11	0.785518	1.5681	0.0121775	0.1052	0.0864966	2	tags=9%, list=0%, signal=9%	B2M
GO:0051937	GO:0051937	catecholamine transport	16	0.732313	1.58789	0.0122199	0.105342	0.0866133	359	tags=19%, list=5%, signal=18%	ACTB/OXT/PARK7
GO:0040013	GO:0040013	negative regulation of locomotion	139	0.459609	1.3989	0.012305	0.105849	0.0870308	1410	tags=26%, list=18%, signal=22%	TIMP1/GJA1/CYP19A1/SEMA3A/APOE/THBS1/SERPINE1/RHOA/DPYSL3/SUDS3/RAC1/SERPINF1/CLIC4/DUSP1/JAG1/AFDN/PTEN/VCL/CRK/ADIPOR1/ATP2B4/GADD45A/ITGB1BP1/ELANE/CDH11/TPM1/MIIP/SRGAP1/CD200/BMPR1A/IFITM1/ARID4B/ADGRG1/MCC/SYNJ2BP/TCAF1
GO:1900046	GO:1900046	regulation of hemostasis	29	0.650088	1.58757	0.0123422	0.105927	0.0870943	1386	tags=38%, list=18%, signal=31%	ANXA2/APOE/THBS1/SERPINE1/PRDX2/CD9/VKORC1/CAV1/ST3GAL4/SH2B3/TFPI
GO:0006513	GO:0006513	protein monoubiquitination	37	-0.535212	-1.53947	0.0123664	0.105927	0.0870943	753	tags=35%, list=10%, signal=32%	RAD18/LEO1/BRCA1/KBTBD8/MARCHF7/OBI1/CUL1/UBE2T/TOPORS/FANCM/WDR48/RNF20/DTL
GO:1903035	GO:1903035	negative regulation of response to wounding	36	0.613228	1.56397	0.0124152	0.10612	0.0872531	758	tags=22%, list=10%, signal=20%	ANXA2/APOE/THBS1/SERPINE1/CD9/MDK/PTEN/CRK
GO:0031348	GO:0031348	negative regulation of defense response	99	0.502635	1.47153	0.0124986	0.106608	0.0876543	1136	tags=24%, list=15%, signal=21%	CYP19A1/HTRA1/GSTP1/APOE/BANF1/UBQLN1/SERPINF1/GPX1/NDFIP1/PBK/MDK/AOAH/CRK/C1QBP/PCBP2/TSPAN6/ELANE/NR1H4/PPM1B/APOA1/LDLR/GRN/NR1H2/CD200
GO:0006303	GO:0006303	double-strand break repair via nonhomologous end joining	27	-0.588672	-1.60941	0.0125598	0.106903	0.0878974	943	tags=41%, list=12%, signal=36%	PRPF19/XRCC1/KDM4D/TFIP11/RNF8/XRCC4/TP53BP1/HMGB2/POLA1/ERCC6/MRE11
GO:1902414	GO:1902414	protein localization to cell junction	46	0.570665	1.51921	0.0127391	0.107749	0.088593	837	tags=30%, list=11%, signal=27%	ACTB/ACTG1/DSP/NSG1/HSPB1/JAK1/TJP1/ABHD17B/VCL/STX3/GPC6/LAMTOR2/FERMT2/KIF5B
GO:0003013	GO:0003013	circulatory system process	188	0.434563	1.35566	0.0127235	0.107749	0.088593	2135	tags=34%, list=28%, signal=25%	GJA1/APOE/CALM2/SGK1/KCNG2/RGS4/OXT/SLC38A2/RHOA/DSP/FABP5/GPX1/ACSM3/TNNI3/HOPX/AKAP9/AGTRAP/TJP1/PTGS2/CCN2/ATP2B4/FERMT2/ITGB1BP1/SLC38A1/FLNA/SLC1A5/TPM1/BMPR2/ITGA1/CACNA1C/ARHGAP42/EPAS1/ATP6AP2/AKAP13/CAV1/CYB5R3/KCNN2/DDAH1/YAP1/GSTO1/RYR2/ABCC3/GLRX3/PDE4D/CALM3/KLF2/PPCS/ZNHIT1/NPR3/PPARG/SGCZ/PDE5A/GNA12/ID2/COL1A2/HEG1/RAP1GDS1/ROCK2/IMMP2L/ABAT/F2RL1/SLC1A4/DSG2/PRKG1
GO:1902533	GO:1902533	positive regulation of intracellular signal transduction	378	0.395792	1.30667	0.0126906	0.107749	0.088593	1409	tags=26%, list=18%, signal=22%	GAPDH/GJA1/FN1/SEMA3A/APOE/THBS1/UBE2I/PPIA/TXN/RACK1/MYDGF/RHOA/LGALS1/AURKB/PRDX2/NPTN/MTDH/RAC1/VAPA/LAMTOR5/NTRK3/PARK7/TRIM6/RHEB/NRG1/NENF/PRMT1/RPS15/GPX1/EEF1E1/UBE2N/RTN4/NDFIP1/TMEM9B/ATP2C1/ITGAV/CDH2/CAMTA1/RPS7/ARL6IP5/PHB1/CRK/LAMTOR2/CCN2/CRKL/SKIL/C1QBP/GADD45A/FERMT2/ITGB1BP1/LIMS1/TSPAN6/ELANE/FLNA/BCAP31/TSPYL5/RHOC/ADAM9/SPPL3/MBIP/TGFBR1/BMPR2/RRAGA/ITGA1/PRKRA/APOA1/NELFE/CD…
GO:0045109	GO:0045109	intermediate filament organization	12	0.765374	1.54937	0.012881	0.108495	0.0892065	1362	tags=42%, list=18%, signal=34%	VIM/DSP/KRT10/NEFM/NEFH
GO:0014002	GO:0014002	astrocyte development	12	0.762451	1.54345	0.012881	0.108495	0.0892065	1076	tags=42%, list=14%, signal=36%	VIM/MT1X/PLP1/LDLR/GRN
GO:0005977	GO:0005977	glycogen metabolic process	23	0.675877	1.57075	0.0130907	0.108677	0.0893559	860	tags=17%, list=11%, signal=15%	PPP1R3A/IL6ST/PPP1CC/PPP1CA
GO:0006073	GO:0006073	cellular glucan metabolic process	23	0.675877	1.57075	0.0130907	0.108677	0.0893559	860	tags=17%, list=11%, signal=15%	PPP1R3A/IL6ST/PPP1CC/PPP1CA
GO:0044042	GO:0044042	glucan metabolic process	23	0.675877	1.57075	0.0130907	0.108677	0.0893559	860	tags=17%, list=11%, signal=15%	PPP1R3A/IL6ST/PPP1CC/PPP1CA
GO:0001952	GO:0001952	regulation of cell-matrix adhesion	43	0.568429	1.48734	0.0130675	0.108677	0.0893559	856	tags=28%, list=11%, signal=25%	S100A10/ACTG1/THBS1/SERPINE1/RHOA/RAC1/JAG1/PTEN/VCL/FERMT2/ITGB1BP1/LIMS1
GO:0032409	GO:0032409	regulation of transporter activity	95	0.490984	1.43922	0.0129972	0.108677	0.0893559	1691	tags=32%, list=22%, signal=25%	ACTB/GLRX/TESC/CALM2/SGK1/NDUFA4/YWHAH/PARK7/UBQLN1/ATP1B3/RRAD/CFTR/NDFIP1/AKAP9/C4orf3/PHB2/FKBP1A/IFNGR2/CAB39/COA8/CAV1/TCAF1/GSTO1/RYR2/NIPSNAP2/AHCYL1/PDE4D/CALM3/PPP3CB/STOM
GO:0040029	GO:0040029	epigenetic regulation of gene expression	73	-0.432839	-1.4305	0.0129466	0.108677	0.0893559	737	tags=23%, list=10%, signal=21%	LRIF1/H1-0/EHMT1/ARID4A/TASOR2/PPHLN1/RLIM/BRCA1/ATRX/RESF1/KANSL2/KAT7/RBBP5/FAM172BP/DNMT1/SIN3A/MSL2
GO:0045862	GO:0045862	positive regulation of proteolysis	150	0.453497	1.3899	0.0129602	0.108677	0.0893559	1831	tags=37%, list=24%, signal=28%	ANXA2/S100A10/ENO1/APOE/BEX3/HSPE1/RACK1/RHOA/CCN1/RBX1/ATP5IF1/UBQLN1/CYCS/RNF19A/FAM162A/PTEN/ELOB/AURKAIP1/PLK3/MTCH1/ARL6IP5/RNF144B/HERPUD1/ASTL/REST/CCN2/PICALM/MYH9/PSME2/PSMC4/BCAP31/PDCD2/ADAM9/NOP53/GRN/PSENEN/PSME1/CTSK/IFT57/PRELID1/CAV1/COP1/FIS1/CLU/APH1A/GPLD1/NKD2/F3/PSME3/ANTXR1/RNF139/CASP9/AGTPBP1/FBXO22/PPARG
GO:1903037	GO:1903037	regulation of leukocyte cell-cell adhesion	112	0.478197	1.42487	0.0132437	0.109722	0.0902145	1497	tags=27%, list=20%, signal=22%	B2M/ACTB/IL6ST/ZP4/ZP3/SELENOK/RHOA/LGALS1/PRDX2/IGFBP2/PAWR/PRKAR1A/NDFIP1/XBP1/MDK/ABL2/CBFB/ELANE/CD81/PAG1/CD46/ETS1/CYRIB/CD24/CAV1/ST3GAL4/AP3D1/IL23R/CBLB/ARID1B
GO:1905039	GO:1905039	carboxylic acid transmembrane transport	60	0.538234	1.49453	0.0132829	0.109822	0.0902971	1157	tags=27%, list=15%, signal=23%	THBS1/RGS4/SLC38A2/ARL6IP1/MPC2/SLC25A14/SLC47A1/SLC3A2/ARL6IP5/SLC25A1/SLC3A1/SLC38A1/UCP2/SLC1A5/LRRC8A/SLC6A5
GO:0010632	GO:0010632	regulation of epithelial cell migration	100	0.491291	1.4401	0.0134892	0.1113	0.0915122	1508	tags=30%, list=20%, signal=24%	SPARC/PFN1/ATP5F1A/ATP5F1B/APOE/THBS1/RHOA/RAC1/HSPB1/SERPINF1/SCARB1/RTN4/PTEN/PTGS2/ADIPOR1/ATP2B4/GADD45A/ITGB1BP1/ADAM9/BMPR2/GRN/ETS1/GFUS/ARF6/HDAC9/MCC/SYNJ2BP/PRKCA/TDGF1/GPLD1
GO:0120178	GO:0120178	steroid hormone biosynthetic process	18	0.706147	1.57189	0.0135905	0.111907	0.0920118	797	tags=28%, list=10%, signal=25%	CYP19A1/HSD3B2/CYP11A1/AKR1B1/REST
GO:0006284	GO:0006284	base-excision repair	22	-0.623135	-1.60763	0.0136882	0.112482	0.0924845	187	tags=36%, list=2%, signal=36%	XRCC1/ERCC5/LIG3/LIG1/DNA2/ERCC6/WRN/PCNA
GO:0006475	GO:0006475	internal protein amino acid acetylation	73	-0.431201	-1.42509	0.0137313	0.112607	0.0925874	990	tags=29%, list=13%, signal=25%	GLYR1/SGF29/KAT6B/ZZZ3/SUPT20H/ATG5/KAT6A/MORF4L1/TAF12/BRCA1/BRD8/ING3/TADA2A/KANSL2/KAT7/SF3B1/ATF2/ERCC6/LEF1/SIN3A/MSL2
GO:0046887	GO:0046887	positive regulation of hormone secretion	47	0.575308	1.54549	0.0138488	0.112778	0.0927278	2160	tags=45%, list=28%, signal=32%	CYP19A1/INHA/SERP1/MPC2/PRKAR1A/CFTR/ACSL4/SELENOT/NR1H4/LRRC8A/TM7SF3/GPLD1/SMAD4/PPP3CB/IRS2/PPARG/PTPN11/INHBA/ABAT/TUNAR/AIMP1
GO:0062013	GO:0062013	positive regulation of small molecule metabolic process	54	0.554038	1.52284	0.0138637	0.112778	0.0927278	1219	tags=24%, list=16%, signal=20%	ENO1/STAR/APOE/ARPP19/PARK7/ELOVL5/NDUFC2/PTGS2/NR1H4/APOA1/NR1H2/MTLN/POR
GO:0018393	GO:0018393	internal peptidyl-lysine acetylation	71	-0.436864	-1.44307	0.0138135	0.112778	0.0927278	990	tags=30%, list=13%, signal=26%	GLYR1/SGF29/KAT6B/ZZZ3/SUPT20H/ATG5/KAT6A/MORF4L1/TAF12/BRCA1/BRD8/ING3/TADA2A/KANSL2/KAT7/SF3B1/ATF2/ERCC6/LEF1/SIN3A/MSL2
GO:0008284	GO:0008284	positive regulation of cell population proliferation	334	0.39573	1.29663	0.0137964	0.112778	0.0927278	1710	tags=29%, list=22%, signal=24%	MALAT1/TIMP1/ACTB/NEAT1/GJA1/FN1/HTRA1/SLC25A5/IL6ST/ZP4/ZP3/THBS1/SELENOK/TSC22D1/COPS9/MYDGF/CCN1/IGFBP2/NTRK3/BRK1/NRG1/ROMO1/PRMT1/ID4/PPP1CC/S100A6/NDUFS4/RTN4/XBP1/AREG/MDK/PTEN/ITGAV/TJP1/UBE2A/SOX15/KDM1A/CDC123/STX3/PHB1/PTGS2/CCN2/CRKL/MCTS1/FERMT2/ITGB1BP1/ELANE/CDC25B/SLC25A33/PDCD2/TSPYL5/EAPP/KDM5B/CDH3/HNRNPU/TGFBR1/BMPR2/PRKCI/CD81/GRN/RPS9/CACUL1/CD46/BMPR1A/NOTCH2/EPCAM/SS18/CD2…
GO:0000018	GO:0000018	regulation of DNA recombination	58	-0.458631	-1.44598	0.0139797	0.113493	0.0933159	771	tags=38%, list=10%, signal=34%	SPIDR/MSH3/ZCWPW1/H1-0/PARP1/PAXIP1/MORF4L1/TP53BP1/RAD51AP1/THOC1/BLM/PARPBP/BRD8/ING3/SMARCAD1/RECQL5/ACTR2/ERCC6/WDR48/MRE11/FIGNL1/H1-1
GO:0050727	GO:0050727	regulation of inflammatory response	129	0.459257	1.38577	0.0140313	0.113684	0.0934728	1145	tags=21%, list=15%, signal=18%	NEAT1/CYP19A1/IL6ST/GSTP1/APOE/ZP3/SERPINE1/LGALS1/PARK7/SERPINF1/NLRP7/GPX1/NDFIP1/NDUFC2/PBK/MDK/GPX4/PTGS2/AOAH/ELANE/NR1H4/APOA1/CD81/LDLR/GRN/CD200/ETS1
GO:1990000	GO:1990000	amyloid fibril formation	17	0.704307	1.55525	0.0142859	0.113801	0.0935689	1176	tags=35%, list=15%, signal=30%	B2M/APOE/PFDN2/LDLR/PFDN1/FKBP1A
GO:0032091	GO:0032091	negative regulation of protein binding	36	0.607833	1.55021	0.0142931	0.113801	0.0935689	860	tags=22%, list=11%, signal=20%	B2M/ACTB/RACK1/AURKB/PARK7/KDM1A/ITGB1BP1/PPP1CA
GO:0002504	GO:0002504	antigen processing and presentation of peptide or polysaccharide antigen via MHC class II	15	0.729842	1.54675	0.014265	0.113801	0.0935689	124	tags=13%, list=2%, signal=13%	B2M/THBS1
GO:0044058	GO:0044058	regulation of digestive system process	12	0.756752	1.53192	0.014299	0.113801	0.0935689	1130	tags=33%, list=15%, signal=28%	SGK1/OXT/APOA1/NR1H2
GO:0008203	GO:0008203	cholesterol metabolic process	63	0.529851	1.47893	0.0142436	0.113801	0.0935689	1382	tags=40%, list=18%, signal=33%	DHCR24/STAR/MSMO1/APOE/CYP11A1/ACLY/SQLE/FDX1/SCARB1/CFTR/DHCR7/EBP/FDPS/SC5D/INSIG1/NR1H4/ABCA5/ACADVL/APOA1/LDLR/POR/CYB5R3/APOC1/SREBF2/NSDHL
GO:1901617	GO:1901617	organic hydroxy compound biosynthetic process	88	0.503177	1.46319	0.0142799	0.113801	0.0935689	1569	tags=32%, list=21%, signal=26%	CYP19A1/DHCR24/STAR/MSMO1/APOE/PTS/ACLY/SQLE/PARK7/CFTR/DHCR7/EBP/FDPS/SC5D/INSIG1/REST/CDH3/NR1H4/POR/ALOX15/CYB5R3/ERG28/SPTLC1/APPL1/NSDHL/PDXK/HSD17B10/CYP51A1
GO:0055074	GO:0055074	calcium ion homeostasis	105	0.48573	1.43453	0.0141016	0.113801	0.0935689	1718	tags=32%, list=22%, signal=25%	HSP90B1/APOE/TPT1/CALM2/SELENOK/HEXB/NPTN/CALB2/TNNI3/ATP2C1/MCUB/HERPUD1/TMCO1/ATP2B4/STOML2/ELANE/FLNA/MCUR1/BCAP31/SLC30A1/CACNA1C/ITPR2/FKBP1A/MTLN/CAV1/FIS1/TRIM24/GSTO1/RYR2/PDE4D/CALM3/TMEM165/ERO1A/ZNHIT1
GO:0050900	GO:0050900	leukocyte migration	107	0.483585	1.43082	0.0142174	0.113801	0.0935689	1291	tags=30%, list=17%, signal=25%	CYP19A1/CD99/ZP3/THBS1/SELENOK/PPIA/SERPINE1/RHOA/CD9/RAC1/BSG/WDR1/RARRES2/DUSP1/CXCL8/MDK/ABL2/RPL13A/CRK/CRKL/EPS8/C1QBP/MYH9/ELANE/AKIRIN1/ITGA1/CD81/CD200/SBDS/CXCL6/CXCL1/ST3GAL4
GO:0030029	GO:0030029	actin filament-based process	335	0.401628	1.31623	0.0141154	0.113801	0.0935689	1703	tags=32%, list=22%, signal=26%	TMSB10/ACTB/MYL6/GJA1/S100A10/ACTG1/PFN1/RDX/CFL1/HSP90B1/DSTN/ARPC3/RGS4/CSRP2/ARPC2/ENAH/RHOA/CNN3/STMN1/DPYSL3/TPM4/CAPZA2/DSP/AMOT/RAC1/PAM/NTRK3/PALLD/BRK1/PAWR/WDR1/PRKAR1A/NEBL/BIN3/CAP1/AKAP9/RALA/ATP2C1/PHPT1/PDLIM5/MDK/PLS3/TJP1/RHPN2/ABL2/CFL2/PDLIM4/ARPC5/NCKAP1/CRK/WASHC3/CCN2/EPS8/FERMT2/ITGB1BP1/MARCKS/MYH9/FLNA/FLNB/TPM1/TPM2/RHOC/ARF1/TGFBR1/PRKCI/APOA1/MTPN/CACNA1C/CCDC88A/CYRIB…
GO:2001022	GO:2001022	positive regulation of response to DNA damage stimulus	85	-0.416215	-1.37494	0.0143333	0.11385	0.093609	956	tags=32%, list=13%, signal=28%	TTI1/KDM4D/UIMC1/EYA3/RNF8/SPIDR/ABRAXAS1/SLF2/NFRKB/ZCWPW1/PARP1/SMARCC2/PAXIP1/MORF4L1/ATR/BRCA1/UCHL5/RAD51AP1/DDX11/BRD8/ING3/FXR1/ACTR2/BCLAF1/ERCC6/WDR48/PCNA
GO:0031341	GO:0031341	regulation of cell killing	34	0.614689	1.54471	0.0143649	0.113877	0.0936313	1653	tags=29%, list=22%, signal=23%	B2M/CD59/CRK/CYRIB/ULBP1/CXCL6/IL23R/CADM1/PPP3CB/HLA-B
GO:0034767	GO:0034767	positive regulation of monoatomic ion transmembrane transport	55	0.556938	1.53441	0.0145202	0.114452	0.0941039	1652	tags=33%, list=22%, signal=26%	GLRX/TESC/CALM2/NDUFA4/ATP1B3/CFTR/AKAP9/PLP1/FLNA/IFNGR2/COA8/CAV1/TCAF1/GSTO1/RYR2/NIPSNAP2/CALM3/PPP3CB
GO:0045861	GO:0045861	negative regulation of proteolysis	112	0.475485	1.41679	0.0145223	0.114452	0.0941039	1386	tags=34%, list=18%, signal=28%	TIMP1/GAPDH/DHCR24/THBS1/SERPINE1/ARL6IP1/TMED10/PRDX5/PEBP1/CST3/LAMTOR5/PARK7/SERPINF1/NLRP7/GPX1/DNAJC1/CSTB/FHIT/PBK/LXN/GLG1/RPS7/PTGS2/CTSB/PICALM/GABARAPL2/PHF20L1/TIMP3/BCL2L12/NOP53/RPL5/NR1H2/TRIAP1/POR/SERPINB6/PRKCG/TFPI2/TFPI
GO:0018394	GO:0018394	peptidyl-lysine acetylation	75	-0.424118	-1.40752	0.0144744	0.114452	0.0941039	990	tags=28%, list=13%, signal=25%	GLYR1/SGF29/KAT6B/ZZZ3/SUPT20H/ATG5/KAT6A/MORF4L1/TAF12/BRCA1/BRD8/ING3/TADA2A/KANSL2/KAT7/SF3B1/ATF2/ERCC6/LEF1/SIN3A/MSL2
GO:0048708	GO:0048708	astrocyte differentiation	32	0.621528	1.53924	0.0145932	0.114787	0.0943794	1076	tags=28%, list=14%, signal=24%	VIM/IL6ST/MT1X/NTRK3/ID4/PLP1/CUL4B/LDLR/GRN
GO:0043414	GO:0043414	macromolecule methylation	135	-0.372608	-1.34101	0.0146551	0.115049	0.0945953	1105	tags=30%, list=14%, signal=26%	METTL16/SETD3/METTL8/H1-4/EZH1/THUMPD2/GSPT1/HCFC2/METTL15/ZC3H13/VIRMA/PCMTD1/SUV39H2/THUMPD3/FAM98A/NSUN2/METTL14/PARP1/MTRR/FTSJ3/TRMT11/CBLL1/PAXIP1/EHMT1/ARID4A/GRHL2/BRCA1/ATRX/CTNNB1/SNW1/TRMT13/NSUN6/HENMT1/KANSL2/TDRD1/MTF2/KMT2C/KPNA7/RNF20/RBBP5/DNMT1
GO:0060986	GO:0060986	endocrine hormone secretion	24	0.660544	1.554	0.0147855	0.115849	0.0952525	109	tags=12%, list=1%, signal=12%	GJA1/CYP19A1/INHA
GO:0001778	GO:0001778	plasma membrane repair	19	0.696725	1.54551	0.014938	0.116769	0.0960091	933	tags=32%, list=12%, signal=28%	ANXA2/S100A10/CHMP5/CHMP2A/MYH9/CHMP3
GO:1903825	GO:1903825	organic acid transmembrane transport	61	0.536568	1.49075	0.0149608	0.116769	0.0960091	1157	tags=26%, list=15%, signal=22%	THBS1/RGS4/SLC38A2/ARL6IP1/MPC2/SLC25A14/SLC47A1/SLC3A2/ARL6IP5/SLC25A1/SLC3A1/SLC38A1/UCP2/SLC1A5/LRRC8A/SLC6A5
GO:0016445	GO:0016445	somatic diversification of immunoglobulins	28	-0.575958	-1.58727	0.0150506	0.117019	0.0962143	899	tags=43%, list=12%, signal=38%	SUPT6H/SANBR/RNF8/XRCC4/MSH3/PMS2/PAXIP1/SAMHD1/TP53BP1/THOC1/NBN/EXO1
GO:0044091	GO:0044091	membrane biogenesis	39	0.597941	1.5397	0.0150238	0.117019	0.0962143	933	tags=31%, list=12%, signal=27%	ANXA2/S100A10/FLOT1/UBE2I/BANF1/CHMP5/PTEN/UGCG/CDH2/CHMP2A/PICALM/CHMP3
GO:0046596	GO:0046596	regulation of viral entry into host cell	21	0.692689	1.5748	0.0151858	0.117843	0.0968918	372	tags=24%, list=5%, signal=23%	IFITM3/SNX3/IFITM2/LGALS1/TRIM6
GO:0032373	GO:0032373	positive regulation of sterol transport	14	0.741237	1.54041	0.0153114	0.118364	0.0973201	1281	tags=43%, list=17%, signal=36%	ANXA2/APOE/ABCA5/APOA1/NR1H2/CAV1
GO:0032376	GO:0032376	positive regulation of cholesterol transport	14	0.741237	1.54041	0.0153114	0.118364	0.0973201	1281	tags=43%, list=17%, signal=36%	ANXA2/APOE/ABCA5/APOA1/NR1H2/CAV1
GO:0007127	GO:0007127	meiosis I	40	-0.518309	-1.52852	0.0154226	0.118769	0.0976535	1042	tags=45%, list=14%, signal=39%	EME1/ANKRD31/SHOC1/MAJIN/ZSCAN21/MLH3/RAD51B/ZCWPW1/TERB1/NDC80/RAD51AP1/TOP2A/CENPC/FANCM/RMI1/MRE11/WEE2/FBXO5
GO:0061982	GO:0061982	meiosis I cell cycle process	40	-0.518309	-1.52852	0.0154226	0.118769	0.0976535	1042	tags=45%, list=14%, signal=39%	EME1/ANKRD31/SHOC1/MAJIN/ZSCAN21/MLH3/RAD51B/ZCWPW1/TERB1/NDC80/RAD51AP1/TOP2A/CENPC/FANCM/RMI1/MRE11/WEE2/FBXO5
GO:0006112	GO:0006112	energy reserve metabolic process	26	0.653239	1.55544	0.0155932	0.119627	0.0983589	860	tags=15%, list=11%, signal=14%	PPP1R3A/IL6ST/PPP1CC/PPP1CA
GO:0006633	GO:0006633	fatty acid biosynthetic process	72	0.526354	1.49966	0.0155882	0.119627	0.0983589	1308	tags=32%, list=17%, signal=27%	GSTP1/SCD/ACLY/NDUFAB1/FABP5/ELOVL5/ACSM3/DEGS1/XBP1/PLP1/GPX4/PTGS2/INSIG1/FADS3/EIF6/HACD3/ACADVL/TECR/NR1H2/FADS1/HACD2/ALOX15/APOC1
GO:0016075	GO:0016075	rRNA catabolic process	11	-0.758582	-1.67137	0.0157421	0.120313	0.0989227	395	tags=45%, list=5%, signal=43%	EXOSC10/EXOSC9/ZCCHC7/EXOSC7/XRN1
GO:0051651	GO:0051651	maintenance of location in cell	91	0.48076	1.39835	0.0157231	0.120313	0.0989227	1466	tags=31%, list=19%, signal=25%	TMSB10/HSP90B1/APOE/POLR2M/FTL/CALM2/FTH1/TXN/HEXB/PARK7/RER1/AKAP9/SKP1/INSIG1/FLNA/HNRNPU/CACNA1C/MYZAP/ITPR2/CCDC88A/FKBP1A/MTLN/KDELR2/RIT2/CAV1/AP3D1/GSTO1/RYR2
GO:0051602	GO:0051602	response to electrical stimulus	10	0.804064	1.58337	0.0159475	0.121652	0.100024	923	tags=50%, list=12%, signal=44%	OXT/AKAP9/PTEN/REST/HNRNPD
GO:0044818	GO:0044818	mitotic G2/M transition checkpoint	24	-0.586898	-1.54485	0.015984	0.121701	0.100064	1008	tags=46%, list=13%, signal=40%	ORC1/UIMC1/CDC6/ABRAXAS1/BRCA1/BLM/NBN/TAOK1/ZNF830/DTL/MRE11
GO:0006270	GO:0006270	DNA replication initiation	20	-0.647617	-1.65744	0.0161206	0.122312	0.100567	1008	tags=60%, list=13%, signal=52%	ORC1/PRIM1/MCM5/CDC6/ORC3/ORC2/ORC6/NBN/NOC3L/KAT7/POLA1/MCM10
GO:0046467	GO:0046467	membrane lipid biosynthetic process	57	0.555609	1.53019	0.016144	0.122312	0.100567	1486	tags=33%, list=19%, signal=27%	PEMT/ORMDL1/TM9SF2/CCN1/VAPA/ELOVL5/DEGS1/PIGU/UGCG/SCCPDH/DEGS2/HACD3/HACD2/ST3GAL4/PIGH/SPTLC1/DPM2/B4GALT4/PIGT
GO:0044409	GO:0044409	entry into host	78	0.505878	1.45566	0.0161867	0.122312	0.100567	1630	tags=35%, list=21%, signal=28%	IFITM3/DYNLT1/SNX3/SIVA1/IFITM2/LGALS1/BSG/TRIM6/SCARB1/SLC3A2/CXCL8/SCARB2/ITGAV/PHB1/CTSB/SLC1A5/P4HB/RPSA/CD81/LDLR/CD46/CAV1/IFITM1/AXL/ZNF639/LY6E/ITGB5
GO:0001666	GO:0001666	response to hypoxia	121	0.4675	1.40475	0.0161955	0.122312	0.100567	1484	tags=27%, list=19%, signal=22%	MALAT1/ENO1/HSP90B1/THBS1/PGK1/RHOA/PAM/CHCHD2/TXN2/UBQLN1/FAM162A/AGTRAP/PLK3/CAPN2/PTGS2/AK4/REST/UCP2/P4HB/HP1BP3/NOP53/SDHD/ITPR2/EPAS1/PHB2/LMNA/CD24/CAV1/HMOX2/DDAH1/EGR1/RYR2/FUNDC1
GO:0010212	GO:0010212	response to ionizing radiation	69	-0.428362	-1.40408	0.0162155	0.122312	0.100567	943	tags=30%, list=12%, signal=27%	KDM4D/UIMC1/EYA3/RNF8/SPIDR/XRCC4/ABRAXAS1/CASP3/PARP1/PAXIP1/TP53BP1/ATR/BRCA1/RAD51AP1/BLM/CLOCK/ECT2/CCND2/ERCC6/WRN/FIGNL1
GO:0043651	GO:0043651	linoleic acid metabolic process	11	0.774896	1.54689	0.0163525	0.123116	0.101227	1271	tags=45%, list=17%, signal=38%	GSTA1/GSTP1/ELOVL5/FADS1/ALOX15
GO:0000731	GO:0000731	DNA synthesis involved in DNA repair	21	-0.653512	-1.67238	0.0164555	0.123199	0.101296	1049	tags=43%, list=14%, signal=37%	ZBTB1/RRM1/USP10/POLK/POLD3/POLA1/WRN/DTL/PCNA
GO:0006298	GO:0006298	mismatch repair	16	-0.672523	-1.60883	0.0164103	0.123199	0.101296	883	tags=56%, list=12%, signal=50%	LIG1/MLH3/XPC/MSH3/PMS2/PMS1/POLD3/EXO1/PCNA
GO:0043393	GO:0043393	regulation of protein binding	82	0.507851	1.46394	0.0164854	0.123199	0.101296	1552	tags=32%, list=20%, signal=26%	B2M/ACTB/ANXA2/APOE/FLOT1/RACK1/AURKB/PARK7/SUB1/MAPRE1/HOPX/KDM1A/CRK/ITGB1BP1/PPP1CA/DERL1/SPPL3/TGFBR1/FKBP1A/LRPAP1/CAV1/PPP2CA/CBLB/BDNF/BAMBI/POLDIP2
GO:0010001	GO:0010001	glial cell differentiation	86	0.492964	1.42971	0.0164662	0.123199	0.101296	1093	tags=21%, list=14%, signal=18%	VIM/IL6ST/MT1X/TUBA1A/RHOA/NTRK3/RHEB/WDR1/SLC25A46/ID4/PLP1/MDK/PTEN/CDH2/CUL4B/LDLR/GRN/EIF2B1
GO:0010810	GO:0010810	regulation of cell-substrate adhesion	84	0.501042	1.44897	0.0169277	0.126271	0.103822	930	tags=25%, list=12%, signal=22%	S100A10/ACTG1/FN1/THBS1/ARPC2/SERPINE1/RHOA/CCN1/RAC1/JAG1/MDK/PTEN/VCL/CRK/CRKL/C1QBP/FERMT2/ITGB1BP1/LIMS1/FLNA/P4HB
GO:0007131	GO:0007131	reciprocal meiotic recombination	16	-0.671547	-1.6065	0.0170538	0.126511	0.104019	1173	tags=69%, list=15%, signal=58%	BRME1/EME1/ANKRD31/SHOC1/MLH3/RAD51B/RAD51AP1/TOP2A/FANCM/RMI1/MRE11
GO:0140527	GO:0140527	reciprocal homologous recombination	16	-0.671547	-1.6065	0.0170538	0.126511	0.104019	1173	tags=69%, list=15%, signal=58%	BRME1/EME1/ANKRD31/SHOC1/MLH3/RAD51B/RAD51AP1/TOP2A/FANCM/RMI1/MRE11
GO:0051336	GO:0051336	regulation of hydrolase activity	351	0.394927	1.29765	0.0170235	0.126511	0.104019	1508	tags=28%, list=20%, signal=24%	TIMP1/GAPDH/S100A10/DHCR24/RDX/HSP90B1/PPP1R35/BEX3/TMED2/ARHGAP45/CALM2/THBS1/RGS4/BOD1/HSPE1/RACK1/SERPINE1/RHOA/ARL6IP1/STMN1/TMED10/PRDX5/CCN1/AMOT/PEBP1/CST3/LAMTOR5/ATP5IF1/NTRK3/PARK7/SERPINF1/NLRP7/PLXNA4/GPX1/CSTB/CYCS/PSAP/AFDN/FAM162A/SCARB2/EVI5/LXN/ABL2/MTCH1/ARL6IP5/PHB1/PTGS2/CRK/REST/CCN2/RALGAPA2/CRKL/TBC1D7/CTSB/FERMT2/ITGB1BP1/PICALM/LIMS1/PSME2/BCAP31/PDCD2/RHOC/TIMP3/BCL2L12/…
GO:0043123	GO:0043123	positive regulation of I-kappaB kinase/NF-kappaB signaling	83	0.507245	1.46454	0.0171169	0.126515	0.104022	1274	tags=25%, list=17%, signal=21%	GAPDH/GJA1/UBE2I/RHOA/LGALS1/MTDH/VAPA/LAMTOR5/TRIM6/UBE2N/NDFIP1/TMEM9B/ATP2C1/TSPAN6/FLNA/RHOC/PPM1A/NUP62/FKBP1A/AKAP13/TAB3
GO:0006869	GO:0006869	lipid transport	156	0.442323	1.36113	0.0170955	0.126515	0.104022	1553	tags=30%, list=20%, signal=25%	RBP1/ANXA2/CYP19A1/STAR/APOE/PLIN2/THBS1/OXT/LRAT/FABP5/VAPA/DBI/SCARB1/CFTR/PSAP/SCARB2/ITGAV/UGCG/FABP3/ESYT2/PTGS2/APOO/SLC43A3/SURF4/TEX2/KDM5B/ABCA5/APOA1/LDLR/PRELID3B/CLPTM1L/NR1H2/TRIAP1/PRELID1/GRAMD1B/SAR1B/NME4/CAV1/APOC1/SREBF2/FIS1/CLU/PTGES/CERT1/ABCC3/DENND5B/PITPNA
GO:0043403	GO:0043403	skeletal muscle tissue regeneration	17	0.699369	1.54434	0.0172105	0.12654	0.104043	1086	tags=47%, list=14%, signal=40%	CD9/GPX1/BIN3/HOPX/SOX15/AKIRIN1/CD81/MTPN
GO:0050886	GO:0050886	endocrine process	36	0.600791	1.53225	0.0172142	0.12654	0.104043	208	tags=11%, list=3%, signal=11%	GJA1/CYP19A1/INHA/RHOA
GO:0050000	GO:0050000	chromosome localization	49	-0.489847	-1.51026	0.017188	0.12654	0.104043	734	tags=33%, list=10%, signal=30%	NDE1/CHMP2B/TERB1/NDC80/PIBF1/SPDL1/CENPC/BECN1/NUF2/ACTR2/CHAMP1/DLGAP5/KIF2C/KIF18A/CCNB1/CDCA8
GO:0062012	GO:0062012	regulation of small molecule metabolic process	130	0.462443	1.39654	0.0172899	0.126636	0.104122	1901	tags=33%, list=25%, signal=25%	ENO1/STAR/APOE/LCMT1/FABP5/ARPP19/ATP5IF1/PARK7/ELOVL5/DHCR7/NDUFC2/SDHAF3/FABP3/PTGS2/AK4/ADIPOR1/ME2/INSIG1/REST/ATP2B4/EIF6/NR1H4/ACADVL/NCOR1/APOA1/LDLR/NR1H2/MTLN/POR/CAV1/APOC1/FIS1/EGR1/GPLD1/FOXO1/SIRT7/DDIT4/ZBTB20/BCKDK/IRS2/PGAM1/TSPO/MTCO2P12
GO:0036293	GO:0036293	response to decreased oxygen levels	130	0.462309	1.39613	0.0172899	0.126636	0.104122	1484	tags=28%, list=19%, signal=23%	MALAT1/ENO1/HSP90B1/THBS1/PGK1/RHOA/PAM/CHCHD2/TXN2/UBQLN1/FAM162A/AGTRAP/PLK3/CAPN2/PTGS2/AK4/REST/CCN2/UCP2/P4HB/HP1BP3/NOP53/SDHD/CPEB4/ITPR2/EPAS1/PHB2/LMNA/CD24/CAV1/HMOX2/BNIP2/EEF2K/DDAH1/EGR1/RYR2/FUNDC1
GO:0032786	GO:0032786	positive regulation of DNA-templated transcription, elongation	37	-0.521259	-1.49933	0.0173856	0.126878	0.10432	889	tags=43%, list=12%, signal=38%	SUPT5H/SUPT6H/GTF2F1/MED14/MED11/LEO1/THOC1/CCNK/CTNNB1/MED23/ZMYND8/CCNT2/KAT7/CCNT1/ERCC6/SCAF8
GO:0010876	GO:0010876	lipid localization	174	0.441601	1.3687	0.017362	0.126878	0.10432	1553	tags=30%, list=20%, signal=24%	RBP1/ANXA2/CYP19A1/STAR/APOE/PLIN2/THBS1/OXT/LRAT/HEXB/FABP5/VAPA/DBI/SQLE/SCARB1/CFTR/PSAP/SCARB2/ITGAV/UGCG/FABP3/ESYT2/PTGS2/STOML2/APOO/SLC43A3/SURF4/TEX2/KDM5B/ABCA5/APOA1/LDLR/PRELID3B/CLPTM1L/NR1H2/TRIAP1/PLIN3/PRELID1/GRAMD1B/SAR1B/NME4/CAV1/APOC1/SREBF2/FIS1/AUP1/CLU/PTGES/CERT1/ABCC3/DENND5B/PITPNA
GO:0002562	GO:0002562	somatic diversification of immune receptors via germline recombination within a single locus	29	-0.595028	-1.64292	0.0174498	0.126888	0.104329	1056	tags=45%, list=14%, signal=39%	SUPT6H/DCAF1/SANBR/RNF8/XRCC4/MSH3/PAXIP1/TP53BP1/THOC1/NBN/HMGB2/EXO1/LEF1
GO:0016444	GO:0016444	somatic cell DNA recombination	29	-0.595028	-1.64292	0.0174498	0.126888	0.104329	1056	tags=45%, list=14%, signal=39%	SUPT6H/DCAF1/SANBR/RNF8/XRCC4/MSH3/PAXIP1/TP53BP1/THOC1/NBN/HMGB2/EXO1/LEF1
GO:0002793	GO:0002793	positive regulation of peptide secretion	35	0.604124	1.5292	0.0175206	0.126946	0.104377	2160	tags=43%, list=28%, signal=31%	SERP1/MPC2/PRKAR1A/CFTR/ACSL4/SELENOT/NR1H4/LRRC8A/TM7SF3/GPLD1/PPP3CB/IRS2/ABAT/TUNAR/AIMP1
GO:0090277	GO:0090277	positive regulation of peptide hormone secretion	35	0.604124	1.5292	0.0175206	0.126946	0.104377	2160	tags=43%, list=28%, signal=31%	SERP1/MPC2/PRKAR1A/CFTR/ACSL4/SELENOT/NR1H4/LRRC8A/TM7SF3/GPLD1/PPP3CB/IRS2/ABAT/TUNAR/AIMP1
GO:0002483	GO:0002483	antigen processing and presentation of endogenous peptide antigen	17	0.698982	1.54349	0.0176604	0.127275	0.104647	2	tags=6%, list=0%, signal=6%	B2M
GO:0006692	GO:0006692	prostanoid metabolic process	24	0.652226	1.53443	0.0176331	0.127275	0.104647	1069	tags=25%, list=14%, signal=22%	GSTA1/GSTP1/FABP5/AKR1B1/PTGS2/PLAA
GO:0006693	GO:0006693	prostaglandin metabolic process	24	0.652226	1.53443	0.0176331	0.127275	0.104647	1069	tags=25%, list=14%, signal=22%	GSTA1/GSTP1/FABP5/AKR1B1/PTGS2/PLAA
GO:0006805	GO:0006805	xenobiotic metabolic process	34	0.608887	1.53013	0.0177699	0.127387	0.104739	1536	tags=29%, list=20%, signal=24%	GSTA1/GSTP1/GUK1/GSTA4/AADAC/TPMT/VKORC1/POR/GSTO1/ABCC3
GO:1904356	GO:1904356	regulation of telomere maintenance via telomere lengthening	31	-0.547322	-1.5233	0.0178	0.127387	0.104739	719	tags=42%, list=9%, signal=38%	NAT10/TCP1/PARP1/DKC1/ATR/CTNNB1/PARN/HNRNPC/DCP2/NEK2/CCT3/CCT2/XRN1
GO:0033045	GO:0033045	regulation of sister chromatid segregation	50	-0.469009	-1.43863	0.0177164	0.127387	0.104739	905	tags=48%, list=12%, signal=43%	HECW2/CDC6/TEX14/KNTC1/BUB1/SMARCC2/APC/GEN1/NDC80/NSMCE2/CDC20/SPDL1/IK/MAD2L1/BECN1/BUB1B/PCID2/NUF2/USP44/DLGAP5/TTK/CCNB1/CDCA8/FBXO5
GO:0050767	GO:0050767	regulation of neurogenesis	144	0.441606	1.3487	0.017802	0.127387	0.104739	1168	tags=22%, list=15%, signal=19%	B2M/ANXA2/S100A10/FN1/IL6ST/SEMA3A/HES6/DYNLT1/YWHAH/NPTN/NTRK3/RNF10/RHEB/SERPINF1/PLXNA4/ID4/PPP1CC/RTN4/MDK/PTEN/KDM1A/REST/SKIL/RAB21/SPEN/CAPRIN1/BMPR2/PRKCI/LDLR/ULK2/BMPR1A
GO:0031623	GO:0031623	receptor internalization	52	0.546395	1.48833	0.0178681	0.127634	0.104942	1366	tags=35%, list=18%, signal=29%	ANXA2/CD63/SFRP4/FLOT1/AP2M1/CD9/RAB31/CXCL8/RALA/PICALM/ARF1/RAMP1/CD81/RAB5A/AP2S1/LRPAP1/CAV1/ANKRD13A
GO:0046890	GO:0046890	regulation of lipid biosynthetic process	86	0.490993	1.42399	0.0179717	0.128147	0.105364	1308	tags=24%, list=17%, signal=20%	IGFBP7/STAR/APOE/ORMDL1/CCN1/FABP5/SCARB1/ELOVL5/DHCR7/FABP3/CAPN2/PTGS2/INSIG1/REST/EIF6/NR1H4/ACADVL/LDLR/NR1H2/POR/APOC1
GO:0090329	GO:0090329	regulation of DNA-templated DNA replication	26	-0.580292	-1.56405	0.0180202	0.128267	0.105463	652	tags=50%, list=9%, signal=46%	GINS4/GINS1/LIG3/MCM5/E2F8/BLM/ATRX/NBN/ZNF830/KAT7/CDC7/PCNA/FBXO5
GO:0001501	GO:0001501	skeletal system development	185	0.426085	1.32708	0.018083	0.128488	0.105645	1372	tags=25%, list=18%, signal=21%	TIMP1/ANXA2/GJA1/SFRP4/INHA/FST/PRDX1/ZFAND5/RHOA/CCN1/SERP1/RPL13/HEXB/GNAS/SMAD2/EBP/IFT25/MDK/PLS3/ARID5B/GLG1/RARB/INSIG1/CCN2/EIF4A3/FLNA/CDH11/DEAF1/TGFBR1/BMPR2/PRKRA/BBX/ANKRD11/VKORC1/BMPR1A/DYNC2I1/CTSK/NOTCH2/SBDS/POR/AKAP13/DYM/ABI1/PDGFC/SH2B3/OSR2
GO:0060193	GO:0060193	positive regulation of lipase activity	22	0.682561	1.56938	0.0181174	0.128506	0.10566	1164	tags=41%, list=15%, signal=35%	RHOA/CCN1/ABL2/PHB1/RHOC/PLAA/NR1H2/ARL1/PHB2
GO:0033619	GO:0033619	membrane protein proteolysis	27	0.637887	1.52318	0.0181776	0.128708	0.105825	1539	tags=48%, list=20%, signal=39%	TIMP1/APOE/MYH9/RBMX/ADAM9/TIMP3/SPPL3/PSENEN/HM13/APH1A/GPLD1/CLPP/TIMP2
GO:0007009	GO:0007009	plasma membrane organization	58	0.539271	1.48928	0.0182764	0.129181	0.106215	933	tags=22%, list=12%, signal=20%	ANXA2/S100A10/FLOT1/SERP1/CD9/DEGS1/BIN3/CHMP5/PTEN/UGCG/CHMP2A/MYH9/CHMP3
GO:0031060	GO:0031060	regulation of histone methylation	28	-0.565001	-1.55708	0.0183174	0.129244	0.106267	594	tags=32%, list=8%, signal=30%	PAXIP1/EHMT1/BRCA1/CTNNB1/SNW1/KANSL2/MTF2/KPNA7/RNF20
GO:0045943	GO:0045943	positive regulation of transcription by RNA polymerase I	17	-0.679771	-1.66035	0.0184434	0.129907	0.106811	761	tags=41%, list=10%, signal=37%	UTP15/DDX11/WDR75/SF3B1/ERCC6/NCL/HEATR1
GO:0008016	GO:0008016	regulation of heart contraction	65	0.5339	1.49459	0.018503	0.1301	0.10697	1635	tags=34%, list=21%, signal=27%	GJA1/CALM2/KCNG2/RGS4/OXT/DSP/TNNI3/HOPX/AKAP9/CCN2/ATP2B4/FLNA/TPM1/CACNA1C/EPAS1/CAV1/KCNN2/GSTO1/RYR2/GLRX3/PDE4D/CALM3
GO:1903421	GO:1903421	regulation of synaptic vesicle recycling	14	0.736719	1.53102	0.018584	0.130381	0.107201	220	tags=21%, list=3%, signal=21%	ACTB/ACTG1/AP2M1
GO:0032496	GO:0032496	response to lipopolysaccharide	95	0.481454	1.41128	0.0186074	0.130381	0.107201	1517	tags=26%, list=20%, signal=21%	VIM/GSTP1/SERPINE1/RHOA/PRDX2/MTDH/TRIM6/NLRP7/SCARB1/CXCL8/CHMP5/XBP1/RPL13A/CAPN2/PTGS2/ELANE/ADAM9/NR1H4/PLAA/CXCL6/CXCL1/PRKCA/IL23R/MAPK1/AXL
GO:0050680	GO:0050680	negative regulation of epithelial cell proliferation	57	0.546193	1.50426	0.018751	0.131025	0.107731	378	tags=12%, list=5%, signal=12%	B2M/SPARC/ATP5F1A/APOE/THBS1/ATP5IF1/SERPINF1
GO:0002520	GO:0002520	immune system development	68	-0.428188	-1.40021	0.0187642	0.131025	0.107731	1056	tags=29%, list=14%, signal=26%	DCAF1/ZBTB1/SANBR/RNF8/XRCC4/MSH3/PMS2/PAXIP1/SAMHD1/TP53BP1/TOX/ADAM17/THOC1/MARCHF7/CTNNB1/NBN/HMGB2/PCID2/EXO1/LEF1
GO:0030038	GO:0030038	contractile actin filament bundle assembly	49	0.559883	1.50385	0.0190353	0.131555	0.108166	1163	tags=33%, list=15%, signal=28%	S100A10/ACTG1/PFN1/RHOA/STMN1/RAC1/TJP1/RHPN2/CCN2/FERMT2/ITGB1BP1/TPM1/RHOC/TGFBR1/APOA1/CCDC88A
GO:0043149	GO:0043149	stress fiber assembly	49	0.559883	1.50385	0.0190353	0.131555	0.108166	1163	tags=33%, list=15%, signal=28%	S100A10/ACTG1/PFN1/RHOA/STMN1/RAC1/TJP1/RHPN2/CCN2/FERMT2/ITGB1BP1/TPM1/RHOC/TGFBR1/APOA1/CCDC88A
GO:0070741	GO:0070741	response to interleukin-6	12	0.736772	1.49147	0.0190259	0.131555	0.108166	1617	tags=50%, list=21%, signal=39%	IL6ST/JAK1/PHB1/YAP1/TDGF1/SMAD4
GO:0071354	GO:0071354	cellular response to interleukin-6	12	0.736772	1.49147	0.0190259	0.131555	0.108166	1617	tags=50%, list=21%, signal=39%	IL6ST/JAK1/PHB1/YAP1/TDGF1/SMAD4
GO:0045926	GO:0045926	negative regulation of growth	105	0.480215	1.41824	0.0189577	0.131555	0.108166	899	tags=20%, list=12%, signal=18%	GJA1/MT2A/ENO1/MT1X/SEMA3A/RGS4/MT1E/RACK1/EI24/MT1H/RTN4/MT1F/NDUFS3/TOMM70/DCBLD2/BTG1/PTEN/PHB1/ADIPOR1/PPP2R1A/SOCS2
GO:0070647	GO:0070647	protein modification by small protein conjugation or removal	452	-0.282043	-1.12392	0.0188818	0.131555	0.108166	974	tags=21%, list=13%, signal=19%	LMO7/HMG20A/SART3/SGF29/USP15/USP53/UIMC1/HECW2/G2E3/MTBP/RNF214/MYSM1/RNF8/DCAF17/BCL10/SUPT20H/RNF111/RNF4/FBXO38/ATXN3/DCAF6/USP10/MED11/RAD18/USP37/GNL3/LEO1/ABRAXAS1/ATG5/USPL1/SLF2/TRIP12/DZIP3/FBXO30/ASB8/CBLL1/PIAS2/SENP1/PAXIP1/TAF12/RNF13/TRIM61/RLIM/RPGR/BRCA1/HLTF/NSMCE2/UBE2V1/UCHL5/ASB3/CCAR1/UFL1/SENP8/KBTBD8/BAG5/TRAF5/CDC20/MARCHF7/UBA6/CTNNB1/DAW1/USP34/MAD2L1/UBA5/BUB1B/OBI1/RN…
GO:0007043	GO:0007043	cell-cell junction assembly	60	0.525422	1.45895	0.0190754	0.131607	0.108209	974	tags=27%, list=13%, signal=23%	ACTB/GJA1/ACTG1/RHOA/CD9/CLDN10/WDR1/HOPX/AFDN/TJP1/CDH2/VCL/CDH11/RHOC/CDH3/NR1H4
GO:0007140	GO:0007140	male meiotic nuclear division	14	-0.71009	-1.65693	0.0192259	0.132194	0.108692	921	tags=50%, list=12%, signal=44%	BTBD18/MEIOC/ZSCAN21/MLH3/TEX14/KIF18A/FIGNL1
GO:0032210	GO:0032210	regulation of telomere maintenance via telomerase	30	-0.535492	-1.48625	0.0192132	0.132194	0.108692	719	tags=40%, list=9%, signal=36%	NAT10/TCP1/DKC1/ATR/CTNNB1/PARN/HNRNPC/DCP2/NEK2/CCT3/CCT2/XRN1
GO:0007249	GO:0007249	I-kappaB kinase/NF-kappaB signaling	118	0.458282	1.3727	0.0193821	0.132833	0.109217	1274	tags=23%, list=17%, signal=19%	GAPDH/GJA1/GSTP1/PRDX4/UBE2I/RHOA/LGALS1/MTDH/HSPB1/VAPA/LAMTOR5/TRIM6/UBE2N/NDFIP1/TMEM9B/ATP2C1/TSPAN6/FLNA/RHOC/NR1H4/HACD3/PPM1B/PPM1A/NUP62/FKBP1A/AKAP13/TAB3
GO:0031023	GO:0031023	microtubule organizing center organization	67	-0.421132	-1.36493	0.0193845	0.132833	0.109217	734	tags=30%, list=10%, signal=27%	NDE1/NAT10/MDM1/CHMP2B/BBS4/GEN1/NDC80/MCPH1/BRCA1/RTTN/CTNNB1/POC1B/CENPJ/NEK2/CEP85/CEP44/CCP110/CEP192/CKAP5/CEP152
GO:0051984	GO:0051984	positive regulation of chromosome segregation	19	-0.62263	-1.56708	0.0194695	0.13319	0.109511	896	tags=53%, list=12%, signal=47%	CDC6/RAD18/SMC2/NCAPG2/NCAPG/NCAPD3/BECN1/NCAPH/CCNB1/CDCA8
GO:0140238	GO:0140238	presynaptic endocytosis	30	0.614505	1.51026	0.0195093	0.133237	0.109549	2032	tags=53%, list=27%, signal=39%	ACTB/ACTG1/AP2M1/PICALM/SYNJ2/AP2S1/ARF6/NECAP1/AP3D1/TOR1A/CALM3/PPP3CB/SYT11/VAMP4/AAK1/NLGN4X
GO:2000112	GO:2000112	regulation of cellular macromolecule biosynthetic process	226	0.409142	1.29802	0.0195669	0.133404	0.109687	1110	tags=28%, list=15%, signal=25%	GAPDH/ZAR1L/PPP1R3A/VIM/SRP9/TMED2/ZNF706/THBS1/RACK1/GRB7/YBX3/ITM2B/RHOA/TM9SF2/SERP1/MRPL13/ZAR1/HSPB1/DBI/C6orf52/PAWR/PAIP2/PRMT1/DHX29/DNAJC1/EIF4G2/EIF4E/CNOT11/CDC123/RPL13A/RBM3/METTL5/SELENOT/POLR2G/EIF5/SECISBP2/SH3BGRL/RPL10/NECAB1/EIF4EBP1/C1QBP/RPS14/PPP1CA/RBM8A/EIF4A3/PKM/YTHDF1/HNRNPD/COA3/ELP1/EIF4E1B/DPH3/EIF6/HNRNPU/CAPRIN1/DDX25/RAMP1/DCPS/RPL5/CPEB4/RPS9/MTPN/UQCC2/NANOS1
GO:0051017	GO:0051017	actin filament bundle assembly	71	0.51477	1.45882	0.0197426	0.134376	0.110486	1196	tags=35%, list=16%, signal=30%	S100A10/ACTG1/PFN1/RDX/HSP90B1/RHOA/STMN1/DPYSL3/RAC1/PAWR/PLS3/TJP1/RHPN2/CCN2/EPS8/FERMT2/ITGB1BP1/MARCKS/FLNA/TPM1/RHOC/TGFBR1/APOA1/CCDC88A/CALD1
GO:0045687	GO:0045687	positive regulation of glial cell differentiation	17	0.69363	1.53167	0.0199101	0.134674	0.110731	606	tags=18%, list=8%, signal=16%	IL6ST/RHEB/MDK
GO:0007219	GO:0007219	Notch signaling pathway	63	0.517318	1.44395	0.0198214	0.134674	0.110731	1608	tags=32%, list=21%, signal=25%	IL6ST/SORBS2/CFAP58/JAG1/ITGB1BP1/MESP1/SPEN/NR1H4/PRKCI/PSENEN/CD46/DTX2/NOTCH2/BMP2K/SREBF2/SYNJ2BP/YAP1/APH1A/GMDS/CCNC
GO:1903532	GO:1903532	positive regulation of secretion by cell	94	0.487723	1.42449	0.0199829	0.134674	0.110731	2073	tags=41%, list=27%, signal=31%	ANXA2/CYP19A1/S100A10/ZP3/INHA/OXT/PPIA/TMED10/SERP1/MPC2/PRKAR1A/CFTR/ACSL4/SELENOT/CHMP2A/KCNQ1OT1/ADAM9/NR1H4/LRRC8A/NR1H2/RAB5A/ARF6/GOLPH3L/SNF8/TM7SF3/PTGES/GPLD1/SMAD4/PPP3CB/CADPS2/IRS2/UNC13D/PPARG/RAB9A/PTPN11/INHBA/ABAT/TUNAR/F2RL1
GO:0044000	GO:0044000	movement in host	94	0.487163	1.42286	0.0199829	0.134674	0.110731	1128	tags=28%, list=15%, signal=24%	IFITM3/DYNLT1/SNX3/SIVA1/PPIA/IFITM2/LGALS1/VAPA/BSG/TRIM6/SCARB1/SLC3A2/CXCL8/CHMP5/SCARB2/ITGAV/PHB1/CHMP2A/CTSB/SLC1A5/P4HB/CHMP3/RPSA/CD81/LDLR/CD46
GO:0031589	GO:0031589	cell-substrate adhesion	130	0.457437	1.38142	0.0199863	0.134674	0.110731	1816	tags=37%, list=24%, signal=29%	CD63/S100A10/ACTG1/FN1/THBS1/ARPC2/RADIL/SERPINE1/RHOA/CCN1/RAC1/JAG1/MDK/PTEN/ITGAV/VAMP3/VCL/CRK/CCN2/CRKL/C1QBP/FERMT2/ITGB1BP1/LIMS1/FLNA/CDH11/P4HB/ADAM9/ITGA1/APOA1/PRKX/GFUS/ALOX15/SGCE/ACTN1/TLN1/AXL/POLDIP2/EPDR1/MYADM/ITGB5/TRIOBP/ANTXR1/ITGA2/MICALL2/ARHGAP6/HSD17B12/UNC13D
GO:2000146	GO:2000146	negative regulation of cell motility	126	0.456971	1.37819	0.0198673	0.134674	0.110731	1410	tags=27%, list=18%, signal=22%	TIMP1/GJA1/CYP19A1/APOE/THBS1/SERPINE1/RHOA/DPYSL3/SUDS3/RAC1/SERPINF1/CLIC4/DUSP1/JAG1/AFDN/PTEN/VCL/CRK/ADIPOR1/ATP2B4/GADD45A/ITGB1BP1/CDH11/TPM1/MIIP/SRGAP1/CD200/BMPR1A/IFITM1/ARID4B/ADGRG1/MCC/SYNJ2BP/TCAF1
GO:0007608	GO:0007608	sensory perception of smell	22	0.679668	1.56272	0.0201181	0.135106	0.111086	2	tags=5%, list=0%, signal=5%	B2M
GO:0048041	GO:0048041	focal adhesion assembly	31	0.629917	1.55942	0.0201108	0.135106	0.111086	901	tags=35%, list=12%, signal=31%	S100A10/ACTG1/THBS1/RHOA/RAC1/PTEN/VCL/FERMT2/ITGB1BP1/LIMS1/CDH11
GO:0001881	GO:0001881	receptor recycling	19	0.685339	1.52026	0.0201833	0.135106	0.111086	1099	tags=32%, list=14%, signal=27%	ANXA2/NSG1/CHMP5/VAMP3/LDLR/PLEKHJ1
GO:0060548	GO:0060548	negative regulation of cell death	387	0.384202	1.26836	0.020184	0.135106	0.111086	1460	tags=28%, list=19%, signal=24%	TIMP1/SLC25A5/ENO1/IL6ST/DHCR24/GSTP1/CFL1/HSP90B1/APOE/HIGD1A/DNAJA1/FHL2/TPT1/THBS1/TSC22D1/PPIA/TXN/RACK1/SERPINE1/MYDGF/YBX3/RHOA/ARL6IP1/PRDX5/CCN1/AURKB/PRDX2/MTDH/HSPB1/LAMTOR5/NTRK3/AKR1B1/PARK7/SERPINF1/NENF/GPX1/SLC25A6/NDUFS3/CHMP5/NDUFC2/XBP1/GLO1/MDK/ITGAV/VDAC2/TJP1/GHITM/GPX4/PLK3/KDM1A/VDAC1/CHMP2A/RNF144B/NAA38/PTGS2/HERPUD1/RPL10/PTTG1IP/REST/CCN2/FERMT2/TSC22D3/FLNA/SOCS2/UCP2/…
GO:0034381	GO:0034381	plasma lipoprotein particle clearance	13	0.744475	1.5163	0.020444	0.136394	0.112145	1508	tags=69%, list=20%, signal=56%	ANXA2/APOE/SCARB1/NR1H4/APOA1/LDLR/LRPAP1/APOC1/GPLD1
GO:1901985	GO:1901985	positive regulation of protein acetylation	24	-0.573	-1.50827	0.0204174	0.136394	0.112145	1089	tags=46%, list=14%, signal=39%	MYBBP1A/PRKAA1/FAM161A/BMAL1/GLYR1/BRCA1/TADA2A/TAOK1/SF3B1/ERCC6/DDX3X
GO:0046364	GO:0046364	monosaccharide biosynthetic process	46	0.557433	1.48398	0.0204843	0.136439	0.112182	2007	tags=41%, list=26%, signal=31%	TPI1/PGK1/MDH1/ARPP19/AKR1B1/SDHAF3/DSE/SLC25A1/MDH2/AKR1A1/PGD/FOXO1/SIRT7/GPI/PGM1/ALDOC/UST/PGP/ATF3
GO:0006081	GO:0006081	cellular aldehyde metabolic process	23	0.662135	1.53881	0.020571	0.13679	0.112471	1509	tags=48%, list=20%, signal=38%	TPI1/HAGH/PARK7/ALDH3A2/GRHPR/GLO1/REST/AKR1A1/ALDH9A1/RDH11/PDXK
GO:0044264	GO:0044264	cellular polysaccharide metabolic process	27	0.629474	1.50309	0.0208216	0.13823	0.113654	860	tags=19%, list=11%, signal=16%	PPP1R3A/IL6ST/PPP1CC/AOAH/PPP1CA
GO:0043242	GO:0043242	negative regulation of protein-containing complex disassembly	30	-0.531172	-1.47426	0.0209049	0.138555	0.113922	572	tags=40%, list=7%, signal=37%	WASHC2C/CIB1/APC/ADD3/TWF1/ADD2/TPX2/TAOK1/CARMIL1/LMOD3/SCAF8/LIMA1
GO:0010977	GO:0010977	negative regulation of neuron projection development	63	0.516287	1.44108	0.0210206	0.139094	0.114365	608	tags=13%, list=8%, signal=12%	B2M/VIM/SEMA3A/APOE/RHOA/DPYSL3/RTN4/PTEN
GO:0051170	GO:0051170	import into nucleus	59	-0.468116	-1.47445	0.0211198	0.139522	0.114717	760	tags=27%, list=10%, signal=25%	CDH1/APPL2/NUP155/NUP153/TNPO1/ECT2/NOLC1/NUP54/KPNA3/IPO8/RBM22/PIK3R1/KPNA7/ATF2/NUP214/NUP107
GO:0031062	GO:0031062	positive regulation of histone methylation	20	-0.633856	-1.62222	0.0213138	0.140011	0.115119	594	tags=40%, list=8%, signal=37%	PAXIP1/BRCA1/CTNNB1/SNW1/KANSL2/MTF2/KPNA7/RNF20
GO:0006354	GO:0006354	DNA-templated transcription elongation	65	-0.442331	-1.42899	0.0213323	0.140011	0.115119	889	tags=29%, list=12%, signal=26%	MED14/RNF8/INTS14/MED11/LEO1/INTS13/ERCC3/THOC1/CCNK/CTNNB1/RECQL5/PCID2/MED23/ZMYND8/CCNT2/KAT7/CCNT1/ERCC6/SCAF8
GO:0006403	GO:0006403	RNA localization	89	-0.404243	-1.36279	0.0212923	0.140011	0.115119	717	tags=28%, list=9%, signal=26%	TCP1/NSUN2/AKAP8L/NUP155/DKC1/ATR/NUP153/NUP160/THOC1/NUP42/PARN/PHAX/NUP54/MAGOH/DCP2/PCID2/RAE1/PNPT1/CCT3/CCT2/NUP37/IGF2BP3/CKAP5/NUP214/NUP107
GO:0001819	GO:0001819	positive regulation of cytokine production	151	0.443179	1.35735	0.0213021	0.140011	0.115119	1455	tags=25%, list=19%, signal=20%	B2M/GAPDH/IL6ST/IL17B/ZP3/THBS1/SELENOK/FLOT1/SERPINE1/TMED10/HSPB1/LAMTOR5/PARK7/TRIM6/TOMM70/XBP1/MDK/PHB1/PTGS2/STOML2/ELANE/NR1H4/CD81/STMP1/CD46/CD200/KPNA6/AGPAT2/BMPR1A/CYRIB/ATP6AP2/APPL1/DDX21/CSF1R/IL23R/EGR1/CLU
GO:0010631	GO:0010631	epithelial cell migration	132	0.45214	1.36666	0.0214011	0.140234	0.115303	1831	tags=34%, list=24%, signal=26%	SPARC/PFN1/ATP5F1A/ATP5F1B/APOE/THBS1/RHOA/AMOT/RAC1/HSPB1/SERPINF1/SCARB1/GPX1/RTN4/PTEN/PTGS2/ADIPOR1/ATP2B4/GADD45A/ITGB1BP1/MYH9/ADAM9/TGFBR1/BMPR2/APOA1/GRN/NANOS1/PRKX/ETS1/GFUS/ARF6/HDAC9/MCC/SYNJ2BP/PRKCA/TDGF1/GPLD1/SMAD4/GPI/PFN2/ITGA2/IRS2/FSTL1/KANK2/PPARG
GO:0001676	GO:0001676	long-chain fatty acid metabolic process	42	0.574227	1.49465	0.0215081	0.140617	0.115617	749	tags=21%, list=10%, signal=19%	GSTA1/GSTP1/PAM/ELOVL5/GPX1/ACSL4/PLP1/GPX4/PTGS2
GO:0051604	GO:0051604	protein maturation	139	0.445627	1.35634	0.021529	0.140617	0.115617	1189	tags=25%, list=16%, signal=22%	ANXA2/S100A10/ENO1/DHCR24/TESC/THBS1/PRDX4/PGK1/SERPINE1/NDUFAB1/NLRP7/SPCS1/CYCS/CIAO2A/GLG1/CPM/CAPN2/NAA38/TMEM208/ASTL/GLRX5/SEC11A/MYH9/STOML2/FLNA/NAA20/P4HB/SPPL3/YME1L1/BCL2L12/METAP2/YIPF5/PSENEN/FKBP1A/ATP6AP2
GO:1990845	GO:1990845	adaptive thermogenesis	61	0.526022	1.46145	0.0215935	0.140811	0.115776	1417	tags=36%, list=19%, signal=30%	GJA1/SLC25A5/SCD/PEMT/OXT/G0S2/GNAS/FABP5/RHEB/KDM1A/ACOT13/ADIPOR1/DYNC1H1/UCP2/HNRNPU/MFAP2/NR1H2/EPAS1/ADIPOR2/CAV1/PDGFC/LGR4
GO:0001895	GO:0001895	retina homeostasis	25	0.649197	1.53533	0.0217029	0.141175	0.116076	324	tags=20%, list=4%, signal=19%	B2M/ACTB/ACTG1/PRDX1/HSPB1
GO:0032414	GO:0032414	positive regulation of ion transmembrane transporter activity	37	0.593988	1.5186	0.0217192	0.141175	0.116076	1652	tags=41%, list=22%, signal=32%	GLRX/TESC/CALM2/NDUFA4/ATP1B3/CFTR/AKAP9/IFNGR2/COA8/TCAF1/GSTO1/RYR2/NIPSNAP2/CALM3/PPP3CB
GO:0070997	GO:0070997	neuron death	138	0.444435	1.35431	0.0217561	0.141188	0.116086	1800	tags=32%, list=24%, signal=25%	GAPDH/IL6ST/DHCR24/APOE/TUBA1A/RACK1/RHOA/RRAS2/PARK7/SERPINF1/NENF/GPX1/FAM162A/MDK/ARL6IP5/CAPN2/REST/PICALM/NAE1/CDC34/ITGA1/PRKCI/TMBIM4/GRN/CPEB4/CD200/MCL1/FBXO7/PRKCG/SRPK2/CHL1/EGR1/CLU/PPT1/PIGT/AXL/BDNF/TRAF2/GPI/DDIT4/NCOA7/ADNP/PRNP/CASP9
GO:0071312	GO:0071312	cellular response to alkaloid	11	-0.738573	-1.62728	0.0220013	0.14255	0.117207	771	tags=45%, list=10%, signal=41%	SPIDR/CASP3/BLM/SLC8A1/RECQL5
GO:0040020	GO:0040020	regulation of meiotic nuclear division	12	-0.708125	-1.60689	0.0225021	0.143756	0.118198	495	tags=33%, list=6%, signal=31%	RAD51AP1/CDC20/WEE2/FBXO5
GO:0043550	GO:0043550	regulation of lipid kinase activity	15	-0.675851	-1.60279	0.0224203	0.143756	0.118198	146	tags=20%, list=2%, signal=20%	EEF1A2/PIK3R1/VAV3
GO:0002369	GO:0002369	T cell cytokine production	10	0.789	1.55371	0.0223722	0.143756	0.118198	2	tags=10%, list=0%, signal=10%	B2M
GO:0002724	GO:0002724	regulation of T cell cytokine production	10	0.789	1.55371	0.0223722	0.143756	0.118198	2	tags=10%, list=0%, signal=10%	B2M
GO:0015718	GO:0015718	monocarboxylic acid transport	51	0.543462	1.47643	0.022461	0.143756	0.118198	1023	tags=22%, list=13%, signal=19%	RBP1/APOE/PLIN2/THBS1/OXT/MPC2/FABP5/FABP3/PTGS2/SLC43A3/SLC26A6
GO:1901983	GO:1901983	regulation of protein acetylation	35	-0.518323	-1.46674	0.0222793	0.143756	0.118198	1089	tags=40%, list=14%, signal=34%	MYOCD/MYBBP1A/PRKAA1/FAM161A/BMAL1/GLYR1/ATG5/BRCA1/TADA2A/TAOK1/SF3B1/ERCC6/DDX3X/SIN3A
GO:0016051	GO:0016051	carbohydrate biosynthetic process	79	0.502334	1.4428	0.0222521	0.143756	0.118198	2007	tags=33%, list=26%, signal=25%	PPP1R3A/TPI1/PGK1/MDH1/ARPP19/AKR1B1/SDHAF3/DSE/SLC25A1/MDH2/PPP1CA/AKR1A1/PGD/B3GALNT1/ST3GAL4/FOXO1/SIRT7/GPI/B3GNT4/HS2ST1/IRS2/PGM1/ALDOC/UST/PGP/ATF3
GO:0007224	GO:0007224	smoothened signaling pathway	60	-0.435224	-1.37682	0.0225074	0.143756	0.118198	1120	tags=35%, list=15%, signal=30%	EVC2/TTC23/FGFR2/HERC4/CLUAP1/TBC1D32/TTC21B/SEPTIN2/ARMC9/WDR19/TUBD1/IQUB/RPGRIP1L/UCHL5/DCDC2/DYNC2H1/CENPJ/TULP3/KIAA0586/OTX2/CTNNA1
GO:0051098	GO:0051098	regulation of binding	151	0.442356	1.35483	0.0223584	0.143756	0.118198	1007	tags=20%, list=13%, signal=18%	B2M/ACTB/ANXA2/S100A10/APOE/CALM2/FLOT1/TXN/RACK1/STMN1/AURKB/LAMTOR5/SMAD2/PARK7/TRIM6/SUB1/GEMIN2/MAPRE1/HOPX/EDF1/C4orf3/KDM1A/CRK/ITGB1BP1/PPP1CA/EIF4A3/DERL1/DPH3/SPPL3/TGFBR1
GO:0045445	GO:0045445	myoblast differentiation	44	0.568868	1.49363	0.0226039	0.144145	0.118518	1141	tags=27%, list=15%, signal=23%	ACTB/LGALS1/NRG1/GPX1/JAG1/BTG1/DDX17/SOX15/REST/AKIRIN1/LRRC8A/EPAS1
GO:0021782	GO:0021782	glial cell development	40	0.581002	1.49946	0.022658	0.144262	0.118614	1093	tags=25%, list=14%, signal=22%	VIM/MT1X/SLC25A46/ID4/PLP1/MDK/PTEN/LDLR/GRN/EIF2B1
GO:0008211	GO:0008211	glucocorticoid metabolic process	12	0.727879	1.47347	0.0228074	0.144757	0.119021	1053	tags=42%, list=14%, signal=36%	STAR/CYP11A1/YWHAH/REST/APOA1
GO:0048738	GO:0048738	cardiac muscle tissue development	91	0.473137	1.37618	0.0227915	0.144757	0.119021	1620	tags=32%, list=21%, signal=25%	GJA1/FHL2/RGS4/SORBS2/DSP/PRKAR1A/NRG1/NEBL/PRMT1/TNNI3/HOPX/TOMM70/PDLIM5/RARB/MESP1/TPM1/HNRNPU/TGFBR1/BMPR1A/FKBP1A/NOTCH2/LMNA/AKAP13/YAP1/SGCB/RYR2/CBY1/SMAD4/MIR17HG
GO:0007080	GO:0007080	mitotic metaphase plate congression	32	-0.515074	-1.46329	0.0229311	0.145314	0.119479	615	tags=38%, list=8%, signal=35%	CHMP2B/NDC80/PIBF1/SPDL1/CENPC/BECN1/NUF2/CHAMP1/KIF2C/KIF18A/CCNB1/CDCA8
GO:0051642	GO:0051642	centrosome localization	12	-0.705542	-1.60103	0.023313	0.145454	0.119594	734	tags=58%, list=10%, signal=53%	NDE1/INTS13/DLG1/MAD2L1/SYNE2/DLGAP5/EZR
GO:0061842	GO:0061842	microtubule organizing center localization	12	-0.705542	-1.60103	0.023313	0.145454	0.119594	734	tags=58%, list=10%, signal=53%	NDE1/INTS13/DLG1/MAD2L1/SYNE2/DLGAP5/EZR
GO:0034368	GO:0034368	protein-lipid complex remodeling	10	0.788506	1.55273	0.0232901	0.145454	0.119594	1308	tags=60%, list=17%, signal=50%	APOE/SCARB1/NR1H4/ABCA5/APOA1/APOC1
GO:0034369	GO:0034369	plasma lipoprotein particle remodeling	10	0.788506	1.55273	0.0232901	0.145454	0.119594	1308	tags=60%, list=17%, signal=50%	APOE/SCARB1/NR1H4/ABCA5/APOA1/APOC1
GO:0044060	GO:0044060	regulation of endocrine process	18	0.68901	1.53375	0.023252	0.145454	0.119594	109	tags=17%, list=1%, signal=16%	GJA1/CYP19A1/INHA
GO:0071280	GO:0071280	cellular response to copper ion	14	0.729648	1.51633	0.0230255	0.145454	0.119594	518	tags=36%, list=7%, signal=33%	MT2A/MT1X/MT1E/MT1H/MT1F
GO:0070828	GO:0070828	heterochromatin organization	40	-0.504411	-1.48753	0.0230701	0.145454	0.119594	1031	tags=30%, list=14%, signal=26%	DYRK1A/LMNB1/EZH1/H1-0/EHMT1/PPHLN1/ATRX/PCID2/RESF1/FAM172BP/DNMT1/SIN3A
GO:0001659	GO:0001659	temperature homeostasis	63	0.512786	1.4313	0.0230225	0.145454	0.119594	1547	tags=41%, list=20%, signal=33%	GJA1/SCD/PEMT/OXT/G0S2/GNAS/FABP5/RHEB/GPX1/KDM1A/ACOT13/PTGS2/ADIPOR1/DYNC1H1/UCP2/ACADVL/MFAP2/NR1H2/EPAS1/ADIPOR2/CAV1/PDGFC/LGR4/EGR1/PTGES/FOXO1
GO:1900180	GO:1900180	regulation of protein localization to nucleus	55	-0.458757	-1.42974	0.0232066	0.145454	0.119594	760	tags=25%, list=10%, signal=23%	CDH1/TCP1/PARP1/DKC1/ECT2/NOLC1/NUP54/RBM22/CCT3/KAT7/CCT2/PIK3R1/CTNNA1/SIN3A
GO:0015850	GO:0015850	organic hydroxy compound transport	85	0.484955	1.4042	0.0232905	0.145454	0.119594	1311	tags=25%, list=17%, signal=21%	ACTB/ANXA2/CYP19A1/STAR/APOE/OXT/VAPA/PARK7/SCARB1/CFTR/KDM5B/ABCA5/SLC26A6/APOA1/SDHD/LDLR/NR1H2/GRAMD1B/CAV1/APOC1/SREBF2
GO:0070192	GO:0070192	chromosome organization involved in meiotic cell cycle	28	-0.556644	-1.53405	0.0234508	0.146089	0.120116	1042	tags=57%, list=14%, signal=50%	MEIOC/ANKRD31/SHOC1/MAJIN/MLH3/SMC2/ZCWPW1/BUB1/NCAPD3/TERB1/ATRX/BUB1B/SMC1A/SMC3/NCAPH/MRE11
GO:0015908	GO:0015908	fatty acid transport	35	0.590862	1.49564	0.0238278	0.148209	0.12186	902	tags=26%, list=12%, signal=23%	RBP1/APOE/PLIN2/THBS1/OXT/FABP5/FABP3/PTGS2/SLC43A3
GO:0032024	GO:0032024	positive regulation of insulin secretion	30	0.606782	1.49128	0.0240469	0.149113	0.122603	2069	tags=43%, list=27%, signal=32%	SERP1/MPC2/PRKAR1A/CFTR/ACSL4/NR1H4/LRRC8A/TM7SF3/GPLD1/PPP3CB/IRS2/ABAT/TUNAR
GO:0010634	GO:0010634	positive regulation of epithelial cell migration	61	0.521589	1.44913	0.0240152	0.149113	0.122603	1508	tags=34%, list=20%, signal=28%	SPARC/PFN1/ATP5F1A/ATP5F1B/THBS1/RAC1/HSPB1/SCARB1/RTN4/PTGS2/ITGB1BP1/ADAM9/BMPR2/GRN/ETS1/GFUS/ARF6/HDAC9/PRKCA/TDGF1/GPLD1
GO:0071456	GO:0071456	cellular response to hypoxia	63	0.510981	1.42626	0.0242237	0.149979	0.123315	1218	tags=25%, list=16%, signal=22%	MALAT1/ENO1/PGK1/CHCHD2/UBQLN1/FAM162A/PLK3/PTGS2/AK4/P4HB/HP1BP3/NOP53/SDHD/EPAS1/PHB2/LMNA
GO:0090303	GO:0090303	positive regulation of wound healing	23	0.656416	1.52552	0.024542	0.151341	0.124435	830	tags=26%, list=11%, signal=23%	ACTG1/THBS1/SERPINE1/PRDX2/XBP1/FERMT2
GO:0002685	GO:0002685	regulation of leukocyte migration	72	0.514431	1.46569	0.0246309	0.151341	0.124435	890	tags=26%, list=12%, signal=24%	CYP19A1/CD99/ZP3/THBS1/SELENOK/SERPINE1/RHOA/CD9/RAC1/RARRES2/DUSP1/CXCL8/MDK/ABL2/CRK/CRKL/C1QBP/ELANE/AKIRIN1
GO:0055088	GO:0055088	lipid homeostasis	70	0.515031	1.45676	0.0244936	0.151341	0.124435	1349	tags=37%, list=18%, signal=31%	RBP1/APOE/ORMDL1/SCARB1/SLC25A46/ACSM3/RTN4/FUNDC2/XBP1/FABP3/RALY/INSIG1/TMEM97/SURF4/NR1H4/ABCA5/APOA1/LDLR/NR1H2/MTLN/GRAMD1B/SAR1B/CD24/CAV1/SREBF2/HDAC9
GO:0006405	GO:0006405	RNA export from nucleus	35	-0.510016	-1.44323	0.0245974	0.151341	0.124435	680	tags=34%, list=9%, signal=31%	NSUN2/AKAP8L/NUP155/NUP153/NUP160/THOC1/PHAX/MAGOH/PCID2/RAE1/NUP214/NUP107
GO:0006397	GO:0006397	mRNA processing	217	-0.319435	-1.18871	0.0246266	0.151341	0.124435	952	tags=29%, list=12%, signal=26%	SNRNP27/PHRF1/DYRK1A/YJU2B/SART3/DHX38/DDX23/CDK11B/MTPAP/TFIP11/ZC3H13/VIRMA/PRKRIP1/RBM41/MBNL1/CSTF3/RNPC3/LEO1/XRN2/CWF19L1/CWC22/AKAP8L/HNRNPR/WDR33/METTL14/DDX46/CRNKL1/BUD31/FRG1/CNOT6L/SF3A1/SETX/THOC1/MFAP1/CDC40/CPSF2/PRPF18/TTF2/ZMAT2/SNW1/IK/HNRNPC/RBM11/PRPF38A/MAGOH/ACIN1/PNN/SDE2/FXR1/CDC5L/AQR/ZNF830/RBM22/PNPT1/SF3A3/CSTF1/SF3B1/SCAF8/SLU7/SRPK1/PAPOLG/CSTF2/NCL
GO:0110020	GO:0110020	regulation of actomyosin structure organization	45	0.555437	1.47036	0.0248524	0.152471	0.125364	1257	tags=38%, list=16%, signal=32%	S100A10/ACTG1/PFN1/RHOA/STMN1/RAC1/TJP1/RHPN2/CCN2/FERMT2/ITGB1BP1/TPM1/RHOC/TGFBR1/APOA1/CCDC88A/AKAP13
GO:1900120	GO:1900120	regulation of receptor binding	10	0.78204	1.54	0.0251348	0.153969	0.126596	13	tags=20%, list=0%, signal=20%	B2M/ANXA2
GO:0030866	GO:0030866	cortical actin cytoskeleton organization	20	-0.624708	-1.59881	0.0254421	0.155616	0.12795	669	tags=35%, list=9%, signal=32%	RACGAP1/EPB41L2/AKAP11/DLG1/ECT2/ANLN/EZR
GO:0072657	GO:0072657	protein localization to membrane	263	0.402629	1.30099	0.0255182	0.155846	0.128139	1708	tags=32%, list=22%, signal=26%	ACTB/S100A10/RDX/APOE/SRP9/TMED2/TESC/FLOT1/SRP14/NACA/RACK1/TM9SF2/AP2M1/ARL6IP1/SSR3/STX8/MFF/NSG1/BSG/ATP1B3/EMC2/RER1/RAB31/EMC8/PDZD11/ROMO1/ATG3/TOMM70/SRP19/AFDN/ATP2C1/TMEM59/EMC4/SSNA1/CDH2/VAMP3/STX3/ARL3/ARL6IP5/CRK/SSR2/GPC6/ATP2B4/CRKL/FERMT2/ITGB1BP1/KIF5B/GET1/PICALM/RAB6A/FLNA/EMC7/RAMP1/PRKCI/CD81/RAB10/CCDC88A/CD24/ARF6/GOLPH3L/FNTA/CAV1/TIMM13/NETO2/APPL1/AP3D1/FIS1/TCAF1/TMBIM…
GO:0043122	GO:0043122	regulation of I-kappaB kinase/NF-kappaB signaling	105	0.472715	1.39609	0.0257147	0.156614	0.128771	1274	tags=24%, list=17%, signal=20%	GAPDH/GJA1/GSTP1/UBE2I/RHOA/LGALS1/MTDH/HSPB1/VAPA/LAMTOR5/TRIM6/UBE2N/NDFIP1/TMEM9B/ATP2C1/TSPAN6/FLNA/RHOC/NR1H4/PPM1B/PPM1A/NUP62/FKBP1A/AKAP13/TAB3
GO:0040008	GO:0040008	regulation of growth	234	0.41067	1.31103	0.0257215	0.156614	0.128771	1168	tags=21%, list=15%, signal=18%	IGFBP7/GJA1/MT2A/FN1/ENO1/MT1X/SEMA3A/APOE/ZP3/SGK1/RGS4/MT1E/RACK1/YBX3/RHOA/SERP1/EI24/MT1H/PLXNA4/DCUN1D5/RTN4/HOPX/MT1F/EIF4G2/NDUFS3/TOMM70/DCBLD2/BTG1/PTEN/SOX15/IGFBP1/PHB1/ADIPOR1/LAMTOR2/CRKL/PPP2R1A/RAB21/TMEM97/SOCS2/SLC25A33/TGFBR1/BMPR2/PLAA/MAPKAP1/MTPN/NANOS1/ULK2/BMPR1A
GO:0090497	GO:0090497	mesenchymal cell migration	18	0.685915	1.52686	0.0259608	0.15767	0.129638	644	tags=22%, list=8%, signal=20%	FN1/SEMA3A/RADIL/CDH2
GO:0002456	GO:0002456	T cell mediated immunity	39	0.570678	1.4695	0.0259728	0.15767	0.129638	1653	tags=28%, list=22%, signal=22%	B2M/ZP3/JAG1/CD81/CD46/CYRIB/ULBP1/IL23R/TRAF2/PPP3CB/HLA-B
GO:0007229	GO:0007229	integrin-mediated signaling pathway	50	0.54444	1.47269	0.0261204	0.158226	0.130096	1053	tags=28%, list=14%, signal=24%	TIMP1/CD63/FN1/DST/ITGAV/CCN2/FERMT2/ITGB1BP1/MYH9/LIMS1/FLNA/ADAM9/ITGA1/APOA1
GO:0031507	GO:0031507	heterochromatin formation	37	-0.506573	-1.45709	0.0261427	0.158226	0.130096	1031	tags=30%, list=14%, signal=26%	DYRK1A/LMNB1/EZH1/H1-0/EHMT1/PPHLN1/ATRX/RESF1/FAM172BP/DNMT1/SIN3A
GO:0030036	GO:0030036	actin cytoskeleton organization	303	0.390384	1.2709	0.0262381	0.158566	0.130375	1346	tags=26%, list=18%, signal=22%	TMSB10/ACTB/S100A10/ACTG1/PFN1/RDX/CFL1/HSP90B1/DSTN/ARPC3/RGS4/CSRP2/ARPC2/ENAH/RHOA/CNN3/STMN1/DPYSL3/TPM4/CAPZA2/AMOT/RAC1/PAM/NTRK3/PALLD/BRK1/PAWR/WDR1/PRKAR1A/NEBL/BIN3/CAP1/RALA/ATP2C1/PHPT1/PDLIM5/MDK/PLS3/TJP1/RHPN2/ABL2/CFL2/PDLIM4/ARPC5/NCKAP1/CRK/WASHC3/CCN2/EPS8/FERMT2/ITGB1BP1/MARCKS/MYH9/FLNA/FLNB/TPM1/TPM2/RHOC/ARF1/TGFBR1/PRKCI/APOA1/MTPN/CCDC88A/CYRIB/NOTCH2/CALD1/CSRP1/ARF6/HAX…
GO:0060429	GO:0060429	epithelium development	425	0.379234	1.25728	0.0262881	0.158631	0.130429	1194	tags=20%, list=16%, signal=17%	ACTB/GSTA1/GJA1/ACTG1/VIM/IL6ST/PFN1/RDX/TMED2/SFRP4/BDH2/TAGLN2/FST/PGK1/SERPINE1/RHOA/CNN3/STMN1/CCN1/DSP/RAC1/SMAD2/AKR1B1/PALLD/RHEB/COL4A1/WDR1/PLXNA4/NRG1/ACAT1/CLIC4/GPX1/JAG1/ID4/RTN4/PSAP/AFDN/GRSF1/RALA/TUBB/EDF1/AREG/BTG1/MDK/PTEN/TJP1/UGCG/CDH2/IRF6/VCL/VDAC1/RPS7/SPRR2F/RARB/GPC6/PLAAT3/SKIL/CTSB/FERMT2/MARCKS/PPP1CA/MESP1/FLNA/FLNB/KRT10/ST14/DEAF1/RHOC/ADAM9/KDM5B/CDH3/MAFG/BMPR2/A…
GO:0071276	GO:0071276	cellular response to cadmium ion	13	0.733182	1.4933	0.0263642	0.158853	0.130611	518	tags=31%, list=7%, signal=29%	MT1X/MT1E/MT1H/MT1F
GO:0098739	GO:0098739	import across plasma membrane	64	0.514672	1.43715	0.0265906	0.159741	0.131341	1849	tags=38%, list=24%, signal=29%	ISCU/THBS1/RGS4/SLC38A2/ARL6IP1/ATP1B3/SLC47A1/SLC3A2/ARL6IP5/ATP2B4/SLC38A1/SLC1A5/SLC30A1/KCNK9/CACNA1C/LRRC8A/SLC6A5/PPP3CB/PRNP/SLC39A4/LRRC8C/SLC36A4/IRS2/SLC1A6
GO:0006304	GO:0006304	DNA modification	39	-0.493861	-1.43556	0.0265685	0.159741	0.131341	836	tags=26%, list=11%, signal=23%	STPG1/PARP1/MTRR/EHMT1/GRHL2/TOX/BRCA1/ATRX/TDRD1/DNMT1
GO:0005976	GO:0005976	polysaccharide metabolic process	32	0.603657	1.49498	0.0267235	0.160301	0.131802	860	tags=16%, list=11%, signal=14%	PPP1R3A/IL6ST/PPP1CC/AOAH/PPP1CA
GO:0051099	GO:0051099	positive regulation of binding	79	0.495871	1.42424	0.026896	0.161097	0.132456	675	tags=19%, list=9%, signal=17%	B2M/ANXA2/S100A10/APOE/CALM2/FLOT1/TXN/STMN1/LAMTOR5/PARK7/TRIM6/SUB1/MAPRE1/EDF1/KDM1A
GO:0046597	GO:0046597	negative regulation of viral entry into host cell	10	0.780083	1.53615	0.0269795	0.161358	0.132671	219	tags=30%, list=3%, signal=29%	IFITM3/SNX3/IFITM2
GO:0050863	GO:0050863	regulation of T cell activation	117	0.456567	1.36736	0.0270224	0.161376	0.132686	713	tags=15%, list=9%, signal=13%	B2M/ACTB/IL6ST/ZP4/ZP3/SELENOK/RHOA/LGALS1/PRDX2/IGFBP2/PAWR/PRKAR1A/NDFIP1/XBP1/MDK/ABL2/CBFB
GO:0043534	GO:0043534	blood vessel endothelial cell migration	58	0.520822	1.43833	0.0270985	0.161592	0.132863	1508	tags=34%, list=20%, signal=28%	ATP5F1A/ATP5F1B/APOE/THBS1/RHOA/AMOT/HSPB1/SCARB1/GPX1/PTGS2/ATP2B4/GADD45A/ITGB1BP1/MYH9/APOA1/ETS1/HDAC9/PRKCA/TDGF1/GPLD1
GO:0043487	GO:0043487	regulation of RNA stability	90	-0.384625	-1.30378	0.0271453	0.161632	0.132896	809	tags=27%, list=11%, signal=24%	CNOT10/DCP1A/NSUN2/METTL14/GIGYF2/DKC1/CNOT6L/CSDE1/TRAF5/SAMD4A/EXOSC9/PARN/DAZL/HNRNPC/PHAX/DCP2/PCID2/RBM46/CNOT4/FXR1/PNPT1/ZCCHC17/EXOSC7/IGF2BP3
GO:0033555	GO:0033555	multicellular organismal response to stress	23	0.648872	1.50799	0.0271951	0.161691	0.132944	733	tags=30%, list=10%, signal=28%	APOE/THBS1/EIF4E/MDK/PTEN/VDAC1/CAPN2
GO:0030510	GO:0030510	regulation of BMP signaling pathway	44	0.560205	1.47088	0.0275808	0.163743	0.134632	1860	tags=39%, list=24%, signal=29%	HTRA1/SFRP4/FST/CCN1/SMAD2/SKIL/KCNQ1OT1/BMPR2/PPM1A/NOTCH2/BAMBI/FSTL3/SMAD4/RBPMS2/FSTL1/PPARG/SPART
GO:0045880	GO:0045880	positive regulation of smoothened signaling pathway	17	-0.655511	-1.60109	0.0277463	0.163928	0.134783	735	tags=41%, list=10%, signal=37%	TTC23/ARMC9/TUBD1/UCHL5/DCDC2/DYNC2H1/CTNNA1
GO:0034501	GO:0034501	protein localization to kinetochore	12	-0.695755	-1.57882	0.0277727	0.163928	0.134783	884	tags=67%, list=12%, signal=59%	MTBP/KNTC1/NDC80/SPDL1/IK/KNL1/CHAMP1/TTK
GO:1903083	GO:1903083	protein localization to condensed chromosome	12	-0.695755	-1.57882	0.0277727	0.163928	0.134783	884	tags=67%, list=12%, signal=59%	MTBP/KNTC1/NDC80/SPDL1/IK/KNL1/CHAMP1/TTK
GO:0006949	GO:0006949	syncytium formation	16	0.706553	1.53204	0.027774	0.163928	0.134783	1063	tags=50%, list=14%, signal=43%	CYP19A1/FLOT1/CD9/CAPN2/MYH9/CCNG1/ADAM9/CD81
GO:0060271	GO:0060271	cilium assembly	134	-0.353336	-1.27398	0.0279687	0.164836	0.13553	1043	tags=34%, list=14%, signal=30%	DNAI1/KIF24/NME5/IFT56/CCDC65/CEP41/FAM161A/CLUAP1/RAB8A/TBC1D32/SNX10/CFAP221/KIF27/ODF2/PCNT/CPLANE1/CFAP47/TMEM216/DNAH5/TTC21B/SEPTIN2/ARMC9/ATG5/BBS10/MPHOSPH9/WDR19/BBS4/PIBF1/FSIP2/RPGR/IQUB/RPGRIP1L/TAPT1/DAW1/DCDC2/POC1B/DYNC2H1/CENPJ/GDI2/MAP4/SYNE2/ACTR2/KIAA0586/CEP97/CCP110/NEK1
GO:0032371	GO:0032371	regulation of sterol transport	23	0.647356	1.50447	0.0280795	0.165008	0.135672	1898	tags=48%, list=25%, signal=36%	ANXA2/APOE/ABCA5/APOA1/NR1H2/CAV1/APOC1/SREBF2/NAXE/PPARG/TSPO
GO:0032374	GO:0032374	regulation of cholesterol transport	23	0.647356	1.50447	0.0280795	0.165008	0.135672	1898	tags=48%, list=25%, signal=36%	ANXA2/APOE/ABCA5/APOA1/NR1H2/CAV1/APOC1/SREBF2/NAXE/PPARG/TSPO
GO:0032233	GO:0032233	positive regulation of actin filament bundle assembly	29	0.617811	1.50874	0.0282574	0.165812	0.136333	1163	tags=41%, list=15%, signal=35%	S100A10/PFN1/RHOA/RAC1/CCN2/FERMT2/ITGB1BP1/TPM1/RHOC/TGFBR1/APOA1/CCDC88A
GO:0010972	GO:0010972	negative regulation of G2/M transition of mitotic cell cycle	30	-0.519525	-1.44193	0.0284159	0.1665	0.136899	1008	tags=40%, list=13%, signal=35%	ORC1/UIMC1/CDC6/ABRAXAS1/BRCA1/BLM/NBN/TAOK1/AVEN/ZNF830/DTL/MRE11
GO:0097529	GO:0097529	myeloid leukocyte migration	64	0.511765	1.42903	0.0285898	0.167277	0.137538	1459	tags=38%, list=19%, signal=31%	CYP19A1/CD99/THBS1/SELENOK/PPIA/SERPINE1/CD9/RAC1/BSG/WDR1/RARRES2/DUSP1/CXCL8/MDK/RPL13A/C1QBP/AKIRIN1/ITGA1/CD81/CD200/CXCL6/CXCL1/CSF1R/MAPK1
GO:0030855	GO:0030855	epithelial cell differentiation	242	0.399116	1.27758	0.0286659	0.16748	0.137705	1346	tags=23%, list=18%, signal=20%	GSTA1/VIM/IL6ST/RDX/SFRP4/BDH2/TAGLN2/FST/PGK1/SERPINE1/RHOA/CNN3/DSP/AKR1B1/PALLD/RHEB/COL4A1/NRG1/CLIC4/GPX1/JAG1/PSAP/AFDN/TUBB/EDF1/BTG1/TJP1/UGCG/CDH2/IRF6/VCL/VDAC1/SPRR2F/RARB/PLAAT3/SKIL/CTSB/MESP1/FLNB/KRT10/ST14/ADAM9/KDM5B/CDH3/MAFG/BMPR2/ACADVL/RAB10/EPAS1/PRKX/NOTCH2/CD24/CAV1/YIPF6/ARID4B/ABI2
GO:1900181	GO:1900181	negative regulation of protein localization to nucleus	10	-0.759316	-1.60825	0.0288529	0.167845	0.138005	36	tags=30%, list=0%, signal=30%	SIRT6/CTNNA1/SIN3A
GO:0007266	GO:0007266	Rho protein signal transduction	55	0.533224	1.46907	0.0287812	0.167845	0.138005	2073	tags=47%, list=27%, signal=35%	CFL1/APOE/CTNNAL1/FLOT1/RHOA/STMN1/RAC1/ABL2/EPS8/HACD3/APOA1/ARHGAP42/RIT2/AKAP13/ADGRG1/SYNJ2BP/CUL3/RHOU/ARHGAP6/KANK2/GNA12/COL1A2/HEG1/ROCK2/RHOB/F2RL1
GO:1902905	GO:1902905	positive regulation of supramolecular fiber organization	73	0.511279	1.45877	0.0288524	0.167845	0.138005	1346	tags=34%, list=18%, signal=28%	S100A10/PFN1/APOE/DSTN/ARPC2/RHOA/RAC1/BRK1/WDR1/GPX1/MAPRE1/AKAP9/CFL2/NCKAP1/CCN2/FERMT2/ITGB1BP1/TPM1/RHOC/TGFBR1/APOA1/CCDC88A/ARF6/ALOX15/ABI2
GO:0007507	GO:0007507	heart development	212	0.410493	1.2939	0.0290828	0.168892	0.138865	1531	tags=27%, list=20%, signal=22%	GJA1/FN1/TMED2/FHL2/RGS4/OXT/RHOA/CCN1/SORBS2/DSP/PAM/SMAD2/NTRK3/PRKAR1A/PLXNA4/NRG1/NEBL/PRMT1/MIXL1/JAG1/TNNI3/RTN4/HOPX/TOMM70/CACYBP/IFT25/PDLIM5/PTEN/PDLIM4/RARB/REST/CRKL/MESP1/FLNA/CDH11/TPM1/HNRNPU/TGFBR1/BMPR2/FLRT2/CACNA1C/BMPR1A/FKBP1A/NOTCH2/IFT57/JMJD6/LMNA/AKAP13/SMYD2/HDAC9/YAP1/SGCB/TDGF1/MAPK1/RYR2/CBY1/CERT1
GO:0032259	GO:0032259	methylation	152	-0.337338	-1.22615	0.0291164	0.168892	0.138865	1105	tags=28%, list=14%, signal=25%	METTL16/SETD3/METTL25/METTL8/H1-4/EZH1/THUMPD2/GSPT1/HCFC2/METTL15/ZC3H13/VIRMA/MTAP/PCMTD1/SUV39H2/THUMPD3/FAM98A/NSUN2/METTL14/PARP1/MTRR/FTSJ3/TRMT11/CBLL1/PAXIP1/EHMT1/ARID4A/GRHL2/BRCA1/ATRX/CTNNB1/SNW1/TRMT13/NSUN6/HENMT1/KANSL2/TDRD1/MTF2/KMT2C/KPNA7/RNF20/RBBP5/DNMT1
GO:1902750	GO:1902750	negative regulation of cell cycle G2/M phase transition	32	-0.507844	-1.44275	0.0291977	0.169121	0.139054	1008	tags=38%, list=13%, signal=33%	ORC1/UIMC1/CDC6/ABRAXAS1/BRCA1/BLM/NBN/TAOK1/AVEN/ZNF830/DTL/MRE11
GO:0070646	GO:0070646	protein modification by small protein removal	67	-0.411497	-1.3337	0.0293092	0.169524	0.139385	952	tags=34%, list=12%, signal=30%	SART3/SGF29/USP15/USP53/UIMC1/MYSM1/SUPT20H/ATXN3/USP10/USP37/ABRAXAS1/USPL1/SENP1/TAF12/BRCA1/UCHL5/SENP8/USP34/ABRAXAS2/USP44/USP45/MINDY3/USP14
GO:0044242	GO:0044242	cellular lipid catabolic process	78	0.48917	1.40759	0.0294532	0.170114	0.13987	2996	tags=51%, list=39%, signal=31%	BDH2/PRDX6/HEXB/ACAT1/SCARB1/AOAH/FUCA1/AADAC/LPIN2/ACADVL/LDLR/MTLN/APOC1/ECH1/PPT1/GPLD1/HSD17B10/ETFDH/PNPLA2/DECR2/IRS2/ABHD12/PLPP6/HSD17B4/DDHD2/SGPL1/PLIN5/ACAA1/ACOT8/ECI1/AUH/ETFB/SESN2/GALC/GDE1/CROT/MT3/GM2A/VPS54/PEX5
GO:0050810	GO:0050810	regulation of steroid biosynthetic process	29	0.612238	1.49513	0.0295516	0.170438	0.140137	974	tags=24%, list=13%, signal=21%	IGFBP7/STAR/APOE/DHCR7/INSIG1/REST/NR1H4
GO:0001910	GO:0001910	regulation of leukocyte mediated cytotoxicity	33	0.592911	1.48237	0.0298972	0.172186	0.141574	1653	tags=27%, list=22%, signal=21%	B2M/CRK/CYRIB/ULBP1/CXCL6/IL23R/CADM1/PPP3CB/HLA-B
GO:0051960	GO:0051960	regulation of nervous system development	166	0.429652	1.32767	0.0300926	0.173065	0.142296	1168	tags=20%, list=15%, signal=17%	B2M/ANXA2/S100A10/FN1/IL6ST/SEMA3A/HES6/DYNLT1/OXT/YWHAH/NPTN/NTRK3/RNF10/RHEB/SERPINF1/PLXNA4/ID4/PPP1CC/RTN4/MDK/PTEN/KDM1A/REST/SKIL/RAB21/SPEN/CAPRIN1/BMPR2/PRKCI/LDLR/FLRT2/ULK2/BMPR1A
GO:0046165	GO:0046165	alcohol biosynthetic process	51	0.535143	1.45383	0.0305549	0.175474	0.144277	797	tags=25%, list=10%, signal=23%	DHCR24/MSMO1/APOE/PTS/ACLY/PARK7/CFTR/DHCR7/EBP/FDPS/SC5D/INSIG1/REST
GO:0007611	GO:0007611	learning or memory	98	0.467213	1.3693	0.030787	0.176306	0.144961	1880	tags=35%, list=25%, signal=26%	B2M/APOE/SGK1/OXT/TUBA1A/PRKAR2B/NPTN/SERPINF1/PAIP2/MDK/PTEN/VDAC1/ARL6IP5/PTGS2/PICALM/EIF4A3/YTHDF1/NPTX2/LDLR/RCAN1/ATXN1L/PRKCG/MAPK1/PPT1/RGS14/AAAS/BDNF/PGRMC1/GPI/PPP3CB/ADNP/PRNP/SYT11/VLDLR
GO:0070482	GO:0070482	response to oxygen levels	139	0.443592	1.35014	0.0307692	0.176306	0.144961	1659	tags=29%, list=22%, signal=24%	MALAT1/ENO1/HSP90B1/THBS1/PGK1/RHOA/PAM/CHCHD2/TXN2/UBQLN1/FAM162A/AGTRAP/PLK3/CAPN2/PTGS2/AK4/REST/CCN2/UCP2/P4HB/HP1BP3/NOP53/SDHD/CPEB4/ITPR2/EPAS1/PHB2/LMNA/CD24/CAV1/HMOX2/BNIP2/EEF2K/DDAH1/EGR1/RYR2/FUNDC1/FOXO1/SMAD4/DDIT4/ERO1A
GO:0051093	GO:0051093	negative regulation of developmental process	324	0.382846	1.25256	0.0308839	0.176611	0.145212	1634	tags=26%, list=21%, signal=22%	B2M/ACTB/SPARC/SEMA3A/DYNLT1/INHA/ZNF706/THBS1/RGS4/FST/PGK1/SERPINE1/YBX3/RHOA/YWHAH/PRDX2/AMOT/CST3/SUDS3/NTRK3/RNF10/TRIM6/SERPINF1/HHEX/PRMT1/MIXL1/JAG1/ID4/RTN4/HOPX/NDFIP1/TOMM70/XBP1/EIF4E/AREG/MDK/PTEN/ITGAV/SOX15/CBFB/RARB/ADIPOR1/INSIG1/REST/ATP2B4/COL4A2/SKIL/GADD45A/FERMT2/AKIRIN1/MESP1/SOCS2/CDH3/HNRNPU/ABCA5/TGFBR1/BMPR2/LDLR/NR1H2/ULK2/BMPR1A/GPR137B/CTSK/FBXO7/SS18/ARF6/CAV1/ARID4…
GO:0046718	GO:0046718	viral entry into host cell	75	0.500561	1.43323	0.031314	0.178565	0.146819	1630	tags=35%, list=21%, signal=28%	IFITM3/DYNLT1/SNX3/SIVA1/IFITM2/LGALS1/BSG/TRIM6/SCARB1/SLC3A2/SCARB2/ITGAV/PHB1/CTSB/SLC1A5/P4HB/RPSA/CD81/LDLR/CD46/CAV1/IFITM1/AXL/ZNF639/LY6E/ITGB5
GO:0008015	GO:0008015	blood circulation	155	0.433667	1.33537	0.0312862	0.178565	0.146819	2135	tags=34%, list=28%, signal=25%	GJA1/APOE/CALM2/SGK1/KCNG2/RGS4/OXT/RHOA/DSP/GPX1/ACSM3/TNNI3/HOPX/AKAP9/AGTRAP/TJP1/PTGS2/CCN2/ATP2B4/FERMT2/ITGB1BP1/FLNA/TPM1/BMPR2/ITGA1/CACNA1C/ARHGAP42/EPAS1/ATP6AP2/CAV1/CYB5R3/KCNN2/DDAH1/GSTO1/RYR2/GLRX3/PDE4D/CALM3/KLF2/NPR3/PPARG/SGCZ/PDE5A/GNA12/ID2/COL1A2/RAP1GDS1/ROCK2/IMMP2L/ABAT/F2RL1/DSG2/PRKG1
GO:0071396	GO:0071396	cellular response to lipid	210	0.407064	1.28126	0.0314607	0.179149	0.147298	1517	tags=25%, list=20%, signal=21%	VIM/ATP5F1A/GSTP1/H2AZ1/TESC/DNAJA1/SGK1/SERPINE1/RHOA/MGST1/YWHAH/PRDX2/MTDH/NTRK3/PARK7/FDX1/SERPINF1/NLRP7/SCARB1/CFTR/CXCL8/CHMP5/XBP1/EIF4E/DDX54/ABL2/DDX17/KDM1A/PHB1/CAPN2/INSIG1/PGRMC2/REST/UFSP2/HNRNPD/ADAM9/NR1H4/HNRNPU/NCOR1/LDLR/PLAA/GNB1/PHB2/GRAMD1B/CXCL6/CXCL1/PRKCA/TFPI/YAP1/TRIM24/MAPK1/GPLD1/AXL
GO:0048483	GO:0048483	autonomic nervous system development	13	0.72643	1.47955	0.0315894	0.179376	0.147486	389	tags=23%, list=5%, signal=22%	FN1/SEMA3A/PLXNA4
GO:0050867	GO:0050867	positive regulation of cell activation	114	0.451627	1.34673	0.0315654	0.179376	0.147486	1945	tags=32%, list=25%, signal=24%	B2M/ACTB/IL6ST/ZP4/ZP3/THBS1/SELENOK/RHOA/LGALS1/IGFBP2/XBP1/MDK/ABL2/SOX15/CBFB/CCN2/FLNA/CD81/CD46/CYRIB/CD24/CAV1/AP3D1/IL23R/ARID1B/AXL/CD47/MAD2L2/CDKN1A/RUNX1/IRS2/PRKDC/PNP/PHF10/PTPN11/SMARCB1
GO:0007405	GO:0007405	neuroblast proliferation	21	-0.623941	-1.5967	0.0317417	0.179623	0.147689	734	tags=43%, list=10%, signal=39%	FGFR2/NDE1/RACGAP1/DCT/CTNNB1/NBN/NUMB/LEF1/CTNNA1
GO:0001919	GO:0001919	regulation of receptor recycling	14	0.715142	1.48618	0.0317137	0.179623	0.147689	1064	tags=36%, list=14%, signal=31%	ANXA2/NSG1/CHMP5/VAMP3/LDLR
GO:0021700	GO:0021700	developmental maturation	89	0.475107	1.38421	0.0317662	0.179623	0.147689	1189	tags=27%, list=16%, signal=23%	ZAR1L/CD63/PFN1/C2CD6/ATP6V1F/RHOA/UNC13C/ZAR1/AKR1B1/CFTR/ATP6V1B2/EBP/PTEN/KDM1A/CBFB/MTCH1/PPP2R1A/PICALM/CDC25B/CDH3/SLC26A6/AP1M1/EPAS1/ATP6AP2
GO:0016126	GO:0016126	sterol biosynthetic process	34	0.587306	1.4759	0.0318657	0.179935	0.147945	1382	tags=44%, list=18%, signal=36%	DHCR24/MSMO1/APOE/ACLY/SQLE/CFTR/DHCR7/EBP/FDPS/SC5D/INSIG1/POR/CYB5R3/ERG28/NSDHL
GO:0032412	GO:0032412	regulation of monoatomic ion transmembrane transporter activity	84	0.482504	1.39536	0.032122	0.181129	0.148926	1770	tags=32%, list=23%, signal=25%	GLRX/TESC/CALM2/NDUFA4/YWHAH/UBQLN1/ATP1B3/RRAD/CFTR/AKAP9/C4orf3/PHB2/FKBP1A/IFNGR2/CAB39/COA8/CAV1/TCAF1/GSTO1/RYR2/NIPSNAP2/AHCYL1/PDE4D/CALM3/PPP3CB/STOM/PRNP
GO:0019885	GO:0019885	antigen processing and presentation of endogenous peptide antigen via MHC class I	15	0.703781	1.49152	0.0324003	0.181253	0.149028	2	tags=7%, list=0%, signal=7%	B2M
GO:0032206	GO:0032206	positive regulation of telomere maintenance	38	-0.495721	-1.43764	0.0323547	0.181253	0.149028	742	tags=37%, list=10%, signal=33%	GNL3/TCP1/NFRKB/DKC1/ATR/UCHL5/ATRX/CTNNB1/PARN/NBN/NEK2/CCT3/CCT2/MRE11
GO:0090132	GO:0090132	epithelium migration	133	0.44405	1.34284	0.0323741	0.181253	0.149028	1831	tags=34%, list=24%, signal=26%	SPARC/PFN1/ATP5F1A/ATP5F1B/APOE/THBS1/RHOA/AMOT/RAC1/HSPB1/SERPINF1/SCARB1/GPX1/RTN4/PTEN/PTGS2/ADIPOR1/ATP2B4/GADD45A/ITGB1BP1/MYH9/ADAM9/TGFBR1/BMPR2/APOA1/GRN/NANOS1/PRKX/ETS1/GFUS/ARF6/HDAC9/MCC/SYNJ2BP/PRKCA/TDGF1/GPLD1/SMAD4/GPI/PFN2/ITGA2/IRS2/FSTL1/KANK2/PPARG
GO:0090130	GO:0090130	tissue migration	134	0.441279	1.33379	0.032413	0.181253	0.149028	1831	tags=34%, list=24%, signal=26%	SPARC/PFN1/ATP5F1A/ATP5F1B/APOE/THBS1/RHOA/AMOT/RAC1/HSPB1/SERPINF1/SCARB1/GPX1/RTN4/PTEN/PTGS2/ADIPOR1/ATP2B4/GADD45A/ITGB1BP1/MYH9/ADAM9/TGFBR1/BMPR2/APOA1/GRN/NANOS1/PRKX/ETS1/GFUS/ARF6/HDAC9/MCC/SYNJ2BP/PRKCA/TDGF1/GPLD1/SMAD4/GPI/PFN2/ITGA2/IRS2/FSTL1/KANK2/PPARG
GO:0032101	GO:0032101	regulation of response to external stimulus	358	0.389549	1.28135	0.0322965	0.181253	0.149028	1493	tags=24%, list=20%, signal=21%	ANXA2/NEAT1/CYP19A1/HTRA1/IL6ST/GSTP1/SEMA3A/APOE/ZP3/THBS1/SELENOK/FLOT1/WDFY1/SERPINE1/LGALS1/PRDX2/CD9/RAC1/HSPB1/NTRK3/BANF1/PARK7/UBQLN1/TRIM6/SERPINF1/NLRP7/PLXNA4/RARRES2/NENF/GPX1/DUSP1/RTN4/HOPX/NDFIP1/TOMM70/CXCL8/NDUFC2/PBK/MDK/PTEN/GPX4/SOX15/STX3/PHB1/PTGS2/AOAH/CRK/C1QBP/PCBP2/TSPAN6/ELANE/AKIRIN1/FLNA/YTHDF1/NR1H4/HERC5/BMPR2/PPM1B/NOP53/APOA1/CD81/LDLR/SFPQ/GRN/VKORC1/NR1H2/CD200/…
GO:1902532	GO:1902532	negative regulation of intracellular signal transduction	213	0.405773	1.28009	0.0323661	0.181253	0.149028	1673	tags=33%, list=22%, signal=26%	ENO1/GSTP1/APOE/DNAJA1/FHL2/TPT1/THBS1/PPIA/RACK1/YBX3/RHOA/STMN1/PEBP1/HSPB1/PARK7/PRMT1/GPX1/DUSP1/NDUFS3/NDUFC2/XBP1/PBK/MAD2L1BP/PTEN/VDAC2/ABL2/KDM1A/PHB1/PTGS2/HERPUD1/ADIPOR1/PTTG1IP/ATP2B4/PPP2R1A/TBC1D7/ITGB1BP1/TSPAN6/NR1H4/TIMP3/CDC34/IVNS1ABP/PPM1B/BMT2/NCOR1/NOP53/MAPKAP1/PPM1A/NUP62/ARHGAP42/CYRIB/C3orf33/TRIAP1/RCAN1/DUSP7/CAV1/SH2B3/SYNJ2BP/ARMC10/CLU/PPP2CA/RGS14/CUL3/FOXO1/MYADM…
GO:1902652	GO:1902652	secondary alcohol metabolic process	67	0.507915	1.42818	0.0325553	0.181797	0.149476	1382	tags=37%, list=18%, signal=31%	DHCR24/STAR/MSMO1/APOE/CYP11A1/ACLY/SQLE/FDX1/SCARB1/CFTR/DHCR7/EBP/FDPS/SC5D/INSIG1/NR1H4/ABCA5/ACADVL/APOA1/LDLR/POR/CYB5R3/APOC1/SREBF2/NSDHL
GO:0015807	GO:0015807	L-amino acid transport	35	0.577391	1.46154	0.0331057	0.184361	0.151584	1157	tags=34%, list=15%, signal=29%	RGS4/SLC38A2/ARL6IP1/SLC47A1/SLC3A2/ARL6IP5/SLC3A1/SLC38A1/UCP2/SLC1A5/SERINC5/SLC6A5
GO:0032984	GO:0032984	protein-containing complex disassembly	107	-0.360593	-1.26648	0.0330617	0.184361	0.151584	915	tags=23%, list=12%, signal=21%	TFIP11/GSPT1/CIB1/PIK3C3/ATG5/CHMP2B/SMARCC2/APC/ADD3/SETX/TWF1/BECN1/ADD2/TPX2/TAOK1/CARMIL1/LMOD3/CALCOCO2/CKAP5/KIF2C/SCAF8/ABCE1/KIF18A/OGFOD1/LIMA1
GO:0003012	GO:0003012	muscle system process	151	0.435194	1.33289	0.0332733	0.18504	0.152142	1710	tags=30%, list=22%, signal=24%	MYL6/GJA1/ENO1/IL6ST/CALM2/RGS4/OXT/RHOA/SORBS2/TPM4/DSP/TNNI3/TOMM70/AKAP9/PDLIM5/PPP1R12B/PTGS2/CCN2/ATP2B4/FLNA/TPM1/TPM2/MTPN/CACNA1C/ARHGAP42/CALD1/LMNA/CKMT2/AKAP13/CNN1/CAV1/KCNN2/PRKCA/GSTO1/RYR2/CERT1/FOXO1/GLRX3/LMCD1/SMAD4/ERRFI1/MIR17HG/PDE4D/CALM3/MYL9/ITGA2
GO:0051310	GO:0051310	metaphase plate congression	39	-0.478995	-1.39234	0.0337908	0.187659	0.154296	615	tags=31%, list=8%, signal=28%	CHMP2B/NDC80/PIBF1/SPDL1/CENPC/BECN1/NUF2/CHAMP1/KIF2C/KIF18A/CCNB1/CDCA8
GO:0010821	GO:0010821	regulation of mitochondrion organization	73	0.502884	1.43482	0.0339554	0.188314	0.154834	2440	tags=51%, list=32%, signal=35%	SLC25A5/MFF/ATP5IF1/PARK7/GPX1/SLC25A6/RALA/FAM162A/GHITM/VDAC1/MARCHF5/CYRIB/TRIAP1/FBXO7/PRELID1/LMNA/HAX1/SREBF2/FIS1/CLU/VAT1/SIRT7/PPARG/TSPO/PGAM5/SLC25A4/FBXW7/RAP1GDS1/PISD/PPIF/MGARP/SQSTM1/DDHD2/PMAIP1/USP30/GCLC/MOAP1
GO:0006623	GO:0006623	protein targeting to vacuole	24	-0.542464	-1.42789	0.0340017	0.188314	0.154834	839	tags=38%, list=11%, signal=33%	ZFYVE16/VPS13A/PIK3C3/NCOA4/VPS13D/RAB7A/BECN1/AP3B1/PXK
GO:0045921	GO:0045921	positive regulation of exocytosis	27	0.61226	1.46199	0.0343206	0.189586	0.15588	736	tags=19%, list=10%, signal=17%	ANXA2/S100A10/ZP3/CFTR/CHMP2A
GO:0007091	GO:0007091	metaphase/anaphase transition of mitotic cell cycle	47	-0.469633	-1.41673	0.0345469	0.189586	0.15588	905	tags=49%, list=12%, signal=43%	HECW2/CDC6/TEX14/KNTC1/BUB1/SMARCC2/APC/GEN1/NDC80/NSMCE2/CDC20/SPDL1/IK/MAD2L1/BUB1B/PCID2/NUF2/USP44/DLGAP5/TTK/CCNB1/CDCA8/FBXO5
GO:0030071	GO:0030071	regulation of mitotic metaphase/anaphase transition	47	-0.469633	-1.41673	0.0345469	0.189586	0.15588	905	tags=49%, list=12%, signal=43%	HECW2/CDC6/TEX14/KNTC1/BUB1/SMARCC2/APC/GEN1/NDC80/NSMCE2/CDC20/SPDL1/IK/MAD2L1/BUB1B/PCID2/NUF2/USP44/DLGAP5/TTK/CCNB1/CDCA8/FBXO5
GO:0044784	GO:0044784	metaphase/anaphase transition of cell cycle	47	-0.469633	-1.41673	0.0345469	0.189586	0.15588	905	tags=49%, list=12%, signal=43%	HECW2/CDC6/TEX14/KNTC1/BUB1/SMARCC2/APC/GEN1/NDC80/NSMCE2/CDC20/SPDL1/IK/MAD2L1/BUB1B/PCID2/NUF2/USP44/DLGAP5/TTK/CCNB1/CDCA8/FBXO5
GO:1902099	GO:1902099	regulation of metaphase/anaphase transition of cell cycle	47	-0.469633	-1.41673	0.0345469	0.189586	0.15588	905	tags=49%, list=12%, signal=43%	HECW2/CDC6/TEX14/KNTC1/BUB1/SMARCC2/APC/GEN1/NDC80/NSMCE2/CDC20/SPDL1/IK/MAD2L1/BUB1B/PCID2/NUF2/USP44/DLGAP5/TTK/CCNB1/CDCA8/FBXO5
GO:0010594	GO:0010594	regulation of endothelial cell migration	81	0.471192	1.35781	0.0344388	0.189586	0.15588	1508	tags=28%, list=20%, signal=23%	SPARC/ATP5F1A/ATP5F1B/APOE/THBS1/RHOA/RAC1/HSPB1/SERPINF1/SCARB1/PTGS2/ATP2B4/GADD45A/ITGB1BP1/BMPR2/GRN/ETS1/GFUS/HDAC9/SYNJ2BP/PRKCA/TDGF1/GPLD1
GO:0034248	GO:0034248	regulation of amide metabolic process	225	0.40353	1.27885	0.0345596	0.189586	0.15588	1110	tags=28%, list=15%, signal=25%	GAPDH/ZAR1L/VIM/APOE/SRP9/TMED2/ZNF706/THBS1/ORMDL1/RACK1/GRB7/YBX3/RHOA/TMED10/CCN1/SERP1/MRPL13/ZAR1/HSPB1/C6orf52/PAIP2/DHX29/DNAJC1/RTN4/EIF4G2/EIF4E/CNOT11/CDC123/RPL13A/RBM3/METTL5/SELENOT/POLR2G/EIF5/SECISBP2/SH3BGRL/RPL10/EIF4EBP1/C1QBP/RPS14/PICALM/PPP1CA/RBM8A/EIF4A3/PKM/YTHDF1/HNRNPD/COA3/ELP1/EIF4E1B/DPH3/EIF6/NR1H4/HNRNPU/CAPRIN1/DDX25/DCPS/RPL5/CPEB4/RPS9/MTPN/UQCC2/NANOS1
GO:0051353	GO:0051353	positive regulation of oxidoreductase activity	25	0.631526	1.49354	0.0347634	0.18993	0.156163	1267	tags=36%, list=17%, signal=30%	APOE/NDUFA4/PARK7/FDX1/SCARB1/ABL2/CDH3/POR/COA8
GO:0030317	GO:0030317	flagellated sperm motility	29	0.60626	1.48054	0.0347285	0.18993	0.156163	806	tags=28%, list=11%, signal=25%	DNAJA1/ARMC2/SLIRP/C2CD6/CFAP58/DPCD/IQCG/ATP2B4
GO:0097722	GO:0097722	sperm motility	29	0.60626	1.48054	0.0347285	0.18993	0.156163	806	tags=28%, list=11%, signal=25%	DNAJA1/ARMC2/SLIRP/C2CD6/CFAP58/DPCD/IQCG/ATP2B4
GO:0016485	GO:0016485	protein processing	102	0.458756	1.34851	0.0348546	0.190172	0.156362	1247	tags=26%, list=16%, signal=22%	ANXA2/S100A10/ENO1/DHCR24/THBS1/PGK1/SERPINE1/NLRP7/SPCS1/CYCS/GLG1/CPM/CAPN2/TMEM208/ASTL/SEC11A/MYH9/STOML2/P4HB/SPPL3/YME1L1/BCL2L12/METAP2/YIPF5/PSENEN/ATP6AP2/HM13
GO:0089718	GO:0089718	amino acid import across plasma membrane	20	0.677518	1.52788	0.0349589	0.190282	0.156453	1157	tags=45%, list=15%, signal=38%	RGS4/SLC38A2/ARL6IP1/SLC47A1/SLC3A2/ARL6IP5/SLC38A1/SLC1A5/SLC6A5
GO:0032768	GO:0032768	regulation of monooxygenase activity	21	0.658339	1.4967	0.0350431	0.190282	0.156453	1824	tags=57%, list=24%, signal=44%	APOE/PARK7/SCARB1/NOSIP/ATP2B4/CDH3/POR/HM13/CAV1/DDAH1/CALM3/NPR3
GO:0045685	GO:0045685	regulation of glial cell differentiation	28	0.615641	1.48522	0.0350001	0.190282	0.156453	606	tags=21%, list=8%, signal=20%	IL6ST/NTRK3/RHEB/WDR1/ID4/MDK
GO:1901890	GO:1901890	positive regulation of cell junction assembly	38	0.568799	1.45879	0.0350631	0.190282	0.156453	1552	tags=37%, list=20%, signal=30%	S100A10/FLOT1/OXT/RAC1/HOPX/FERMT2/ITGB1BP1/LIMS1/FLRT2/CAV1/EEF2K/AMIGO2/BDNF/POLDIP2
GO:0044403	GO:0044403	biological process involved in symbiotic interaction	146	0.433527	1.32401	0.0351288	0.190383	0.156536	1064	tags=24%, list=14%, signal=21%	GAPDH/FN1/IFITM3/CFL1/APOE/DYNLT1/SNX3/SIVA1/IFI27/PPIA/IFITM2/LGALS1/EEF1A1/VAPA/BSG/TRIM6/SCARB1/ROMO1/GPX1/SLC3A2/CXCL8/CHMP5/SCARB2/ITGAV/PHB1/CHMP2A/REST/CTSB/ELANE/SLC1A5/P4HB/CHMP3/RPSA/CD81/LDLR
GO:0014706	GO:0014706	striated muscle tissue development	100	0.457093	1.33986	0.035309	0.190848	0.156918	1620	tags=33%, list=21%, signal=26%	GJA1/FHL2/RGS4/SORBS2/DSP/PRKAR1A/NRG1/NEBL/PRMT1/TNNI3/HOPX/TOMM70/PDLIM5/SOX15/RARB/MESP1/TPM1/HNRNPU/TGFBR1/EYA2/MTPN/BMPR1A/FKBP1A/NOTCH2/LMNA/AKAP13/CENPF/YAP1/SGCB/RYR2/CBY1/SMAD4/MIR17HG
GO:0051251	GO:0051251	positive regulation of lymphocyte activation	100	0.455707	1.33579	0.035309	0.190848	0.156918	713	tags=13%, list=9%, signal=12%	B2M/ACTB/IL6ST/ZP4/ZP3/SELENOK/RHOA/LGALS1/IGFBP2/XBP1/MDK/ABL2/CBFB
GO:0150116	GO:0150116	regulation of cell-substrate junction organization	28	0.614802	1.4832	0.0354403	0.191047	0.157081	856	tags=39%, list=11%, signal=35%	S100A10/ACTG1/THBS1/RHOA/RAC1/PTEN/VCL/LAMTOR2/FERMT2/ITGB1BP1/LIMS1
GO:0007160	GO:0007160	cell-matrix adhesion	77	0.482424	1.38693	0.0354097	0.191047	0.157081	1030	tags=25%, list=13%, signal=22%	CD63/S100A10/ACTG1/FN1/THBS1/SERPINE1/RHOA/RAC1/JAG1/PTEN/ITGAV/VCL/CCN2/FERMT2/ITGB1BP1/LIMS1/CDH11/ADAM9/ITGA1
GO:0007095	GO:0007095	mitotic G2 DNA damage checkpoint signaling	17	-0.64182	-1.56765	0.0357371	0.19239	0.158186	910	tags=47%, list=12%, signal=42%	UIMC1/ABRAXAS1/BRCA1/BLM/NBN/TAOK1/DTL/MRE11
GO:0030148	GO:0030148	sphingolipid biosynthetic process	44	0.553033	1.45205	0.0358621	0.192645	0.158395	1412	tags=30%, list=18%, signal=24%	PEMT/ORMDL1/TM9SF2/CCN1/VAPA/ELOVL5/DEGS1/UGCG/DEGS2/HACD3/HACD2/SPTLC1/B4GALT4
GO:0010975	GO:0010975	regulation of neuron projection development	176	0.419197	1.29898	0.0358796	0.192645	0.158395	1346	tags=24%, list=18%, signal=20%	B2M/VIM/FN1/SEMA3A/CFL1/APOE/SNX3/RHOA/YWHAH/DPYSL3/NPTN/NTRK3/RTN4IP1/SERPINF1/PLXNA4/RTN4/SCARB2/PDLIM5/MDK/PTEN/ABL2/CDH2/KDM1A/TANC2/CRK/CRKL/SKIL/RAB21/FLNA/YTHDF1/CAPRIN1/BMPR2/PRKCI/GRN/ULK2/CCDC88A/FBXO7/ARF6/RIT2/MAP3K13/EEF2K/ABI2
GO:0140888	GO:0140888	interferon-mediated signaling pathway	32	0.592328	1.46692	0.036283	0.194294	0.159751	1306	tags=25%, list=17%, signal=21%	IFITM3/IFI27/IFITM2/TRIM6/JAK1/NR1H2/IFNGR2/IFITM1
GO:0043069	GO:0043069	negative regulation of programmed cell death	340	0.376202	1.23371	0.0362473	0.194294	0.159751	1460	tags=28%, list=19%, signal=23%	TIMP1/SLC25A5/ENO1/IL6ST/DHCR24/GSTP1/CFL1/HSP90B1/APOE/HIGD1A/DNAJA1/FHL2/TPT1/THBS1/TSC22D1/PPIA/SERPINE1/MYDGF/YBX3/RHOA/ARL6IP1/PRDX5/CCN1/AURKB/PRDX2/MTDH/HSPB1/LAMTOR5/AKR1B1/PARK7/GPX1/SLC25A6/NDUFS3/XBP1/GLO1/MDK/ITGAV/VDAC2/TJP1/GHITM/GPX4/PLK3/KDM1A/VDAC1/RNF144B/NAA38/PTGS2/HERPUD1/RPL10/PTTG1IP/TSC22D3/FLNA/SOCS2/UCP2/CCNG1/HIGD2A/NR1H4/TGFBR1/YME1L1/IVNS1ABP/BCL2L12/PALB2/DCPS/PRKCI/…
GO:0035051	GO:0035051	cardiocyte differentiation	53	0.518227	1.42206	0.0370861	0.197868	0.16269	1617	tags=36%, list=21%, signal=28%	FHL2/RGS4/SORBS2/NRG1/NEBL/JAG1/TOMM70/PDLIM5/RARB/REST/MESP1/HNRNPU/BMPR1A/LMNA/AKAP13/SGCB/MAPK1/CBY1/SMAD4
GO:0003015	GO:0003015	heart process	83	0.483639	1.39639	0.0370638	0.197868	0.16269	1718	tags=33%, list=22%, signal=25%	GJA1/CALM2/KCNG2/RGS4/OXT/DSP/GPX1/TNNI3/HOPX/AKAP9/CCN2/ATP2B4/FLNA/TPM1/CACNA1C/EPAS1/AKAP13/CAV1/KCNN2/YAP1/GSTO1/RYR2/GLRX3/PDE4D/CALM3/PPCS/ZNHIT1
GO:0048545	GO:0048545	response to steroid hormone	135	0.446901	1.35433	0.0370972	0.197868	0.16269	1045	tags=23%, list=14%, signal=20%	IGFBP7/ATP5F1A/HSD3B2/DNAJA1/SGK1/THBS1/OXT/RHOA/YWHAH/IGFBP2/PAM/NTRK3/PARK7/SERPINF1/PDCD7/EIF4E/DDX54/AREG/MDK/DDX17/KDM1A/PHB1/PTGS2/PGRMC2/REST/CCN2/UFSP2/ADAM9/HNRNPU/RPL27/NCOR1
GO:0006816	GO:0006816	calcium ion transport	133	0.440325	1.33157	0.0371703	0.197997	0.162795	1898	tags=31%, list=25%, signal=24%	ANXA2/TPT1/CALM2/SARAF/SELENOK/RGS4/RHOA/UBQLN1/RRAD/SLC3A2/ATP2C1/PLP1/C4orf3/MCUB/ITGAV/VDAC1/PTGS2/TMCO1/CCN2/ATP2B4/FLNA/MCUR1/RAMP1/SLC30A1/CACNA1C/ITPR2/FKBP1A/CAV1/GSTO1/RYR2/NIPSNAP2/PDE4D/CALM3/TMEM165/PPP3CB/ERO1A/ANXA2P2/PRNP/SEC61A1/LGALS3/TSPO
GO:0071816	GO:0071816	tail-anchored membrane protein insertion into ER membrane	14	0.7097	1.47487	0.0373516	0.198701	0.163375	981	tags=36%, list=13%, signal=31%	EMC2/EMC8/EMC4/GET1/EMC7
GO:0060627	GO:0060627	regulation of vesicle-mediated transport	202	0.417054	1.31017	0.0374352	0.198884	0.163525	1723	tags=32%, list=23%, signal=25%	B2M/ACTB/ANXA2/CD63/S100A10/ACTG1/RDX/APOE/SNX3/SFRP4/ZP3/FLOT1/RACK1/SERPINE1/AP2M1/RAC1/LMAN2/SCARB1/RAB31/CFTR/ATG3/RALA/ATP2C1/ITGAV/ABL2/CHMP2A/REST/RAB21/PICALM/CHMP3/ARF1/STXBP6/APOA1/YIPF5/NR1H2/BMP2K/RAB5A/AP2S1/ARF6/RIT2/LRPAP1/ALOX15/CAV1/PRKCG/APOC1/EEF2K/ANKRD13A/SYNJ2BP/APPL1/SNF8/CLU/MAPK1/PPT1/AXL/TOR1A/CD47/CALM3/SMAP1/PPP3CB/RNF139/PFN2/LYPLA1/ITGA2/CADPS2
GO:0019932	GO:0019932	second-messenger-mediated signaling	96	0.456908	1.33919	0.0376412	0.199715	0.164209	1805	tags=33%, list=24%, signal=26%	APOE/FHL2/CALM2/THBS1/SELENOK/TNNI3/CAP1/CXCL8/CAMTA1/ATP2B4/PPP2R1A/BCAP31/SPPL3/CDC34/TMBIM4/CACNA1C/ITPR2/RCAN1/RIT2/DDAH1/FIS1/GSTO1/PPP2CA/RYR2/LMCD1/PDE4D/CALM3/PPP3CB/ADNP/PRNP/MCTP2/NUDT4
GO:0006720	GO:0006720	isoprenoid metabolic process	37	0.561261	1.43493	0.0378682	0.200394	0.164767	580	tags=16%, list=8%, signal=15%	RBP1/LRAT/AKR1B1/RARRES2/ALDH3A2/FDPS
GO:0043281	GO:0043281	regulation of cysteine-type endopeptidase activity involved in apoptotic process	84	0.477717	1.38151	0.0378241	0.200394	0.164767	1219	tags=30%, list=16%, signal=25%	DHCR24/BEX3/THBS1/HSPE1/RACK1/RHOA/ARL6IP1/PRDX5/CCN1/LAMTOR5/PARK7/GPX1/CYCS/FAM162A/MTCH1/ARL6IP5/PTGS2/REST/CCN2/BCAP31/PDCD2/BCL2L12/TRIAP1/IFT57/POR
GO:0046470	GO:0046470	phosphatidylcholine metabolic process	28	0.605074	1.45973	0.0380673	0.200399	0.164771	1714	tags=46%, list=22%, signal=36%	PEMT/FABP5/DBI/SCARB1/FABP3/CAPN2/PLAAT3/APOA1/LDLR/NR1H2/APOC1/GPLD1/LPCAT1
GO:0003206	GO:0003206	cardiac chamber morphogenesis	40	0.563107	1.45328	0.0380282	0.200399	0.164771	1620	tags=40%, list=21%, signal=32%	FHL2/CCN1/DSP/NRG1/JAG1/TNNI3/MESP1/TPM1/TGFBR1/BMPR2/BMPR1A/FKBP1A/NOTCH2/RYR2/SMAD4/MIR17HG
GO:0006790	GO:0006790	sulfur compound metabolic process	128	0.436838	1.31979	0.0380048	0.200399	0.164771	2125	tags=36%, list=28%, signal=26%	GSTA1/GSTP1/ISCU/GNS/NFU1/TM9SF2/ACLY/HEXB/NDUFAB1/ACAT1/ELOVL5/ACSM3/CIAO2A/ACSL4/ADI1/DSE/SLC25A1/GLRX5/AKR1A1/TECR/UGDH/SUCLA2/HACD2/ETHE1/ST3GAL4/LYRM4/B4GALT4/PPT1/GLRX3/AHCYL1/ISCA1/B3GNT4/CHSY1/PPCS/HS2ST1/HSD17B12/PPT2/AHCY/CIAO1/UST/BPNT2/MPST/GPC1/PDK3/HSD17B4/MVD
GO:0044782	GO:0044782	cilium organization	146	-0.348593	-1.26312	0.0379725	0.200399	0.164771	1226	tags=34%, list=16%, signal=29%	DNAI1/KIF24/NME5/IFT56/CCDC65/CFAP61/CEP41/FAM161A/CLUAP1/RAB8A/TBC1D32/SNX10/CFAP221/KIF27/ODF2/PCNT/CPLANE1/CFAP47/TMEM216/DNAH5/TTC21B/LCA5L/SEPTIN2/ARMC9/ATG5/BBS10/MPHOSPH9/WDR19/BBS4/PIBF1/FSIP2/RPGR/IQUB/RPGRIP1L/TAPT1/RTTN/DAW1/DCDC2/POC1B/DYNC2H1/CENPJ/GDI2/MAP4/SYNE2/ACTR2/KIAA0586/CEP97/CCP110/NEK1
GO:0010543	GO:0010543	regulation of platelet activation	16	0.692349	1.50124	0.0381679	0.200667	0.164991	1384	tags=44%, list=18%, signal=36%	IL6ST/APOE/CD9/FUNDC2/FLNA/SH2B3/PRKCA
GO:0006684	GO:0006684	sphingomyelin metabolic process	10	0.756482	1.48967	0.0383436	0.201067	0.16532	330	tags=30%, list=4%, signal=29%	PEMT/ORMDL1/VAPA
GO:0097006	GO:0097006	regulation of plasma lipoprotein particle levels	25	0.628327	1.48598	0.0383061	0.201067	0.16532	1508	tags=44%, list=20%, signal=35%	ANXA2/APOE/SCARB1/NR1H4/ABCA5/APOA1/LDLR/NR1H2/LRPAP1/APOC1/GPLD1
GO:0035094	GO:0035094	response to nicotine	11	0.74185	1.48092	0.0384606	0.20142	0.16561	458	tags=18%, list=6%, signal=17%	B2M/GPX1
GO:0002821	GO:0002821	positive regulation of adaptive immune response	41	0.565007	1.46436	0.0385881	0.201531	0.165702	108	tags=7%, list=1%, signal=7%	B2M/IL6ST/ZP3
GO:0051303	GO:0051303	establishment of chromosome localization	44	-0.466465	-1.4105	0.0386171	0.201531	0.165702	734	tags=32%, list=10%, signal=29%	NDE1/CHMP2B/TERB1/NDC80/PIBF1/SPDL1/CENPC/BECN1/NUF2/CHAMP1/KIF2C/KIF18A/CCNB1/CDCA8
GO:0048729	GO:0048729	tissue morphogenesis	218	0.400292	1.26877	0.0386313	0.201531	0.165702	1194	tags=21%, list=16%, signal=18%	ACTB/GJA1/ACTG1/PFN1/TMED2/FST/RHOA/CCN1/DSP/RAC1/SMAD2/COL4A1/WDR1/PRKAR1A/NRG1/CLIC4/JAG1/ID4/TNNI3/GRSF1/RALA/AREG/MDK/PTEN/VCL/RPS7/GPC6/FERMT2/PPP1CA/MESP1/FLNA/ST14/DEAF1/TPM1/RHOC/KDM5B/TGFBR1/BMPR2/EYA2/RAB10/PRKX/PHB2/BMPR1A/FKBP1A/NOTCH2/IFT57
GO:0033628	GO:0033628	regulation of cell adhesion mediated by integrin	18	0.675703	1.50413	0.039039	0.203395	0.167235	958	tags=33%, list=13%, signal=29%	TESC/SERPINE1/CRK/CRKL/ITGB1BP1/ADAM9
GO:0060047	GO:0060047	heart contraction	75	0.495644	1.41915	0.0390938	0.203419	0.167254	1635	tags=31%, list=21%, signal=24%	GJA1/CALM2/KCNG2/RGS4/OXT/DSP/GPX1/TNNI3/HOPX/AKAP9/CCN2/ATP2B4/FLNA/TPM1/CACNA1C/EPAS1/CAV1/KCNN2/GSTO1/RYR2/GLRX3/PDE4D/CALM3
GO:0002696	GO:0002696	positive regulation of leukocyte activation	109	0.457024	1.35758	0.0391715	0.203561	0.16737	713	tags=13%, list=9%, signal=12%	B2M/ACTB/IL6ST/ZP4/ZP3/THBS1/SELENOK/RHOA/LGALS1/IGFBP2/XBP1/MDK/ABL2/CBFB
GO:2001233	GO:2001233	regulation of apoptotic signaling pathway	162	0.427848	1.32102	0.039261	0.203764	0.167538	1218	tags=31%, list=16%, signal=27%	SLC25A5/ENO1/GSTP1/DNAJA1/TPT1/THBS1/SRPX/PPIA/RACK1/SERPINE1/YBX3/G0S2/PRDX2/TNFRSF12A/HSPB1/PARK7/UBQLN1/GPX1/EEF1E1/SLC25A6/NDUFS3/XBP1/PTEN/ITGAV/VDAC2/GHITM/KDM1A/RPS7/PTGS2/HERPUD1/PTTG1IP/SKIL/PPP2R1A/PPP1CA/BCAP31/P4HB/TIMP3/TGFBR1/IVNS1ABP/BCL2L12/PRKRA/STRADB/SFPQ/EYA2/EIF5A/MCL1/TRIAP1/CTSK/PRELID1/LMNA
GO:0048488	GO:0048488	synaptic vesicle endocytosis	28	0.608786	1.46868	0.0394025	0.204189	0.167887	2032	tags=50%, list=27%, signal=37%	ACTB/ACTG1/AP2M1/PICALM/SYNJ2/AP2S1/ARF6/AP3D1/TOR1A/CALM3/PPP3CB/SYT11/VAMP4/NLGN4X
GO:1904861	GO:1904861	excitatory synapse assembly	12	0.715141	1.44768	0.0394945	0.204189	0.167887	608	tags=25%, list=8%, signal=23%	NPTN/NTRK3/PTEN
GO:0061572	GO:0061572	actin filament bundle organization	73	0.499399	1.42487	0.0394511	0.204189	0.167887	1196	tags=34%, list=16%, signal=29%	S100A10/ACTG1/PFN1/RDX/HSP90B1/RHOA/STMN1/DPYSL3/RAC1/PAWR/PLS3/TJP1/RHPN2/CCN2/EPS8/FERMT2/ITGB1BP1/MARCKS/FLNA/TPM1/RHOC/TGFBR1/APOA1/CCDC88A/CALD1
GO:1900026	GO:1900026	positive regulation of substrate adhesion-dependent cell spreading	25	0.619378	1.46481	0.0397644	0.205322	0.168819	1053	tags=48%, list=14%, signal=42%	S100A10/ARPC2/RAC1/MDK/CRK/CRKL/C1QBP/FERMT2/LIMS1/FLNA/P4HB/APOA1
GO:1900024	GO:1900024	regulation of substrate adhesion-dependent cell spreading	31	0.58707	1.45335	0.0398293	0.205395	0.168879	1053	tags=42%, list=14%, signal=36%	S100A10/ARPC2/RAC1/MDK/CRK/CRKL/C1QBP/FERMT2/ITGB1BP1/LIMS1/FLNA/P4HB/APOA1
GO:0034341	GO:0034341	response to type II interferon	54	0.520725	1.43127	0.04	0.205489	0.168956	1441	tags=33%, list=19%, signal=27%	GAPDH/ACTG1/VIM/IFITM3/IFITM2/STX8/JAK1/VAMP3/RPL13A/RAB20/KIF5B/FLNB/SLC26A6/NR1H2/IFNGR2/IFITM1/IL23R/TDGF1
GO:0006913	GO:0006913	nucleocytoplasmic transport	135	-0.35221	-1.2676	0.039958	0.205489	0.168956	794	tags=23%, list=10%, signal=21%	ANP32B/CDH1/APPL2/NSUN2/AKAP8L/XPO4/NUP155/SDAD1/NUP153/TNPO1/NUP160/THOC1/NUP42/ECT2/NOLC1/PHAX/NUP54/MAGOH/KPNA3/PCID2/RAE1/WASHC4/IPO8/RBM22/NUP37/PIK3R1/KPNA7/ATF2/NUP214/ABCE1/NUP107
GO:0051169	GO:0051169	nuclear transport	135	-0.35221	-1.2676	0.039958	0.205489	0.168956	794	tags=23%, list=10%, signal=21%	ANP32B/CDH1/APPL2/NSUN2/AKAP8L/XPO4/NUP155/SDAD1/NUP153/TNPO1/NUP160/THOC1/NUP42/ECT2/NOLC1/PHAX/NUP54/MAGOH/KPNA3/PCID2/RAE1/WASHC4/IPO8/RBM22/NUP37/PIK3R1/KPNA7/ATF2/NUP214/ABCE1/NUP107
GO:0006364	GO:0006364	rRNA processing	110	-0.350502	-1.22408	0.0400967	0.205725	0.16915	868	tags=25%, list=11%, signal=23%	NOB1/METTL15/WBP11/DDX18/MAK16/UTP15/NAT10/XRN2/UTP20/ERI2/FTSJ3/NIFK/DKC1/FRG1/EXOSC9/BMS1/NOLC1/UTP6/BRIX1/NOL10/RIOK3/SDE2/UTP11/EXOSC7/NOL8/WDR75/NOP56/HEATR1
GO:1901215	GO:1901215	negative regulation of neuron death	76	0.477558	1.36872	0.0402126	0.206058	0.169423	1765	tags=32%, list=23%, signal=25%	IL6ST/APOE/RACK1/RHOA/PARK7/SERPINF1/NENF/MDK/REST/PRKCI/TMBIM4/GRN/CPEB4/CD200/FBXO7/PRKCG/CHL1/PPT1/AXL/BDNF/TRAF2/GPI/NCOA7/ADNP
GO:0086009	GO:0086009	membrane repolarization	11	0.739398	1.47603	0.0403254	0.206113	0.169469	1334	tags=55%, list=17%, signal=45%	WDR1/ATP1B3/AKAP9/FLNA/CAV1/KCNN2
GO:0010039	GO:0010039	response to iron ion	11	0.739185	1.4756	0.0403254	0.206113	0.169469	2	tags=9%, list=0%, signal=9%	B2M
GO:0007265	GO:0007265	Ras protein signal transduction	129	0.438307	1.32255	0.0406213	0.207363	0.170497	2170	tags=40%, list=28%, signal=29%	DHCR24/RDX/CFL1/APOE/CTNNAL1/FLOT1/RHOA/STMN1/RAC1/BRK1/PARK7/RALA/ABL2/NCKAP1/CRK/CRKL/EPS8/RAB21/HACD3/APOA1/MAPKAP1/SSX2IP/GNB1/NUP62/ARHGAP42/NOTCH2/ARF6/RIT2/AKAP13/ABI2/ADGRG1/SYNJ2BP/DOK5/KPNB1/CUL3/RHOU/CDKN1A/ARFGEF1/ARHGAP6/KANK2/RAB9A/GNA12/RAB4A/COL1A2/HEG1/ROCK2/RHOB/F2RL1/AUTS2/CDC42SE1/SQSTM1
GO:0043631	GO:0043631	RNA polyadenylation	20	-0.60779	-1.55551	0.0410985	0.207822	0.170874	925	tags=50%, list=12%, signal=44%	MTPAP/VIRMA/CSTF3/LEO1/WDR33/CPSF2/PNPT1/ZCCHC7/SCAF8/PAPOLG
GO:0006613	GO:0006613	cotranslational protein targeting to membrane	10	0.748314	1.47359	0.041411	0.207822	0.170874	762	tags=60%, list=10%, signal=54%	SRP9/SRP14/ARL6IP1/SSR3/SRP19/SSR2
GO:0003176	GO:0003176	aortic valve development	14	0.70351	1.46201	0.0411102	0.207822	0.170874	1016	tags=36%, list=13%, signal=31%	RHOA/SMAD2/JAG1/CDH11/BMPR2
GO:0060191	GO:0060191	regulation of lipase activity	35	0.569654	1.44195	0.0411184	0.207822	0.170874	1460	tags=37%, list=19%, signal=30%	RHOA/CCN1/ABL2/PHB1/RHOC/PLAA/NR1H2/ARL1/PHB2/POR/APOC1/HDAC9/PPT1
GO:0002090	GO:0002090	regulation of receptor internalization	27	0.602052	1.43761	0.0412371	0.207822	0.170874	554	tags=22%, list=7%, signal=21%	ANXA2/CD63/SFRP4/FLOT1/AP2M1/RALA
GO:0071674	GO:0071674	mononuclear cell migration	55	0.511184	1.40835	0.0414993	0.207822	0.170874	890	tags=25%, list=12%, signal=23%	CD99/THBS1/SELENOK/SERPINE1/RHOA/RARRES2/DUSP1/MDK/ABL2/CRK/CRKL/EPS8/C1QBP/AKIRIN1
GO:0045814	GO:0045814	negative regulation of gene expression, epigenetic	44	-0.463561	-1.40172	0.0413176	0.207822	0.170874	656	tags=27%, list=9%, signal=25%	DYRK1A/LMNB1/EZH1/H1-0/EHMT1/TASOR2/PPHLN1/ATRX/RESF1/FAM172BP/DNMT1/SIN3A
GO:0043270	GO:0043270	positive regulation of monoatomic ion transport	70	0.495518	1.40157	0.0412246	0.207822	0.170874	1652	tags=29%, list=22%, signal=23%	GLRX/TESC/CALM2/NDUFA4/ATP1B3/CFTR/AKAP9/PLP1/KIF5B/FLNA/IFNGR2/COA8/CAV1/TCAF1/GSTO1/RYR2/NIPSNAP2/AHCYL1/CALM3/PPP3CB
GO:0035265	GO:0035265	organ growth	55	0.50793	1.39938	0.0414993	0.207822	0.170874	1257	tags=31%, list=16%, signal=26%	CYP19A1/RGS4/YBX3/SORBS2/SERP1/SMAD2/PRKAR1A/PSAP/TOMM70/PDLIM5/PTEN/RARB/MESP1/TGFBR1/BMPR1A/POR/AKAP13
GO:0006936	GO:0006936	muscle contraction	110	0.445083	1.32633	0.0414129	0.207822	0.170874	1710	tags=28%, list=22%, signal=22%	MYL6/GJA1/ENO1/CALM2/OXT/RHOA/TPM4/DSP/TNNI3/AKAP9/PPP1R12B/PTGS2/CCN2/ATP2B4/FLNA/TPM1/TPM2/CACNA1C/ARHGAP42/CALD1/CKMT2/CNN1/CAV1/KCNN2/GSTO1/RYR2/CERT1/PDE4D/CALM3/MYL9/ITGA2
GO:0042692	GO:0042692	muscle cell differentiation	138	0.434092	1.3228	0.0411765	0.207822	0.170874	2013	tags=41%, list=26%, signal=30%	ACTG1/FHL2/RGS4/FLOT1/CSRP2/SORBS2/CD9/WDR1/PRKAR1A/NRG1/NEBL/GPX1/BIN3/HOPX/TOMM70/RBM38/XBP1/PDLIM5/CDH2/CFL2/KDM1A/RARB/CAPN2/MYH9/MESP1/TPM1/HNRNPU/BMPR2/CD81/MTPN/BMPR1A/MTLN/LMNA/RCAN1/CSRP1/AKAP13/HDAC9/SGCB/ACTN1/CBY1/BDNF/SMAD4/PPP3CB/MYL9/RBPMS2/ZNHIT1/MYH11/FBXO22/SGCZ/CAV2/LAMA1/CFLAR/SPAG9/ID2/PLD3/KRT8
GO:0010038	GO:0010038	response to metal ion	141	0.429494	1.31012	0.0410798	0.207822	0.170874	1800	tags=30%, list=24%, signal=23%	B2M/ACTG1/MT2A/MT1X/CALM2/THBS1/S100A16/MT1E/TUBA1A/IGFBP2/PAM/BSG/PARK7/MT1H/SERPINF1/CLIC4/MT1F/ATP5F1D/PTGS2/PPP1CA/HNRNPD/ADAM9/SLC30A1/CUTA/ALOX15/CAV1/EEF2K/PPP2CA/MAPK1/RYR2/GPLD1/AHCYL1/NEK7/GPI/CALM3/FOSB/UROS/MAP1LC3A/ERCC1/JUNB/PRNP/CASP9
GO:0045936	GO:0045936	negative regulation of phosphate metabolic process	182	0.415849	1.29291	0.0413318	0.207822	0.170874	2046	tags=36%, list=27%, signal=27%	DYNLL1/GSTP1/APOE/PPP1R35/TMED2/DNAJA1/INHA/CALM2/BOD1/PPIA/PRKAR2B/RACK1/MVP/HSPB1/ARPP19/NTRK3/PARK7/HHEX/PRKAR1A/DUSP1/RTRAF/PBK/PTEN/CRKL/PPP2R1A/GADD45A/ITGB1BP1/VPS25/HNRNPU/NCOR1/NUP62/FKBP1A/FBXO7/DUSP7/CAV1/APOC1/SH2B3/FIS1/PPP1R15B/PPP2CA/RGS14/CBLB/CEP43/MYADM/CADM1/ERRFI1/DDIT4/PDE4D/CALM3/LPCAT1/CDKN1A/ADNP/PRNP/IRS2/PPARG/PRKDC/LGALS3/TSPO/SPAG9/BAG4/INHBA/TERF2IP/HEG1/ROCK2/SNX25/E…
GO:0001558	GO:0001558	regulation of cell growth	182	0.415693	1.29243	0.0413318	0.207822	0.170874	1634	tags=27%, list=21%, signal=22%	IGFBP7/GJA1/FN1/ENO1/SEMA3A/APOE/SGK1/RGS4/RACK1/RHOA/EI24/PLXNA4/DCUN1D5/RTN4/EIF4G2/NDUFS3/TOMM70/DCBLD2/BTG1/IGFBP1/PHB1/ADIPOR1/LAMTOR2/CRKL/PPP2R1A/RAB21/TMEM97/SOCS2/SLC25A33/TGFBR1/BMPR2/PLAA/MAPKAP1/MTPN/NANOS1/ULK2/SERTAD3/MAP3K13/DERL2/YAP1/PPP2CA/PPT1/CEP43/BDNF/ZNF639/DIP2B/SMAD4/TNC/MAD2L2
GO:0010563	GO:0010563	negative regulation of phosphorus metabolic process	183	0.415111	1.29099	0.0414269	0.207822	0.170874	2046	tags=36%, list=27%, signal=27%	DYNLL1/GSTP1/APOE/PPP1R35/TMED2/DNAJA1/INHA/CALM2/BOD1/PPIA/PRKAR2B/RACK1/MVP/HSPB1/ARPP19/NTRK3/PARK7/HHEX/PRKAR1A/DUSP1/RTRAF/PBK/PTEN/CRKL/PPP2R1A/GADD45A/ITGB1BP1/VPS25/HNRNPU/NCOR1/NUP62/FKBP1A/FBXO7/DUSP7/CAV1/APOC1/SH2B3/FIS1/PPP1R15B/PPP2CA/RGS14/CBLB/CEP43/MYADM/CADM1/ERRFI1/DDIT4/PDE4D/CALM3/LPCAT1/CDKN1A/ADNP/PRNP/IRS2/PPARG/PRKDC/LGALS3/TSPO/SPAG9/BAG4/INHBA/TERF2IP/HEG1/ROCK2/SNX25/E…
GO:0022603	GO:0022603	regulation of anatomical structure morphogenesis	322	0.377362	1.23489	0.0415335	0.207822	0.170874	1427	tags=23%, list=19%, signal=20%	SPARC/GJA1/FN1/RDX/SEMA3A/CFL1/THBS1/PGK1/RACK1/SERPINE1/MYDGF/RHOA/YWHAH/AMOT/HEXB/MFF/MTDH/CST3/RAC1/HSPB1/SERPINF1/HHEX/WDR1/PLXNA4/JAK1/JAG1/RTN4/CXCL8/RALA/XBP1/PDLIM5/BTG1/MDK/PTEN/TJP1/CDH2/TANC2/CRK/GPC6/MYL12B/ATP2B4/COL4A2/EPS8/SKIL/RAB21/GADD45A/FERMT2/CAMSAP1/MYH9/MESP1/PKM/MARCHF5/TPM1/CAPRIN1/BMPR2/PLAA/GRN/ULK2/ETS1/PHB2/BMPR1A/CYRIB/MAP3K13/RNH1/EEF2K/ABI2/SYNJ2BP/DDAH1/SEPTIN7/PR…
GO:0045739	GO:0045739	positive regulation of DNA repair	65	-0.421941	-1.36312	0.0416591	0.208192	0.171179	943	tags=34%, list=12%, signal=30%	KDM4D/UIMC1/EYA3/RNF8/SPIDR/ABRAXAS1/SLF2/NFRKB/ZCWPW1/PARP1/SMARCC2/MORF4L1/BRCA1/UCHL5/RAD51AP1/DDX11/BRD8/ING3/ACTR2/ERCC6/WDR48/PCNA
GO:0002478	GO:0002478	antigen processing and presentation of exogenous peptide antigen	17	0.67761	1.49629	0.0421053	0.208463	0.171401	2	tags=6%, list=0%, signal=6%	B2M
GO:0034332	GO:0034332	adherens junction organization	22	0.650619	1.49593	0.0417752	0.208463	0.171401	972	tags=41%, list=13%, signal=36%	ACTB/RDX/DSP/TJP1/CDH2/VCL/FERMT2/CDH11/CDH3
GO:0045933	GO:0045933	positive regulation of muscle contraction	18	0.670165	1.4918	0.042042	0.208463	0.171401	800	tags=28%, list=10%, signal=25%	ENO1/OXT/RHOA/PTGS2/CCN2
GO:0002495	GO:0002495	antigen processing and presentation of peptide antigen via MHC class II	14	0.702092	1.45906	0.0420499	0.208463	0.171401	2	tags=7%, list=0%, signal=7%	B2M
GO:0019886	GO:0019886	antigen processing and presentation of exogenous peptide antigen via MHC class II	14	0.702092	1.45906	0.0420499	0.208463	0.171401	2	tags=7%, list=0%, signal=7%	B2M
GO:1902622	GO:1902622	regulation of neutrophil migration	14	0.692993	1.44016	0.0421875	0.208463	0.171401	821	tags=43%, list=11%, signal=38%	CD99/SELENOK/RAC1/CXCL8/MDK/C1QBP
GO:0097530	GO:0097530	granulocyte migration	40	0.556581	1.43643	0.0422535	0.208463	0.171401	1459	tags=42%, list=19%, signal=35%	CD99/THBS1/SELENOK/PPIA/RAC1/BSG/WDR1/RARRES2/CXCL8/MDK/C1QBP/AKIRIN1/ITGA1/CXCL6/CXCL1/CSF1R/MAPK1
GO:0097194	GO:0097194	execution phase of apoptosis	31	-0.501688	-1.3963	0.0422803	0.208463	0.171401	667	tags=19%, list=9%, signal=18%	CASP3/TOP2A/AIFM1/TAOK1/ACIN1/RNF34
GO:0007159	GO:0007159	leukocyte cell-cell adhesion	125	0.433777	1.30481	0.0419162	0.208463	0.171401	1497	tags=25%, list=20%, signal=20%	B2M/ACTB/IL6ST/ZP4/ZP3/SELENOK/RHOA/LGALS1/PRDX2/IGFBP2/PAWR/PRKAR1A/NDFIP1/XBP1/MDK/ABL2/CBFB/ELANE/CD81/PAG1/CD46/ETS1/GFUS/CYRIB/CD24/CAV1/ST3GAL4/AP3D1/IL23R/CBLB/ARID1B
GO:0006897	GO:0006897	endocytosis	221	0.396632	1.25766	0.0421754	0.208463	0.171401	1517	tags=26%, list=20%, signal=22%	B2M/ACTB/ANXA2/CD63/ACTG1/APOE/SFRP4/THBS1/FLOT1/SERPINE1/CLTA/AP2M1/CD9/RAC1/SCARB1/RAB31/BIN3/CAP1/CXCL8/RALA/SCARB2/ITGAV/ABL2/RAB22A/ESYT2/CLTB/RAB21/PICALM/MYH9/SURF4/ARF1/RAMP1/CD81/LDLR/SYNJ2/NR1H2/JMJD6/BMP2K/RAB5A/AP2S1/ARF6/RIT2/LRPAP1/ALOX15/CAV1/APOC1/NECAP1/EEF2K/ANKRD13A/SYNJ2BP/APPL1/AP3D1/CLU/MAPK1/PPT1/LGALS3BP/NME1/AXL
GO:0009725	GO:0009725	response to hormone	346	0.382467	1.25676	0.0419781	0.208463	0.171401	1635	tags=28%, list=21%, signal=23%	TIMP1/IGFBP7/DHCR24/ATP5F1A/HSD3B2/RDX/SFRP4/DNAJA1/CYP11A1/FHL2/SGK1/THBS1/OXT/RHOA/YWHAH/IGFBP2/PAM/BSG/NTRK3/PARK7/TXN2/SERPINF1/ACAT1/RARRES2/RAB31/GPX1/PDCD7/TOMM70/CKB/XBP1/EIF4E/DDX54/AGTRAP/AREG/BTG1/MDK/UGCG/CYC1/DDX17/KDM1A/IGFBP1/RARB/PHB1/PTGS2/CRK/ADIPOR1/INSIG1/PGRMC2/REST/CCN2/CTSB/UFSP2/PKM/SOCS2/UCP2/SLC25A33/ADAM9/EIF6/NR1H4/HNRNPU/TIMP3/RPL27/RAMP1/LPIN2/PRKCI/NCOR1/EIF2B1/GNB1…
GO:0001913	GO:0001913	T cell mediated cytotoxicity	24	0.621486	1.46211	0.0424597	0.208712	0.171606	2	tags=4%, list=0%, signal=4%	B2M
GO:0001914	GO:0001914	regulation of T cell mediated cytotoxicity	24	0.621486	1.46211	0.0424597	0.208712	0.171606	2	tags=4%, list=0%, signal=4%	B2M
GO:1902115	GO:1902115	regulation of organelle assembly	99	-0.376837	-1.30557	0.0424858	0.208712	0.171606	774	tags=22%, list=10%, signal=20%	RNF4/ATG5/MPHOSPH9/MDM1/CHMP2B/BBS4/BRCA1/TAPT1/CNOT6L/DCDC2/BECN1/CENPJ/KIF15/GDI2/MAP4/SYNE2/TBC1D14/FEZ2/CEP97/CCP110/RAB3GAP1/EZR
GO:1901989	GO:1901989	positive regulation of cell cycle phase transition	47	-0.460869	-1.39029	0.0425411	0.20873	0.171621	896	tags=34%, list=12%, signal=30%	CDC6/RRM1/MTBP/RAD51B/NSMCE2/ADAM17/THOC1/CENPJ/CCND2/CDC7/DLGAP5/DDX3X/DTL/CCNB1/FBXO5/SIN3A
GO:0071248	GO:0071248	cellular response to metal ion	76	0.470898	1.34963	0.0426357	0.208941	0.171794	518	tags=12%, list=7%, signal=11%	B2M/MT2A/MT1X/MT1E/TUBA1A/MT1H/SERPINF1/CLIC4/MT1F
GO:1904357	GO:1904357	negative regulation of telomere maintenance via telomere lengthening	12	-0.660461	-1.49873	0.0427818	0.20915	0.171966	719	tags=50%, list=9%, signal=45%	EXOSC10/NAT10/PARP1/HNRNPC/DCP2/XRN1
GO:0043628	GO:0043628	regulatory ncRNA 3'-end processing	12	-0.65827	-1.49376	0.0427818	0.20915	0.171966	661	tags=50%, list=9%, signal=46%	EXOSC10/ERI2/DKC1/EXOSC9/PARN/EXOSC7
GO:0048771	GO:0048771	tissue remodeling	56	0.501112	1.38388	0.042953	0.20948	0.172237	1517	tags=30%, list=20%, signal=25%	TIMP1/GJA1/CST3/JAG1/MDK/FLNA/BMPR2/EPAS1/GPR137B/CTSK/NOTCH2/CAV1/PRKCA/CSF1R/LGR4/TMBIM1/AXL
GO:0051961	GO:0051961	negative regulation of nervous system development	56	0.499618	1.37976	0.042953	0.20948	0.172237	1168	tags=23%, list=15%, signal=20%	B2M/SEMA3A/DYNLT1/YWHAH/NTRK3/RNF10/ID4/RTN4/PTEN/REST/LDLR/ULK2/BMPR1A
GO:0032963	GO:0032963	collagen metabolic process	36	0.554987	1.41544	0.0432357	0.210605	0.173162	2463	tags=42%, list=32%, signal=28%	VIM/CST3/P3H2/CCN2/CTSB/CTSK/ERRFI1/ITGA2/RUNX1/INHBA/COL1A2/ENG/RGCC/SERPINH1/FURIN
GO:1902475	GO:1902475	L-alpha-amino acid transmembrane transport	32	0.579156	1.4343	0.0433526	0.21092	0.173421	1157	tags=34%, list=15%, signal=29%	RGS4/SLC38A2/ARL6IP1/SLC47A1/SLC3A2/ARL6IP5/SLC3A1/SLC38A1/UCP2/SLC1A5/SLC6A5
GO:0090594	GO:0090594	inflammatory response to wounding	11	0.730754	1.45877	0.0434109	0.21095	0.173446	1076	tags=27%, list=14%, signal=23%	TIMP1/MDK/GRN
GO:0019319	GO:0019319	hexose biosynthetic process	38	0.553472	1.41949	0.0434783	0.211024	0.173506	859	tags=21%, list=11%, signal=19%	TPI1/PGK1/MDH1/ARPP19/AKR1B1/SDHAF3/SLC25A1/MDH2
GO:0044262	GO:0044262	cellular carbohydrate metabolic process	105	0.448088	1.32335	0.0436954	0.211823	0.174164	2150	tags=32%, list=28%, signal=24%	PPP1R3A/TPI1/IL6ST/LCMT1/ARPP19/PPP1CC/SDHAF3/SCARB2/PTEN/AOAH/ADIPOR1/PPP1CA/GNPTAB/NCOR1/SYNJ2/PGD/NAGK/PPP1R2/GPLD1/FOXO1/SIRT7/DDIT4/B3GNT4/GK/BCKDK/HS2ST1/IRS2/PGAM1/PGP/BPNT2/INPP1/PDK3/CLK2/POMK
GO:0001754	GO:0001754	eye photoreceptor cell differentiation	11	-0.694235	-1.52959	0.0442199	0.212406	0.174643	605	tags=55%, list=8%, signal=50%	DZANK1/BBS4/RPGRIP1L/GNAT2/TOPORS/PDE6C
GO:0001912	GO:0001912	positive regulation of leukocyte mediated cytotoxicity	25	0.612586	1.44875	0.0441826	0.212406	0.174643	2	tags=4%, list=0%, signal=4%	B2M
GO:0031343	GO:0031343	positive regulation of cell killing	25	0.612586	1.44875	0.0441826	0.212406	0.174643	2	tags=4%, list=0%, signal=4%	B2M
GO:0003180	GO:0003180	aortic valve morphogenesis	12	0.710347	1.43798	0.0442338	0.212406	0.174643	901	tags=33%, list=12%, signal=29%	RHOA/SMAD2/JAG1/CDH11
GO:0046889	GO:0046889	positive regulation of lipid biosynthetic process	43	0.544264	1.42411	0.0440165	0.212406	0.174643	1219	tags=28%, list=16%, signal=24%	STAR/APOE/CCN1/SCARB1/ELOVL5/FABP3/CAPN2/PTGS2/NR1H4/LDLR/NR1H2/POR
GO:0071346	GO:0071346	cellular response to type II interferon	44	0.53917	1.41565	0.0441379	0.212406	0.174643	1187	tags=30%, list=16%, signal=25%	GAPDH/ACTG1/VIM/STX8/JAK1/VAMP3/RPL13A/RAB20/KIF5B/FLNB/SLC26A6/NR1H2/IFNGR2
GO:0050768	GO:0050768	negative regulation of neurogenesis	55	0.500795	1.37973	0.0441767	0.212406	0.174643	1168	tags=24%, list=15%, signal=20%	B2M/SEMA3A/DYNLT1/YWHAH/NTRK3/RNF10/ID4/RTN4/PTEN/REST/LDLR/ULK2/BMPR1A
GO:0043467	GO:0043467	regulation of generation of precursor metabolites and energy	57	0.499431	1.37547	0.0442359	0.212406	0.174643	1267	tags=32%, list=17%, signal=27%	PPP1R3A/ISCU/RHOA/NDUFA4/CHCHD2/PARK7/GHITM/AK4/PPP1CA/COX7A2L/SLC25A33/EIF6/NCOR1/NOP53/UQCC2/PHB2/PRELID1/COA8
GO:0002027	GO:0002027	regulation of heart rate	33	0.566613	1.41662	0.0443491	0.212697	0.174882	1635	tags=36%, list=21%, signal=29%	CALM2/RGS4/OXT/DSP/AKAP9/TPM1/CACNA1C/EPAS1/CAV1/RYR2/PDE4D/CALM3
GO:0016447	GO:0016447	somatic recombination of immunoglobulin gene segments	26	-0.53504	-1.44208	0.0447401	0.21423	0.176143	899	tags=38%, list=12%, signal=34%	SUPT6H/SANBR/RNF8/XRCC4/MSH3/PAXIP1/TP53BP1/THOC1/NBN/EXO1
GO:0006641	GO:0006641	triglyceride metabolic process	41	0.547514	1.41902	0.0448808	0.21423	0.176143	2000	tags=44%, list=26%, signal=33%	APOE/SCARB1/GPX1/PLAAT3/INSIG1/AADAC/LPIN2/LDLR/NR1H2/TBL1XR1/CAV1/APOC1/GPLD1/THRSP/PNPLA2/GK/PTPN11/FBXW7
GO:0030641	GO:0030641	regulation of cellular pH	37	0.553432	1.41492	0.0448808	0.21423	0.176143	1460	tags=41%, list=19%, signal=33%	ATP6V0B/ATP5F1B/ATP6V0E1/ATP6V1F/CLIC4/CFTR/ATP6V1B2/TMEM9/RAB20/MAFG/SLC26A6/GRN/ATP6AP2/MAPK1/PPT1
GO:0001503	GO:0001503	ossification	159	0.417967	1.29018	0.0448276	0.21423	0.176143	2104	tags=41%, list=28%, signal=30%	VCAN/IL6ST/ATP5F1B/CLIC1/FHL2/HSPE1/OXT/RHOA/CCN1/TPM4/ATRAID/RRAS2/RPS15/JAG1/ID4/EBP/AREG/MDK/CBFB/PHB1/PTGS2/REST/CCN2/FERMT2/RBMX/CDH11/KCNQ1OT1/HNRNPU/BMPR2/BMPR1A/CTSK/SBDS/BMP2K/ALOX15/TENT5A/IFITM1/KLF10/OSR2/DDX21/YAP1/LGR4/MAPK1/GPLD1/BAMBI/FSTL3/PTHLH/SIRT7/SMAD4/TNC/CEBPD/CHSY1/MESD/SNRNP200/JUNB/RUNX2/PPARG/SRGN/PTPN11/BPNT2/COL1A2/ID3/SYNCRIP/HSD17B4/COL5A2/PDLIM7
GO:0006801	GO:0006801	superoxide metabolic process	18	0.669457	1.49022	0.045045	0.214561	0.176415	266	tags=17%, list=3%, signal=16%	GSTP1/PRDX1/PRDX2
GO:0043542	GO:0043542	endothelial cell migration	104	0.449721	1.32377	0.0450563	0.214561	0.176415	1508	tags=28%, list=20%, signal=23%	SPARC/ATP5F1A/ATP5F1B/APOE/THBS1/RHOA/AMOT/RAC1/HSPB1/SERPINF1/SCARB1/GPX1/PTGS2/ATP2B4/GADD45A/ITGB1BP1/MYH9/TGFBR1/BMPR2/APOA1/GRN/PRKX/ETS1/GFUS/HDAC9/SYNJ2BP/PRKCA/TDGF1/GPLD1
GO:0051973	GO:0051973	positive regulation of telomerase activity	22	-0.564532	-1.45644	0.0452459	0.214879	0.176677	717	tags=36%, list=9%, signal=33%	TCP1/GRHL2/DKC1/CTNNB1/PARN/NEK2/CCT2/HSP90AB1
GO:0006406	GO:0006406	mRNA export from nucleus	31	-0.498838	-1.38836	0.0452825	0.214879	0.176677	680	tags=32%, list=9%, signal=30%	NSUN2/AKAP8L/NUP155/NUP160/THOC1/MAGOH/PCID2/RAE1/NUP214/NUP107
GO:0099173	GO:0099173	postsynapse organization	64	0.491455	1.37231	0.0452128	0.214879	0.176677	1362	tags=31%, list=18%, signal=26%	ACTB/ACTG1/CFL1/APOE/NTRK3/RER1/PDLIM5/PTEN/CDH2/ABHD17B/TANC2/CRK/CRKL/ARF1/CAPRIN1/ARF6/FNTA/EEF2K/ABI2/NEFH
GO:0097345	GO:0097345	mitochondrial outer membrane permeabilization	20	0.653815	1.47443	0.0455927	0.215845	0.17747	1078	tags=25%, list=14%, signal=22%	SLC25A5/ATP5IF1/SLC25A6/VDAC2/EYA2
GO:0019216	GO:0019216	regulation of lipid metabolic process	148	0.421529	1.28889	0.0455607	0.215845	0.17747	1308	tags=23%, list=17%, signal=19%	IGFBP7/STAR/APOE/ORMDL1/CCN1/FABP5/SCARB1/RARRES2/ELOVL5/DHCR7/PSAP/EDF1/FABP3/CAPN2/PTGS2/DNAJC19/ADIPOR1/INSIG1/REST/AADAC/EIF6/NR1H4/ACADVL/NCOR1/APOA1/CD81/LDLR/NR1H2/TBL1XR1/PHB2/MTLN/POR/CAV1/APOC1
GO:0001916	GO:0001916	positive regulation of T cell mediated cytotoxicity	19	0.661975	1.46843	0.0457317	0.216249	0.177803	2	tags=5%, list=0%, signal=5%	B2M
GO:0048710	GO:0048710	regulation of astrocyte differentiation	12	0.708486	1.43421	0.0458136	0.216384	0.177914	1064	tags=33%, list=14%, signal=29%	IL6ST/NTRK3/ID4/LDLR
GO:0043299	GO:0043299	leukocyte degranulation	17	-0.624837	-1.52617	0.0459519	0.216563	0.178061	102	tags=29%, list=1%, signal=29%	MILR1/VAMP8/RABGEF1/C12orf4/STXBP3
GO:0002691	GO:0002691	regulation of cellular extravasation	10	0.737367	1.45203	0.0460123	0.216563	0.178061	1588	tags=50%, list=21%, signal=40%	CD99/MDK/ELANE/ST3GAL4/CD47
GO:0002684	GO:0002684	positive regulation of immune system process	317	0.375735	1.22707	0.0459893	0.216563	0.178061	1710	tags=26%, list=22%, signal=21%	B2M/ACTB/IL6ST/CD99/TESC/ZP4/ZP3/CD59/THBS1/SELENOK/FLOT1/WDFY1/SERPINE1/RHOA/LGALS1/IGFBP2/RAC1/IGHE/PARK7/PAWR/UBQLN1/TRIM6/RARRES2/UBE2N/RTN4/TOMM70/CXCL8/XBP1/PHPT1/MDK/ABL2/CBFB/PHB1/SPG21/CRKL/C1QBP/IGKC/STOML2/TSPAN6/ELANE/AKIRIN1/NR1H4/SPPL3/NOP53/CD81/SFPQ/EIF2B1/CD46/PHB2/CYRIB/NOTCH2/CD24/HAX1/ULBP1/DNAJB9/CAV1/KLF10/APPL1/DDX21/PRKCA/AP3D1/CSF1R/IL23R/LGR4/CLU/MAPK1/UFD1/CBLB/ARID1B/G…
GO:0098534	GO:0098534	centriole assembly	18	-0.596328	-1.47264	0.0460887	0.21667	0.178149	654	tags=50%, list=9%, signal=46%	MDM1/BRCA1/RTTN/POC1B/CENPJ/CEP44/CCP110/CEP192/CEP152
GO:0043113	GO:0043113	receptor clustering	18	0.668701	1.48854	0.0465465	0.21845	0.179613	1272	tags=50%, list=17%, signal=42%	APOE/RER1/SSNA1/CDH2/CRKL/ITGB1BP1/FLNA/CD81/FNTA
GO:1904064	GO:1904064	positive regulation of cation transmembrane transport	48	0.522957	1.40272	0.0465753	0.21845	0.179613	1652	tags=27%, list=22%, signal=21%	GLRX/TESC/CALM2/ATP1B3/AKAP9/PLP1/FLNA/CAV1/GSTO1/RYR2/NIPSNAP2/CALM3/PPP3CB
GO:0043408	GO:0043408	regulation of MAPK cascade	248	0.384352	1.2362	0.04679	0.219203	0.180231	1618	tags=27%, list=21%, signal=22%	FN1/GSTP1/SEMA3A/APOE/DNAJA1/THBS1/PPIA/PRDX1/MYDGF/CCN1/PRDX2/PEBP1/NPTN/NTRK3/NRG1/NENF/PRMT1/DUSP1/PBK/PTEN/CDH2/ARL6IP5/PHB1/CRK/LAMTOR2/CCN2/CRKL/PPP2R1A/GADD45A/FERMT2/ITGB1BP1/ELANE/ADAM9/TIMP3/MBIP/TGFBR1/ITGA1/NCOR1/NELFE/CD81/IGFBP6/NUP62/PHB2/C3orf33/NOTCH2/ATP6AP2/CD24/DUSP7/RIT2/AKAP13/ALOX15/CAV1/MAP3K13/PDGFC/SH2B3/SYNJ2BP/DOK5/PRKCA/CSF1R/TDGF1/MAPK1/RGS14/FOXO1/STK25/TRAF2/SMAD4/…
GO:0043066	GO:0043066	negative regulation of apoptotic process	331	0.372855	1.22068	0.0469584	0.219737	0.180671	1460	tags=27%, list=19%, signal=23%	TIMP1/SLC25A5/ENO1/IL6ST/DHCR24/GSTP1/CFL1/HSP90B1/APOE/HIGD1A/DNAJA1/FHL2/TPT1/THBS1/TSC22D1/PPIA/SERPINE1/MYDGF/YBX3/RHOA/ARL6IP1/PRDX5/CCN1/AURKB/PRDX2/MTDH/HSPB1/LAMTOR5/AKR1B1/PARK7/GPX1/SLC25A6/NDUFS3/XBP1/GLO1/MDK/ITGAV/VDAC2/TJP1/GHITM/PLK3/KDM1A/VDAC1/RNF144B/NAA38/PTGS2/HERPUD1/RPL10/PTTG1IP/TSC22D3/FLNA/SOCS2/UCP2/CCNG1/HIGD2A/NR1H4/TGFBR1/YME1L1/IVNS1ABP/BCL2L12/PALB2/PRKCI/TMBIM4/STR…
GO:0072678	GO:0072678	T cell migration	20	0.648193	1.46175	0.0471125	0.220203	0.181054	1136	tags=35%, list=15%, signal=30%	CD99/SELENOK/RHOA/ABL2/CRK/CRKL/CD200
GO:0050865	GO:0050865	regulation of cell activation	203	0.404543	1.2692	0.0472441	0.220563	0.18135	2076	tags=34%, list=27%, signal=26%	B2M/ACTB/FN1/IL6ST/APOE/ZP4/ZP3/INHA/THBS1/SELENOK/RHOA/LGALS1/PRDX2/CD9/IGFBP2/PAWR/PRKAR1A/NDFIP1/FUNDC2/XBP1/MDK/ABL2/SOX15/CBFB/CCN2/FLNA/CD81/LDLR/PAG1/GRN/CD46/CD200/CYRIB/GPR137B/FBXO7/PRELID1/CD24/CAV1/SH2B3/PRKCA/AP3D1/IL23R/CBLB/ARID1B/AXL/CD47/MIR17HG/MAD2L2/CDKN1A/JUNB/PRNP/RUNX1/IRS2/UNC13D/SYT11/PRKDC/PNP/PDE5A/LGALS3/PHF10/PTPN11/SMARCB1/ID2/INHBA/PLPP6/LMO1/ABAT/ILDR2/F2RL1/NEDD9
GO:0048147	GO:0048147	negative regulation of fibroblast proliferation	12	0.708048	1.43333	0.0473934	0.22075	0.181504	368	tags=25%, list=5%, signal=24%	GSTP1/FTH1/PAWR
GO:0071453	GO:0071453	cellular response to oxygen levels	74	0.482377	1.37884	0.0473622	0.22075	0.181504	1434	tags=28%, list=19%, signal=23%	MALAT1/ENO1/PGK1/CHCHD2/UBQLN1/FAM162A/PLK3/PTGS2/AK4/P4HB/HP1BP3/NOP53/SDHD/CPEB4/EPAS1/PHB2/LMNA/CAV1/EEF2K/DDAH1/EGR1
GO:0003333	GO:0003333	amino acid transmembrane transport	40	0.547117	1.41201	0.0478873	0.222795	0.183185	1157	tags=30%, list=15%, signal=26%	RGS4/SLC38A2/ARL6IP1/SLC47A1/SLC3A2/ARL6IP5/SLC3A1/SLC38A1/UCP2/SLC1A5/LRRC8A/SLC6A5
GO:0036294	GO:0036294	cellular response to decreased oxygen levels	68	0.499544	1.4073	0.0479838	0.222987	0.183343	1434	tags=29%, list=19%, signal=24%	MALAT1/ENO1/PGK1/CHCHD2/UBQLN1/FAM162A/PLK3/PTGS2/AK4/P4HB/HP1BP3/NOP53/SDHD/CPEB4/EPAS1/PHB2/LMNA/EEF2K/DDAH1/EGR1
GO:0001937	GO:0001937	negative regulation of endothelial cell proliferation	20	0.666383	1.50277	0.0482202	0.223223	0.183537	339	tags=25%, list=4%, signal=24%	SPARC/ATP5F1A/APOE/THBS1/ATP5IF1
GO:0002474	GO:0002474	antigen processing and presentation of peptide antigen via MHC class I	17	0.667954	1.47497	0.0481203	0.223223	0.183537	2	tags=6%, list=0%, signal=6%	B2M
GO:0051236	GO:0051236	establishment of RNA localization	70	-0.406838	-1.34196	0.048153	0.223223	0.183537	680	tags=27%, list=9%, signal=25%	NSUN2/AKAP8L/NUP155/ATR/NUP153/NUP160/THOC1/NUP42/PHAX/NUP54/MAGOH/PCID2/RAE1/PNPT1/NUP37/IGF2BP3/CKAP5/NUP214/NUP107
GO:0050657	GO:0050657	nucleic acid transport	68	-0.401345	-1.31244	0.0483108	0.223223	0.183537	680	tags=26%, list=9%, signal=24%	NSUN2/AKAP8L/NUP155/NUP153/NUP160/THOC1/NUP42/PHAX/NUP54/MAGOH/PCID2/RAE1/PNPT1/NUP37/IGF2BP3/CKAP5/NUP214/NUP107
GO:0050658	GO:0050658	RNA transport	68	-0.401345	-1.31244	0.0483108	0.223223	0.183537	680	tags=26%, list=9%, signal=24%	NSUN2/AKAP8L/NUP155/NUP153/NUP160/THOC1/NUP42/PHAX/NUP54/MAGOH/PCID2/RAE1/PNPT1/NUP37/IGF2BP3/CKAP5/NUP214/NUP107
GO:2001242	GO:2001242	regulation of intrinsic apoptotic signaling pathway	78	0.463033	1.33238	0.0486556	0.22456	0.184636	1455	tags=40%, list=19%, signal=33%	ENO1/DNAJA1/TPT1/PPIA/RACK1/YBX3/HSPB1/PARK7/UBQLN1/GPX1/NDUFS3/XBP1/VDAC2/KDM1A/RPS7/PTGS2/HERPUD1/PTTG1IP/SKIL/BCAP31/P4HB/IVNS1ABP/PRKRA/SFPQ/EIF5A/MCL1/TRIAP1/CAV1/FIS1/ARMC10/CLU
[truncated: 3,167 more rows]

## Sheet: S8
Supplementary table 8 KEGG enrichment of granulosa cells in EMS vs CON from Bulk-RNA sequence dataset.
[truncated: 539 more rows]

## Sheet: S9
Supplementary table 9 Characteristics of patients who were collected follicular fluid for single-cell RNA sequencing
[truncated: 7 more rows]

[truncated: 11 more sheets: S10, S11, S12, S13, S14, S15, S16, S17, S18, S19, S20]
